# Supplementary material for: Hypercycle
Source: PLoS Comput Biol. 2016 Apr 7;12(4):e1004853. doi: 10.1371/journal.pcbi.1004853 (PMC4824418; doi:10.1371/journal.pcbi.1004853)
Supplement: S1 Text — (XML) [file pcbi.1004853.s001.xml]

<mediawiki xmlns="http://www.mediawiki.org/xml/export-0.10/" xmlns:xsi="http://www.w3.org/2001/XMLSchema-instance" xsi:schemaLocation="http://www.mediawiki.org/xml/export-0.10/ http://www.mediawiki.org/xml/export-0.10.xsd" version="0.10" xml:lang="en">
  <siteinfo>
    <sitename>PLoSWiki</sitename>
    <dbname>wiki</dbname>
    <base>http://compbiolwiki.plos.org/wiki/Main_Page</base>
    <generator>MediaWiki 1.25.3</generator>
    <case>first-letter</case>
    <namespaces>
      <namespace key="-2" case="first-letter">Media</namespace>
      <namespace key="-1" case="first-letter">Special</namespace>
      <namespace key="0" case="first-letter" />
      <namespace key="1" case="first-letter">Talk</namespace>
      <namespace key="2" case="first-letter">User</namespace>
      <namespace key="3" case="first-letter">User talk</namespace>
      <namespace key="4" case="first-letter">PLoSWiki</namespace>
      <namespace key="5" case="first-letter">PLoSWiki talk</namespace>
      <namespace key="6" case="first-letter">File</namespace>
      <namespace key="7" case="first-letter">File talk</namespace>
      <namespace key="8" case="first-letter">MediaWiki</namespace>
      <namespace key="9" case="first-letter">MediaWiki talk</namespace>
      <namespace key="10" case="first-letter">Template</namespace>
      <namespace key="11" case="first-letter">Template talk</namespace>
      <namespace key="12" case="first-letter">Help</namespace>
      <namespace key="13" case="first-letter">Help talk</namespace>
      <namespace key="14" case="first-letter">Category</namespace>
      <namespace key="15" case="first-letter">Category talk</namespace>
    </namespaces>
  </siteinfo>
  <page>
    <title>Hypercycle</title>
    <ns>0</ns>
    <id>351</id>
    <revision>
      <id>4547</id>
      <timestamp>2015-07-14T08:43:49Z</timestamp>
      <contributor>
        <username>Swasik</username>
        <id>68</id>
      </contributor>
      <comment>Created page with &quot;Natalia Szostak&lt;sup&gt;1,2&lt;/sup&gt;, Szymon Wasik&lt;sup&gt;1,2,†&lt;/sup&gt; Jacek Blazewicz&lt;sup&gt;1,2,3&lt;/sup&gt;   &lt;sup&gt;1&lt;/sup&gt;Faculty of Computing, [[WP:Poznan University of Technology|Poznań ...&quot;</comment>
      <model>wikitext</model>
      <format>text/x-wiki</format>
      <text xml:space="preserve" bytes="4590">Natalia Szostak&lt;sup&gt;1,2&lt;/sup&gt;, Szymon Wasik&lt;sup&gt;1,2,†&lt;/sup&gt; Jacek Blazewicz&lt;sup&gt;1,2,3&lt;/sup&gt; 

&lt;sup&gt;1&lt;/sup&gt;Faculty of Computing, [[WP:Poznan University of Technology|Poznań University of Technology]], Pitrowo 2, 60-965 Poznan, Poland

&lt;sup&gt;2&lt;/sup&gt;European Center for Bioinformatics and Genomics, [[WP:Poznan University of Technology|Poznań University of Technology]], Piotrowo 2, 60-965 Poznan, Poland

&lt;sup&gt;3&lt;/sup&gt;Institute of Bioorganic Chemistry, [[WP:Polish Academy of Sciences|Polish Academy of Sciences]], Noskowskiego 12/14, 61-704 Poznan, Poland

&lt;sup&gt;†&lt;/sup&gt; Corresponding author, email: swasik@cs.put.poznan.pl

----

A '''hypercycle''' is an abstract model of organization of [[WP:self-replicating|self-replicating]] molecules connected in a cyclic, autocatalytic manner. It was introduced in an [[ordinary differential equation|Ordinary differential equation]] form (ODE) by the Nobel Prize winner [[WP:Manfred Eigen|Manfred Eigen]] in 19711 and subsequently further extended in collaboration with [[WP:Peter Schuster|Peter Schuster]]2,3. It was proposed as a solution to the [[WP:error threshold|error threshold]] problem encountered during modelling of replicative molecules which hypothetically existed on the primordial Earth (see: [[wp:abiogenesis|abiogenesis]]). The most important properties of hypercycles are autocatalytic growth competition between cycles, once-for-ever selective behaviour, utilization of small selective advantage, rapid evolvability, increased information capacity and selection against parasitic branches.

The hypercycle is a cycle of connected self-replicating macromolecules. In the hypercycle all molecules are linked such that each of them catalyses the creation of its successor with the last molecule catalys-ing the first one. In such a manner the cycle is closed and reinforces itself [Figure 1]. Furthermore, each molecule is additionally a subject for self-replication. The resultant system is a new level of [[WP:self-organization|self-organization]] which incorporates both cooperation and selfishness. The coexistence of many genetically non-identical molecules makes it possible to maintain a higher genetic diversity of the population. This can be a solution to the error threshold1 problem which states that in a system without ideal replication, an excess of mutation events would destroy the ability to carry information and prevent the creation of larger and fitter macromolecules. Moreover, it has been shown that hypercycles could originate naturally and that incorporating new molecules can extend them. Hypercycles are also subject to [[wp:evolution|evolution]] and as such can undergo a selection process. As a result not only does the system gain information, but its information content can be improved. The evolutionary consequences of the hypercycle are genome integration and compartmentation, making a hypercycle only an intermediate state of self-organization, but not the final solution.

Over the years, the hypercycle theory has experienced many reformulations and methodological ap-proaches. Among them the most notable are applications of partial differential equations4, cellular automata5–8 and stochastic formulations of Eigen’s problem9. Despite many advantages that the concept of hypercycles presents, there are also some open problems regarding the traditional model formulation using [[WP: ordinary differential equations |ODEs|]]: a vulnerability to parasites5–11 and a limited size of stable hypercycles6,8. In 2012, Vaidya et al. published the first experimental proof for the emergence of a cooperative network among fragments of ribozymes which have the ability to self-assemble, and demonstrated their advantages over self-replicating cycles12.

==Section==

[[File:Image_PlaceHolder.png|thumb|right|Images should be uploaded to wikimedia commons under the CC-BY license.]]

Add text in wiki markup. You can easily include [[PLoSWiki:Citing_Sources|references]] from pubmed.&lt;ref name=&quot;wodak2012&quot;&gt;{{cite pmid|PMC3315447}}&lt;/ref&gt;

===Subsection===

Lorem ipsum dolor sit amet, consectetur adipisicing elit, sed do eiusmod tempor incididunt ut labore et dolore magna aliqua. Ut enim ad minim veniam, quis nostrud exercitation ullamco laboris nisi ut aliquip ex ea commodo consequat. Duis aute irure dolor in reprehenderit in voluptate velit esse cillum dolore eu fugiat nulla pariatur. Excepteur sint occaecat cupidatat non proident, sunt in culpa qui officia deserunt mollit anim id est laborum.

==Section 2==


=References=
&lt;references/&gt;

[[Category:PLoS Computational Biology drafts]]</text>
      <sha1>dapoec7gk7gbbnxzpsiqbh3uzw5vpea</sha1>
    </revision>
    <revision>
      <id>4548</id>
      <parentid>4547</parentid>
      <timestamp>2015-07-14T09:21:26Z</timestamp>
      <contributor>
        <username>Swasik</username>
        <id>68</id>
      </contributor>
      <model>wikitext</model>
      <format>text/x-wiki</format>
      <text xml:space="preserve" bytes="5261">Natalia Szostak&lt;sup&gt;1,2&lt;/sup&gt;, Szymon Wasik&lt;sup&gt;1,2,†&lt;/sup&gt; Jacek Blazewicz&lt;sup&gt;1,2,3&lt;/sup&gt; 

&lt;sup&gt;1&lt;/sup&gt;Faculty of Computing, [[WP:Poznan University of Technology|Poznań University of Technology]], Pitrowo 2, 60-965 Poznan, Poland

&lt;sup&gt;2&lt;/sup&gt;European Center for Bioinformatics and Genomics, [[WP:Poznan University of Technology|Poznań University of Technology]], Piotrowo 2, 60-965 Poznan, Poland

&lt;sup&gt;3&lt;/sup&gt;Institute of Bioorganic Chemistry, [[WP:Polish Academy of Sciences|Polish Academy of Sciences]], Noskowskiego 12/14, 61-704 Poznan, Poland

&lt;sup&gt;†&lt;/sup&gt; Corresponding author, email: swasik@cs.put.poznan.pl

----

A '''hypercycle''' is an abstract model of organization of [[WP:self-replicating|self-replicating]] molecules connected in a cyclic, autocatalytic manner. It was introduced in an [[Ordinary differential equation|ordinary differential equation]] form (ODE) by the Nobel Prize winner [[WP:Manfred Eigen|Manfred Eigen]] in 1971&lt;ref name=&quot;Eigen1971&quot;&gt;{{cite pmid|4942363}}&lt;/ref&gt; and subsequently further extended in collaboration with [[WP:Peter Schuster|Peter Schuster]]&lt;ref name=&quot;Eigen1979&quot;&gt;M Eigen, P Schuster (1979) &lt;b&gt;The Hypercycle.&lt;/b&gt; (Springer Berlin Heidelberg, 1979)&lt;/ref&gt;&lt;ref name=&quot;Eigen1982&quot;&gt;{{cite pmid|7161810}}&lt;/ref&gt;. It was proposed as a solution to the [[WP:error threshold|error threshold]] problem encountered during modelling of replicative molecules which hypothetically existed on the primordial Earth (see: [[wp:abiogenesis|abiogenesis]]). The most important properties of hypercycles are autocatalytic growth competition between cycles, once-for-ever selective behaviour, utilization of small selective advantage, rapid evolvability, increased information capacity and selection against parasitic branches.

The hypercycle is a cycle of connected self-replicating macromolecules. In the hypercycle all molecules are linked such that each of them catalyses the creation of its successor with the last molecule catalys-ing the first one. In such a manner the cycle is closed and reinforces itself [Figure 1]. Furthermore, each molecule is additionally a subject for self-replication. The resultant system is a new level of [[WP:self-organization|self-organization]] which incorporates both cooperation and selfishness. The coexistence of many genetically non-identical molecules makes it possible to maintain a higher genetic diversity of the population. This can be a solution to the error threshold&lt;ref name=&quot;Eigen1971&quot;&gt;{{cite pmid|4942363}}&lt;/ref&gt; problem which states that in a system without ideal replication, an excess of mutation events would destroy the ability to carry information and prevent the creation of larger and fitter macromolecules. Moreover, it has been shown that hypercycles could originate naturally and that incorporating new molecules can extend them. Hypercycles are also subject to [[wp:evolution|evolution]] and as such can undergo a selection process. As a result not only does the system gain information, but its information content can be improved. The evolutionary consequences of the hypercycle are genome integration and compartmentation, making a hypercycle only an intermediate state of self-organization, but not the final solution.

Over the years, the hypercycle theory has experienced many reformulations and methodological ap-proaches. Among them the most notable are applications of partial differential equations&lt;ref name=&quot;Boerlijst1995&quot;&gt;MC Boerlijst, P Hogeweg (1995) &lt;b&gt;Spatial gradients enhance persistence of hypercycles.&lt;/b&gt; &lt;i&gt;Phys. Nonlinear Phenom.&lt;/i&gt;  88:29–39&lt;/ref&gt;, cellular automata&lt;ref name=&quot;Boerlijst1991&quot;&gt;MC Boerlijst, P Hogeweg (1991) &lt;b&gt;Spiral wave structure in pre-biotic evolution: Hypercycles stable against parasites.&lt;/b&gt; &lt;i&gt;Phys. Nonlinear Phenom.&lt;/i&gt;  48:17–28&lt;/ref&gt;&lt;ref name=&quot;Hogeweg2003&quot;&gt;{{cite pmid|14604183}}&lt;/ref&gt;


5–8 and stochastic formulations of Eigen’s problem9. Despite many advantages that the concept of hypercycles presents, there are also some open problems regarding the traditional model formulation using [[WP: ordinary differential equations |ODEs|]]: a vulnerability to parasites5–11 and a limited size of stable hypercycles6,8. In 2012, Vaidya et al. published the first experimental proof for the emergence of a cooperative network among fragments of ribozymes which have the ability to self-assemble, and demonstrated their advantages over self-replicating cycles12.

==Section==

[[File:Image_PlaceHolder.png|thumb|right|Images should be uploaded to wikimedia commons under the CC-BY license.]]

Add text in wiki markup. You can easily include [[PLoSWiki:Citing_Sources|references]] from pubmed.&lt;ref name=&quot;wodak2012&quot;&gt;{{cite pmid|PMC3315447}}&lt;/ref&gt;

===Subsection===

Lorem ipsum dolor sit amet, consectetur adipisicing elit, sed do eiusmod tempor incididunt ut labore et dolore magna aliqua. Ut enim ad minim veniam, quis nostrud exercitation ullamco laboris nisi ut aliquip ex ea commodo consequat. Duis aute irure dolor in reprehenderit in voluptate velit esse cillum dolore eu fugiat nulla pariatur. Excepteur sint occaecat cupidatat non proident, sunt in culpa qui officia deserunt mollit anim id est laborum.

==Section 2==


=References=
&lt;references/&gt;

[[Category:PLoS Computational Biology drafts]]</text>
      <sha1>5rsvc5gzio3i0kcf7a3rbqz9ibjn5yj</sha1>
    </revision>
    <revision>
      <id>4549</id>
      <parentid>4548</parentid>
      <timestamp>2015-07-14T09:27:45Z</timestamp>
      <contributor>
        <username>Swasik</username>
        <id>68</id>
      </contributor>
      <model>wikitext</model>
      <format>text/x-wiki</format>
      <text xml:space="preserve" bytes="5359">Natalia Szostak&lt;sup&gt;1,2&lt;/sup&gt;, Szymon Wasik&lt;sup&gt;1,2,†&lt;/sup&gt; Jacek Blazewicz&lt;sup&gt;1,2,3&lt;/sup&gt; 

&lt;sup&gt;1&lt;/sup&gt;Faculty of Computing, [[WP:Poznan University of Technology|Poznań University of Technology]], Pitrowo 2, 60-965 Poznan, Poland

&lt;sup&gt;2&lt;/sup&gt;European Center for Bioinformatics and Genomics, [[WP:Poznan University of Technology|Poznań University of Technology]], Piotrowo 2, 60-965 Poznan, Poland

&lt;sup&gt;3&lt;/sup&gt;Institute of Bioorganic Chemistry, [[WP:Polish Academy of Sciences|Polish Academy of Sciences]], Noskowskiego 12/14, 61-704 Poznan, Poland

&lt;sup&gt;†&lt;/sup&gt; Corresponding author, email: swasik@cs.put.poznan.pl

----

A '''hypercycle''' is an abstract model of organization of [[WP:self-replicating|self-replicating]] molecules connected in a cyclic, autocatalytic manner. It was introduced in an [[Ordinary differential equation|ordinary differential equation]] form (ODE) by the Nobel Prize winner [[WP:Manfred Eigen|Manfred Eigen]] in 1971&lt;ref name=&quot;Eigen1971&quot;&gt;{{cite pmid|4942363}}&lt;/ref&gt; and subsequently further extended in collaboration with [[WP:Peter Schuster|Peter Schuster]]&lt;ref name=&quot;Eigen1979&quot;&gt;M Eigen, P Schuster (1979) &lt;b&gt;The Hypercycle.&lt;/b&gt; (Springer Berlin Heidelberg, 1979)&lt;/ref&gt;&lt;ref name=&quot;Eigen1982&quot;&gt;{{cite pmid|7161810}}&lt;/ref&gt;. It was proposed as a solution to the [[WP:error threshold|error threshold]] problem encountered during modelling of replicative molecules which hypothetically existed on the primordial Earth (see: [[wp:abiogenesis|abiogenesis]]). The most important properties of hypercycles are autocatalytic growth competition between cycles, once-for-ever selective behaviour, utilization of small selective advantage, rapid evolvability, increased information capacity and selection against parasitic branches.

The hypercycle is a cycle of connected self-replicating macromolecules. In the hypercycle all molecules are linked such that each of them catalyses the creation of its successor with the last molecule catalys-ing the first one. In such a manner the cycle is closed and reinforces itself [Figure 1]. Furthermore, each molecule is additionally a subject for self-replication. The resultant system is a new level of [[WP:self-organization|self-organization]] which incorporates both cooperation and selfishness. The coexistence of many genetically non-identical molecules makes it possible to maintain a higher genetic diversity of the population. This can be a solution to the error threshold&lt;ref name=&quot;Eigen1971&quot;&gt;{{cite pmid|4942363}}&lt;/ref&gt; problem which states that in a system without ideal replication, an excess of mutation events would destroy the ability to carry information and prevent the creation of larger and fitter macromolecules. Moreover, it has been shown that hypercycles could originate naturally and that incorporating new molecules can extend them. Hypercycles are also subject to [[wp:evolution|evolution]] and as such can undergo a selection process. As a result not only does the system gain information, but its information content can be improved. The evolutionary consequences of the hypercycle are genome integration and compartmentation, making a hypercycle only an intermediate state of self-organization, but not the final solution.

Over the years, the hypercycle theory has experienced many reformulations and methodological ap-proaches. Among them the most notable are applications of partial differential equations&lt;ref name=&quot;Boerlijst1995&quot;&gt;MC Boerlijst, P Hogeweg (1995) &lt;b&gt;Spatial gradients enhance persistence of hypercycles.&lt;/b&gt; &lt;i&gt;Phys. Nonlinear Phenom.&lt;/i&gt;  88:29–39&lt;/ref&gt;, cellular automata&lt;ref name=&quot;Boerlijst1991&quot;&gt;MC Boerlijst, P Hogeweg (1991) &lt;b&gt;Spiral wave structure in pre-biotic evolution: Hypercycles stable against parasites.&lt;/b&gt; &lt;i&gt;Phys. Nonlinear Phenom.&lt;/i&gt;  48:17–28&lt;/ref&gt;&lt;ref name=&quot;Hogeweg2003&quot;&gt;{{cite pmid|14604183}}&lt;/ref&gt;&lt;ref name=&quot;Takeuchi2009&quot;&gt;{{cite pmid|19834556}}&lt;/ref&gt;&lt;ref name=&quot;Takeuchi2012&quot;&gt;{{cite pmid|22727399}}&lt;/ref&gt; and stochastic formulations of Eigen’s problem9. Despite many advantages that the concept of hypercycles presents, there are also some open problems regarding the traditional model formulation using [[WP: ordinary differential equations |ODEs|]]: a vulnerability to parasites5–11 and a limited size of stable hypercycles6,8. In 2012, Vaidya et al. published the first experimental proof for the emergence of a cooperative network among fragments of ribozymes which have the ability to self-assemble, and demonstrated their advantages over self-replicating cycles12.

==Section==

[[File:Image_PlaceHolder.png|thumb|right|Images should be uploaded to wikimedia commons under the CC-BY license.]]

Add text in wiki markup. You can easily include [[PLoSWiki:Citing_Sources|references]] from pubmed.&lt;ref name=&quot;wodak2012&quot;&gt;{{cite pmid|PMC3315447}}&lt;/ref&gt;

===Subsection===

Lorem ipsum dolor sit amet, consectetur adipisicing elit, sed do eiusmod tempor incididunt ut labore et dolore magna aliqua. Ut enim ad minim veniam, quis nostrud exercitation ullamco laboris nisi ut aliquip ex ea commodo consequat. Duis aute irure dolor in reprehenderit in voluptate velit esse cillum dolore eu fugiat nulla pariatur. Excepteur sint occaecat cupidatat non proident, sunt in culpa qui officia deserunt mollit anim id est laborum.

==Section 2==


=References=
&lt;references/&gt;

[[Category:PLoS Computational Biology drafts]]</text>
      <sha1>is31ulmqv3h3uhb5dyykp9z351xp0rd</sha1>
    </revision>
    <revision>
      <id>4550</id>
      <parentid>4549</parentid>
      <timestamp>2015-07-14T09:29:52Z</timestamp>
      <contributor>
        <username>Swasik</username>
        <id>68</id>
      </contributor>
      <model>wikitext</model>
      <format>text/x-wiki</format>
      <text xml:space="preserve" bytes="5369">Natalia Szostak&lt;sup&gt;1,2&lt;/sup&gt;, Szymon Wasik&lt;sup&gt;1,2,†&lt;/sup&gt; Jacek Blazewicz&lt;sup&gt;1,2,3&lt;/sup&gt; 

&lt;sup&gt;1&lt;/sup&gt;Faculty of Computing, [[WP:Poznan University of Technology|Poznań University of Technology]], Pitrowo 2, 60-965 Poznan, Poland

&lt;sup&gt;2&lt;/sup&gt;European Center for Bioinformatics and Genomics, [[WP:Poznan University of Technology|Poznań University of Technology]], Piotrowo 2, 60-965 Poznan, Poland

&lt;sup&gt;3&lt;/sup&gt;Institute of Bioorganic Chemistry, [[WP:Polish Academy of Sciences|Polish Academy of Sciences]], Noskowskiego 12/14, 61-704 Poznan, Poland

&lt;sup&gt;†&lt;/sup&gt; Corresponding author, email: swasik@cs.put.poznan.pl

----

A '''hypercycle''' is an abstract model of organization of [[WP:self-replicating|self-replicating]] molecules connected in a cyclic, autocatalytic manner. It was introduced in an [[Ordinary differential equation|ordinary differential equation]] form (ODE) by the Nobel Prize winner [[WP:Manfred Eigen|Manfred Eigen]] in 1971&lt;ref name=&quot;Eigen1971&quot;&gt;{{cite pmid|4942363}}&lt;/ref&gt; and subsequently further extended in collaboration with [[WP:Peter Schuster|Peter Schuster]]&lt;ref name=&quot;Eigen1979&quot;&gt;M Eigen, P Schuster (1979) &lt;b&gt;The Hypercycle.&lt;/b&gt; (Springer Berlin Heidelberg, 1979)&lt;/ref&gt;&lt;ref name=&quot;Eigen1982&quot;&gt;{{cite pmid|7161810}}&lt;/ref&gt;. It was proposed as a solution to the [[WP:error threshold|error threshold]] problem encountered during modelling of replicative molecules which hypothetically existed on the primordial Earth (see: [[wp:abiogenesis|abiogenesis]]). The most important properties of hypercycles are autocatalytic growth competition between cycles, once-for-ever selective behaviour, utilization of small selective advantage, rapid evolvability, increased information capacity and selection against parasitic branches.

The hypercycle is a cycle of connected self-replicating macromolecules. In the hypercycle all molecules are linked such that each of them catalyses the creation of its successor with the last molecule catalys-ing the first one. In such a manner the cycle is closed and reinforces itself [Figure 1]. Furthermore, each molecule is additionally a subject for self-replication. The resultant system is a new level of [[WP:self-organization|self-organization]] which incorporates both cooperation and selfishness. The coexistence of many genetically non-identical molecules makes it possible to maintain a higher genetic diversity of the population. This can be a solution to the error threshold&lt;ref name=&quot;Eigen1971&quot;&gt;{{cite pmid|4942363}}&lt;/ref&gt; problem which states that in a system without ideal replication, an excess of mutation events would destroy the ability to carry information and prevent the creation of larger and fitter macromolecules. Moreover, it has been shown that hypercycles could originate naturally and that incorporating new molecules can extend them. Hypercycles are also subject to [[wp:evolution|evolution]] and as such can undergo a selection process. As a result not only does the system gain information, but its information content can be improved. The evolutionary consequences of the hypercycle are genome integration and compartmentation, making a hypercycle only an intermediate state of self-organization, but not the final solution.

Over the years, the hypercycle theory has experienced many reformulations and methodological ap-proaches. Among them the most notable are applications of partial differential equations&lt;ref name=&quot;Boerlijst1995&quot;&gt;MC Boerlijst, P Hogeweg (1995) &lt;b&gt;Spatial gradients enhance persistence of hypercycles.&lt;/b&gt; &lt;i&gt;Phys. Nonlinear Phenom.&lt;/i&gt;  88:29–39&lt;/ref&gt;, cellular automata&lt;ref name=&quot;Boerlijst1991&quot;&gt;MC Boerlijst, P Hogeweg (1991) &lt;b&gt;Spiral wave structure in pre-biotic evolution: Hypercycles stable against parasites.&lt;/b&gt; &lt;i&gt;Phys. Nonlinear Phenom.&lt;/i&gt;  48:17–28&lt;/ref&gt;&lt;ref name=&quot;Hogeweg2003&quot;&gt;{{cite pmid|14604183}}&lt;/ref&gt;&lt;ref name=&quot;Takeuchi2009&quot;&gt;{{cite pmid|19834556}}&lt;/ref&gt;&lt;ref name=&quot;Takeuchi2012&quot;&gt;{{cite pmid|22727399}}&lt;/ref&gt; and stochastic formulations of Eigen’s problem9. Despite many advantages that the concept of hypercycles presents, there are also some open problems regarding the traditional model formulation using [[WP: ordinary differential equations |ODEs|]]: a vulnerability to parasites5–11 and a limited size of stable hypercycles6,8. In 2012, Vaidya et al. published the first experimental proof for the emergence of a cooperative network among fragments of ribozymes which have the ability to self-assemble, and demonstrated their advantages over self-replicating cycles12.

blablala

==Section==

[[File:Image_PlaceHolder.png|thumb|right|Images should be uploaded to wikimedia commons under the CC-BY license.]]

Add text in wiki markup. You can easily include [[PLoSWiki:Citing_Sources|references]] from pubmed.&lt;ref name=&quot;wodak2012&quot;&gt;{{cite pmid|PMC3315447}}&lt;/ref&gt;

===Subsection===

Lorem ipsum dolor sit amet, consectetur adipisicing elit, sed do eiusmod tempor incididunt ut labore et dolore magna aliqua. Ut enim ad minim veniam, quis nostrud exercitation ullamco laboris nisi ut aliquip ex ea commodo consequat. Duis aute irure dolor in reprehenderit in voluptate velit esse cillum dolore eu fugiat nulla pariatur. Excepteur sint occaecat cupidatat non proident, sunt in culpa qui officia deserunt mollit anim id est laborum.

==Section 2==


=References=
&lt;references/&gt;

[[Category:PLoS Computational Biology drafts]]</text>
      <sha1>37ko1fsmyvsj479du7499i6lrbccazi</sha1>
    </revision>
    <revision>
      <id>4551</id>
      <parentid>4550</parentid>
      <timestamp>2015-07-14T09:30:09Z</timestamp>
      <contributor>
        <username>Swasik</username>
        <id>68</id>
      </contributor>
      <comment>/* Section 2 */</comment>
      <model>wikitext</model>
      <format>text/x-wiki</format>
      <text xml:space="preserve" bytes="5478">Natalia Szostak&lt;sup&gt;1,2&lt;/sup&gt;, Szymon Wasik&lt;sup&gt;1,2,†&lt;/sup&gt; Jacek Blazewicz&lt;sup&gt;1,2,3&lt;/sup&gt; 

&lt;sup&gt;1&lt;/sup&gt;Faculty of Computing, [[WP:Poznan University of Technology|Poznań University of Technology]], Pitrowo 2, 60-965 Poznan, Poland

&lt;sup&gt;2&lt;/sup&gt;European Center for Bioinformatics and Genomics, [[WP:Poznan University of Technology|Poznań University of Technology]], Piotrowo 2, 60-965 Poznan, Poland

&lt;sup&gt;3&lt;/sup&gt;Institute of Bioorganic Chemistry, [[WP:Polish Academy of Sciences|Polish Academy of Sciences]], Noskowskiego 12/14, 61-704 Poznan, Poland

&lt;sup&gt;†&lt;/sup&gt; Corresponding author, email: swasik@cs.put.poznan.pl

----

A '''hypercycle''' is an abstract model of organization of [[WP:self-replicating|self-replicating]] molecules connected in a cyclic, autocatalytic manner. It was introduced in an [[Ordinary differential equation|ordinary differential equation]] form (ODE) by the Nobel Prize winner [[WP:Manfred Eigen|Manfred Eigen]] in 1971&lt;ref name=&quot;Eigen1971&quot;&gt;{{cite pmid|4942363}}&lt;/ref&gt; and subsequently further extended in collaboration with [[WP:Peter Schuster|Peter Schuster]]&lt;ref name=&quot;Eigen1979&quot;&gt;M Eigen, P Schuster (1979) &lt;b&gt;The Hypercycle.&lt;/b&gt; (Springer Berlin Heidelberg, 1979)&lt;/ref&gt;&lt;ref name=&quot;Eigen1982&quot;&gt;{{cite pmid|7161810}}&lt;/ref&gt;. It was proposed as a solution to the [[WP:error threshold|error threshold]] problem encountered during modelling of replicative molecules which hypothetically existed on the primordial Earth (see: [[wp:abiogenesis|abiogenesis]]). The most important properties of hypercycles are autocatalytic growth competition between cycles, once-for-ever selective behaviour, utilization of small selective advantage, rapid evolvability, increased information capacity and selection against parasitic branches.

The hypercycle is a cycle of connected self-replicating macromolecules. In the hypercycle all molecules are linked such that each of them catalyses the creation of its successor with the last molecule catalys-ing the first one. In such a manner the cycle is closed and reinforces itself [Figure 1]. Furthermore, each molecule is additionally a subject for self-replication. The resultant system is a new level of [[WP:self-organization|self-organization]] which incorporates both cooperation and selfishness. The coexistence of many genetically non-identical molecules makes it possible to maintain a higher genetic diversity of the population. This can be a solution to the error threshold&lt;ref name=&quot;Eigen1971&quot;&gt;{{cite pmid|4942363}}&lt;/ref&gt; problem which states that in a system without ideal replication, an excess of mutation events would destroy the ability to carry information and prevent the creation of larger and fitter macromolecules. Moreover, it has been shown that hypercycles could originate naturally and that incorporating new molecules can extend them. Hypercycles are also subject to [[wp:evolution|evolution]] and as such can undergo a selection process. As a result not only does the system gain information, but its information content can be improved. The evolutionary consequences of the hypercycle are genome integration and compartmentation, making a hypercycle only an intermediate state of self-organization, but not the final solution.

Over the years, the hypercycle theory has experienced many reformulations and methodological ap-proaches. Among them the most notable are applications of partial differential equations&lt;ref name=&quot;Boerlijst1995&quot;&gt;MC Boerlijst, P Hogeweg (1995) &lt;b&gt;Spatial gradients enhance persistence of hypercycles.&lt;/b&gt; &lt;i&gt;Phys. Nonlinear Phenom.&lt;/i&gt;  88:29–39&lt;/ref&gt;, cellular automata&lt;ref name=&quot;Boerlijst1991&quot;&gt;MC Boerlijst, P Hogeweg (1991) &lt;b&gt;Spiral wave structure in pre-biotic evolution: Hypercycles stable against parasites.&lt;/b&gt; &lt;i&gt;Phys. Nonlinear Phenom.&lt;/i&gt;  48:17–28&lt;/ref&gt;&lt;ref name=&quot;Hogeweg2003&quot;&gt;{{cite pmid|14604183}}&lt;/ref&gt;&lt;ref name=&quot;Takeuchi2009&quot;&gt;{{cite pmid|19834556}}&lt;/ref&gt;&lt;ref name=&quot;Takeuchi2012&quot;&gt;{{cite pmid|22727399}}&lt;/ref&gt; and stochastic formulations of Eigen’s problem9. Despite many advantages that the concept of hypercycles presents, there are also some open problems regarding the traditional model formulation using [[WP: ordinary differential equations |ODEs|]]: a vulnerability to parasites5–11 and a limited size of stable hypercycles6,8. In 2012, Vaidya et al. published the first experimental proof for the emergence of a cooperative network among fragments of ribozymes which have the ability to self-assemble, and demonstrated their advantages over self-replicating cycles12.

blablala

==Section==

[[File:Image_PlaceHolder.png|thumb|right|Images should be uploaded to wikimedia commons under the CC-BY license.]]

Add text in wiki markup. You can easily include [[PLoSWiki:Citing_Sources|references]] from pubmed.&lt;ref name=&quot;wodak2012&quot;&gt;{{cite pmid|PMC3315447}}&lt;/ref&gt;

===Subsection===

Lorem ipsum dolor sit amet, consectetur adipisicing elit, sed do eiusmod tempor incididunt ut labore et dolore magna aliqua. Ut enim ad minim veniam, quis nostrud exercitation ullamco laboris nisi ut aliquip ex ea commodo consequat. Duis aute irure dolor in reprehenderit in voluptate velit esse cillum dolore eu fugiat nulla pariatur. Excepteur sint occaecat cupidatat non proident, sunt in culpa qui officia deserunt mollit anim id est laborum.

==Mathematical model==

The dynamics of the elementary hypercycle can be modelled using the following differential equation:

=References=
&lt;references/&gt;

[[Category:PLoS Computational Biology drafts]]</text>
      <sha1>daq8oza560ce55miguq8zagn6zje5nu</sha1>
    </revision>
    <revision>
      <id>4552</id>
      <parentid>4551</parentid>
      <timestamp>2015-07-14T09:53:34Z</timestamp>
      <contributor>
        <username>Swasik</username>
        <id>68</id>
      </contributor>
      <model>wikitext</model>
      <format>text/x-wiki</format>
      <text xml:space="preserve" bytes="5941">Natalia Szostak&lt;sup&gt;1,2&lt;/sup&gt;, Szymon Wasik&lt;sup&gt;1,2,†&lt;/sup&gt; Jacek Blazewicz&lt;sup&gt;1,2,3&lt;/sup&gt; 

&lt;sup&gt;1&lt;/sup&gt;Faculty of Computing, [[WP:Poznan University of Technology|Poznań University of Technology]], Pitrowo 2, 60-965 Poznan, Poland

&lt;sup&gt;2&lt;/sup&gt;European Center for Bioinformatics and Genomics, [[WP:Poznan University of Technology|Poznań University of Technology]], Piotrowo 2, 60-965 Poznan, Poland

&lt;sup&gt;3&lt;/sup&gt;Institute of Bioorganic Chemistry, [[WP:Polish Academy of Sciences|Polish Academy of Sciences]], Noskowskiego 12/14, 61-704 Poznan, Poland

&lt;sup&gt;†&lt;/sup&gt; Corresponding author, email: swasik@cs.put.poznan.pl

----

A '''hypercycle''' is an abstract model of organization of [[WP:self-replicating|self-replicating]] molecules connected in a cyclic, autocatalytic manner. It was introduced in an [[Ordinary differential equation|ordinary differential equation]] (ODE) form by the Nobel Prize winner [[WP:Manfred Eigen|Manfred Eigen]] in 1971&lt;ref name=&quot;Eigen1971&quot;&gt;{{cite pmid|4942363}}&lt;/ref&gt; and subsequently further extended in collaboration with [[WP:Peter Schuster|Peter Schuster]]&lt;ref name=&quot;Eigen1979&quot;&gt;M Eigen, P Schuster (1979) &lt;b&gt;The Hypercycle.&lt;/b&gt; (Springer Berlin Heidelberg, 1979)&lt;/ref&gt;&lt;ref name=&quot;Eigen1982&quot;&gt;{{cite pmid|7161810}}&lt;/ref&gt;. It was proposed as a solution to the [[WP:error threshold|error threshold]] problem encountered during modelling of replicative molecules which hypothetically existed on the primordial Earth (see: [[wp:abiogenesis|abiogenesis]]). The most important properties of hypercycles are autocatalytic growth competition between cycles, once-for-ever selective behaviour, utilization of small selective advantage, rapid evolvability, increased information capacity and selection against parasitic branches.

The hypercycle is a cycle of connected self-replicating macromolecules. In the hypercycle all molecules are linked such that each of them catalyses the creation of its successor with the last molecule catalys-ing the first one. In such a manner the cycle is closed and reinforces itself [Figure 1]. Furthermore, each molecule is additionally a subject for self-replication. The resultant system is a new level of [[WP:self-organization|self-organization]] which incorporates both cooperation and selfishness. The coexistence of many genetically non-identical molecules makes it possible to maintain a higher genetic diversity of the population. This can be a solution to the error threshold&lt;ref name=&quot;Eigen1971&quot;&gt;{{cite pmid|4942363}}&lt;/ref&gt; problem which states that in a system without ideal replication, an excess of mutation events would destroy the ability to carry information and prevent the creation of larger and fitter macromolecules. Moreover, it has been shown that hypercycles could originate naturally and that incorporating new molecules can extend them. Hypercycles are also subject to [[wp:evolution|evolution]] and as such can undergo a selection process. As a result not only does the system gain information, but its information content can be improved. The evolutionary consequences of the hypercycle are genome integration and compartmentation, making a hypercycle only an intermediate state of self-organization, but not the final solution.

Over the years, the hypercycle theory has experienced many reformulations and methodological ap-proaches. Among them the most notable are applications of partial differential equations&lt;ref name=&quot;Boerlijst1995&quot;&gt;MC Boerlijst, P Hogeweg (1995) &lt;b&gt;Spatial gradients enhance persistence of hypercycles.&lt;/b&gt; &lt;i&gt;Phys. Nonlinear Phenom.&lt;/i&gt;  88:29–39&lt;/ref&gt;, cellular automata&lt;ref name=&quot;Boerlijst1991a&quot;&gt;MC Boerlijst, P Hogeweg (1991) &lt;b&gt;Spiral wave structure in pre-biotic evolution: Hypercycles stable against parasites.&lt;/b&gt; &lt;i&gt;Phys. Nonlinear Phenom.&lt;/i&gt;  48:17–28&lt;/ref&gt;&lt;ref name=&quot;Hogeweg2003&quot;&gt;{{cite pmid|14604183}}&lt;/ref&gt;&lt;ref name=&quot;Takeuchi2009&quot;&gt;{{cite pmid|19834556}}&lt;/ref&gt;&lt;ref name=&quot;Takeuchi2012&quot;&gt;{{cite pmid|22727399}}&lt;/ref&gt; and stochastic formulations of Eigen’s problem&lt;ref name=&quot;Szathmary1987&quot;&gt;{{cite pmid|2451771}}&lt;/ref&gt;. Despite many advantages that the concept of hypercycles presents, there are also some open problems regarding the traditional model formulation using ODEs: a vulnerability to parasites&lt;ref name=&quot;Boerlijst1991a&quot;&gt;&lt;/ref&gt;&lt;ref name=&quot;Hogeweg2003&quot;&gt;&lt;/ref&gt;&lt;ref name=&quot;Takeuchi2009&quot;&gt;&lt;/ref&gt;&lt;ref name=&quot;Takeuchi2012&quot;&gt;&lt;/ref&gt;&lt;ref name=&quot;Szathmary1987&quot;&gt;&lt;/ref&gt;&lt;ref name=&quot;May1991&quot;&gt;RM May (1991) &lt;b&gt;Hypercycles spring to life.&lt;/b&gt; &lt;i&gt;Nature&lt;/i&gt; 353:607–608&lt;/ref&gt;&lt;ref name=&quot;Boerlijst1991b&quot;&gt;MC Boerlijst, P Hogeweg (1991) &lt;b&gt;Self-structuring and selection: Spiral Waves as a Substrate for Prebiotic Evolution.&lt;/b&gt; Conference Paper &lt;i&gt;Artificial Life II&lt;/i&gt; &lt;/ref&gt; and a limited size of stable hypercycles6,8. In 2012, Vaidya et al. published the first experimental proof for the emergence of a cooperative network among fragments of ribozymes which have the ability to self-assemble, and demonstrated their advantages over self-replicating cycles12.

blablala

==Section==

[[File:Image_PlaceHolder.png|thumb|right|Images should be uploaded to wikimedia commons under the CC-BY license.]]

Add text in wiki markup. You can easily include [[PLoSWiki:Citing_Sources|references]] from pubmed.&lt;ref name=&quot;wodak2012&quot;&gt;{{cite pmid|PMC3315447}}&lt;/ref&gt;

===Subsection===

Lorem ipsum dolor sit amet, consectetur adipisicing elit, sed do eiusmod tempor incididunt ut labore et dolore magna aliqua. Ut enim ad minim veniam, quis nostrud exercitation ullamco laboris nisi ut aliquip ex ea commodo consequat. Duis aute irure dolor in reprehenderit in voluptate velit esse cillum dolore eu fugiat nulla pariatur. Excepteur sint occaecat cupidatat non proident, sunt in culpa qui officia deserunt mollit anim id est laborum.

==Mathematical model==

The dynamics of the elementary hypercycle can be modelled using the following differential equation:

=References=
&lt;references/&gt;

[[Category:PLoS Computational Biology drafts]]</text>
      <sha1>dd682f5tth555id63u8f5fswsnzbo7s</sha1>
    </revision>
    <revision>
      <id>4553</id>
      <parentid>4552</parentid>
      <timestamp>2015-07-14T09:57:03Z</timestamp>
      <contributor>
        <username>Swasik</username>
        <id>68</id>
      </contributor>
      <comment>/* Mathematical model */</comment>
      <model>wikitext</model>
      <format>text/x-wiki</format>
      <text xml:space="preserve" bytes="7171">Natalia Szostak&lt;sup&gt;1,2&lt;/sup&gt;, Szymon Wasik&lt;sup&gt;1,2,†&lt;/sup&gt; Jacek Blazewicz&lt;sup&gt;1,2,3&lt;/sup&gt; 

&lt;sup&gt;1&lt;/sup&gt;Faculty of Computing, [[WP:Poznan University of Technology|Poznań University of Technology]], Pitrowo 2, 60-965 Poznan, Poland

&lt;sup&gt;2&lt;/sup&gt;European Center for Bioinformatics and Genomics, [[WP:Poznan University of Technology|Poznań University of Technology]], Piotrowo 2, 60-965 Poznan, Poland

&lt;sup&gt;3&lt;/sup&gt;Institute of Bioorganic Chemistry, [[WP:Polish Academy of Sciences|Polish Academy of Sciences]], Noskowskiego 12/14, 61-704 Poznan, Poland

&lt;sup&gt;†&lt;/sup&gt; Corresponding author, email: swasik@cs.put.poznan.pl

----

A '''hypercycle''' is an abstract model of organization of [[WP:self-replicating|self-replicating]] molecules connected in a cyclic, autocatalytic manner. It was introduced in an [[Ordinary differential equation|ordinary differential equation]] (ODE) form by the Nobel Prize winner [[WP:Manfred Eigen|Manfred Eigen]] in 1971&lt;ref name=&quot;Eigen1971&quot;&gt;{{cite pmid|4942363}}&lt;/ref&gt; and subsequently further extended in collaboration with [[WP:Peter Schuster|Peter Schuster]]&lt;ref name=&quot;Eigen1979&quot;&gt;M Eigen, P Schuster (1979) &lt;b&gt;The Hypercycle.&lt;/b&gt; (Springer Berlin Heidelberg, 1979)&lt;/ref&gt;&lt;ref name=&quot;Eigen1982&quot;&gt;{{cite pmid|7161810}}&lt;/ref&gt;. It was proposed as a solution to the [[WP:error threshold|error threshold]] problem encountered during modelling of replicative molecules which hypothetically existed on the primordial Earth (see: [[wp:abiogenesis|abiogenesis]]). The most important properties of hypercycles are autocatalytic growth competition between cycles, once-for-ever selective behaviour, utilization of small selective advantage, rapid evolvability, increased information capacity and selection against parasitic branches.

The hypercycle is a cycle of connected self-replicating macromolecules. In the hypercycle all molecules are linked such that each of them catalyses the creation of its successor with the last molecule catalys-ing the first one. In such a manner the cycle is closed and reinforces itself [Figure 1]. Furthermore, each molecule is additionally a subject for self-replication. The resultant system is a new level of [[WP:self-organization|self-organization]] which incorporates both cooperation and selfishness. The coexistence of many genetically non-identical molecules makes it possible to maintain a higher genetic diversity of the population. This can be a solution to the error threshold&lt;ref name=&quot;Eigen1971&quot;&gt;{{cite pmid|4942363}}&lt;/ref&gt; problem which states that in a system without ideal replication, an excess of mutation events would destroy the ability to carry information and prevent the creation of larger and fitter macromolecules. Moreover, it has been shown that hypercycles could originate naturally and that incorporating new molecules can extend them. Hypercycles are also subject to [[wp:evolution|evolution]] and as such can undergo a selection process. As a result not only does the system gain information, but its information content can be improved. The evolutionary consequences of the hypercycle are genome integration and compartmentation, making a hypercycle only an intermediate state of self-organization, but not the final solution.

Over the years, the hypercycle theory has experienced many reformulations and methodological ap-proaches. Among them the most notable are applications of partial differential equations&lt;ref name=&quot;Boerlijst1995&quot;&gt;MC Boerlijst, P Hogeweg (1995) &lt;b&gt;Spatial gradients enhance persistence of hypercycles.&lt;/b&gt; &lt;i&gt;Phys. Nonlinear Phenom.&lt;/i&gt;  88:29–39&lt;/ref&gt;, cellular automata&lt;ref name=&quot;Boerlijst1991a&quot;&gt;MC Boerlijst, P Hogeweg (1991) &lt;b&gt;Spiral wave structure in pre-biotic evolution: Hypercycles stable against parasites.&lt;/b&gt; &lt;i&gt;Phys. Nonlinear Phenom.&lt;/i&gt;  48:17–28&lt;/ref&gt;&lt;ref name=&quot;Hogeweg2003&quot;&gt;{{cite pmid|14604183}}&lt;/ref&gt;&lt;ref name=&quot;Takeuchi2009&quot;&gt;{{cite pmid|19834556}}&lt;/ref&gt;&lt;ref name=&quot;Takeuchi2012&quot;&gt;{{cite pmid|22727399}}&lt;/ref&gt; and stochastic formulations of Eigen’s problem&lt;ref name=&quot;Szathmary1987&quot;&gt;{{cite pmid|2451771}}&lt;/ref&gt;. Despite many advantages that the concept of hypercycles presents, there are also some open problems regarding the traditional model formulation using ODEs: a vulnerability to parasites&lt;ref name=&quot;Boerlijst1991a&quot;&gt;&lt;/ref&gt;&lt;ref name=&quot;Hogeweg2003&quot;&gt;&lt;/ref&gt;&lt;ref name=&quot;Takeuchi2009&quot;&gt;&lt;/ref&gt;&lt;ref name=&quot;Takeuchi2012&quot;&gt;&lt;/ref&gt;&lt;ref name=&quot;Szathmary1987&quot;&gt;&lt;/ref&gt;&lt;ref name=&quot;May1991&quot;&gt;RM May (1991) &lt;b&gt;Hypercycles spring to life.&lt;/b&gt; &lt;i&gt;Nature&lt;/i&gt; 353:607–608&lt;/ref&gt;&lt;ref name=&quot;Boerlijst1991b&quot;&gt;MC Boerlijst, P Hogeweg (1991) &lt;b&gt;Self-structuring and selection: Spiral Waves as a Substrate for Prebiotic Evolution.&lt;/b&gt; Conference Paper &lt;i&gt;Artificial Life II&lt;/i&gt; &lt;/ref&gt; and a limited size of stable hypercycles6,8. In 2012, Vaidya et al. published the first experimental proof for the emergence of a cooperative network among fragments of ribozymes which have the ability to self-assemble, and demonstrated their advantages over self-replicating cycles12.

blablala

==Section==

[[File:Image_PlaceHolder.png|thumb|right|Images should be uploaded to wikimedia commons under the CC-BY license.]]

Add text in wiki markup. You can easily include [[PLoSWiki:Citing_Sources|references]] from pubmed.&lt;ref name=&quot;wodak2012&quot;&gt;{{cite pmid|PMC3315447}}&lt;/ref&gt;

===Subsection===

Lorem ipsum dolor sit amet, consectetur adipisicing elit, sed do eiusmod tempor incididunt ut labore et dolore magna aliqua. Ut enim ad minim veniam, quis nostrud exercitation ullamco laboris nisi ut aliquip ex ea commodo consequat. Duis aute irure dolor in reprehenderit in voluptate velit esse cillum dolore eu fugiat nulla pariatur. Excepteur sint occaecat cupidatat non proident, sunt in culpa qui officia deserunt mollit anim id est laborum.

==Mathematical model==

===Elementary hypercycle===

The dynamics of the elementary hypercycle can be modelled using the following differential equation:

&lt;math&gt;\dot{c_i}=c_i \left(k_i+\sum_j k_{i,j} c_j - \frac{1}{c} \phi \right)&lt;/math&gt;

In the equation above, ''c&lt;sub&gt;i&lt;/sub&gt;'' is the concentration of template ''I&lt;sub&gt;i&lt;/sub&gt;'', ''c'' is the total concentration of all templates, ''k&lt;sub&gt;i&lt;/sub&gt;'' is the excess production rate of template ''I&lt;sub&gt;i&lt;/sub&gt;'', which is a difference between formation ''f&lt;sub&gt;i&lt;/sub&gt;'' by self-replication of the template and its degradation ''d&lt;sub&gt;i&lt;/sub&gt;'', usually by hydrolysis, ''k''&lt;sub&gt;''i'',''j''&lt;/sub&gt; is the production rate of template ''I&lt;sub&gt;i&lt;/sub&gt;'' catalysed by ''I&lt;sub&gt;j&lt;/sub&gt;'' and ''&amp;phi;'' is a dilution flux which guarantees that the total concentration is constant. Production and degradation rates are expressed in numbers of molecules per time unit at unit concentration (''c&lt;sub&gt;i&lt;/sub&gt;'' = 1). Assuming, that at high concentration ''c'' the term ''k&lt;sub&gt;i&lt;/sub&gt;'' can be neglected, and, moreover, in the hypercycle a template can be replicated only by itself and the previous member of the cycle, the equation can be simplified to

Finally, the equation can be expressed using a relative concentration ''x&lt;sub&gt;i&lt;/sub&gt;'' = ''c&lt;sub&gt;i&lt;/sub&gt;'' / ''c'' as follows:

===Hypercycle with translation===

=References=
&lt;references/&gt;

[[Category:PLoS Computational Biology drafts]]</text>
      <sha1>6v30iqolx00p18aec4v5v04u2g1gybk</sha1>
    </revision>
    <revision>
      <id>4554</id>
      <parentid>4553</parentid>
      <timestamp>2015-07-14T10:13:09Z</timestamp>
      <contributor>
        <username>Swasik</username>
        <id>68</id>
      </contributor>
      <comment>/* Elementary hypercycle */</comment>
      <model>wikitext</model>
      <format>text/x-wiki</format>
      <text xml:space="preserve" bytes="7233">Natalia Szostak&lt;sup&gt;1,2&lt;/sup&gt;, Szymon Wasik&lt;sup&gt;1,2,†&lt;/sup&gt; Jacek Blazewicz&lt;sup&gt;1,2,3&lt;/sup&gt; 

&lt;sup&gt;1&lt;/sup&gt;Faculty of Computing, [[WP:Poznan University of Technology|Poznań University of Technology]], Pitrowo 2, 60-965 Poznan, Poland

&lt;sup&gt;2&lt;/sup&gt;European Center for Bioinformatics and Genomics, [[WP:Poznan University of Technology|Poznań University of Technology]], Piotrowo 2, 60-965 Poznan, Poland

&lt;sup&gt;3&lt;/sup&gt;Institute of Bioorganic Chemistry, [[WP:Polish Academy of Sciences|Polish Academy of Sciences]], Noskowskiego 12/14, 61-704 Poznan, Poland

&lt;sup&gt;†&lt;/sup&gt; Corresponding author, email: swasik@cs.put.poznan.pl

----

A '''hypercycle''' is an abstract model of organization of [[WP:self-replicating|self-replicating]] molecules connected in a cyclic, autocatalytic manner. It was introduced in an [[Ordinary differential equation|ordinary differential equation]] (ODE) form by the Nobel Prize winner [[WP:Manfred Eigen|Manfred Eigen]] in 1971&lt;ref name=&quot;Eigen1971&quot;&gt;{{cite pmid|4942363}}&lt;/ref&gt; and subsequently further extended in collaboration with [[WP:Peter Schuster|Peter Schuster]]&lt;ref name=&quot;Eigen1979&quot;&gt;M Eigen, P Schuster (1979) &lt;b&gt;The Hypercycle.&lt;/b&gt; (Springer Berlin Heidelberg, 1979)&lt;/ref&gt;&lt;ref name=&quot;Eigen1982&quot;&gt;{{cite pmid|7161810}}&lt;/ref&gt;. It was proposed as a solution to the [[WP:error threshold|error threshold]] problem encountered during modelling of replicative molecules which hypothetically existed on the primordial Earth (see: [[wp:abiogenesis|abiogenesis]]). The most important properties of hypercycles are autocatalytic growth competition between cycles, once-for-ever selective behaviour, utilization of small selective advantage, rapid evolvability, increased information capacity and selection against parasitic branches.

The hypercycle is a cycle of connected self-replicating macromolecules. In the hypercycle all molecules are linked such that each of them catalyses the creation of its successor with the last molecule catalys-ing the first one. In such a manner the cycle is closed and reinforces itself [Figure 1]. Furthermore, each molecule is additionally a subject for self-replication. The resultant system is a new level of [[WP:self-organization|self-organization]] which incorporates both cooperation and selfishness. The coexistence of many genetically non-identical molecules makes it possible to maintain a higher genetic diversity of the population. This can be a solution to the error threshold&lt;ref name=&quot;Eigen1971&quot;&gt;{{cite pmid|4942363}}&lt;/ref&gt; problem which states that in a system without ideal replication, an excess of mutation events would destroy the ability to carry information and prevent the creation of larger and fitter macromolecules. Moreover, it has been shown that hypercycles could originate naturally and that incorporating new molecules can extend them. Hypercycles are also subject to [[wp:evolution|evolution]] and as such can undergo a selection process. As a result not only does the system gain information, but its information content can be improved. The evolutionary consequences of the hypercycle are genome integration and compartmentation, making a hypercycle only an intermediate state of self-organization, but not the final solution.

Over the years, the hypercycle theory has experienced many reformulations and methodological ap-proaches. Among them the most notable are applications of partial differential equations&lt;ref name=&quot;Boerlijst1995&quot;&gt;MC Boerlijst, P Hogeweg (1995) &lt;b&gt;Spatial gradients enhance persistence of hypercycles.&lt;/b&gt; &lt;i&gt;Phys. Nonlinear Phenom.&lt;/i&gt;  88:29–39&lt;/ref&gt;, cellular automata&lt;ref name=&quot;Boerlijst1991a&quot;&gt;MC Boerlijst, P Hogeweg (1991) &lt;b&gt;Spiral wave structure in pre-biotic evolution: Hypercycles stable against parasites.&lt;/b&gt; &lt;i&gt;Phys. Nonlinear Phenom.&lt;/i&gt;  48:17–28&lt;/ref&gt;&lt;ref name=&quot;Hogeweg2003&quot;&gt;{{cite pmid|14604183}}&lt;/ref&gt;&lt;ref name=&quot;Takeuchi2009&quot;&gt;{{cite pmid|19834556}}&lt;/ref&gt;&lt;ref name=&quot;Takeuchi2012&quot;&gt;{{cite pmid|22727399}}&lt;/ref&gt; and stochastic formulations of Eigen’s problem&lt;ref name=&quot;Szathmary1987&quot;&gt;{{cite pmid|2451771}}&lt;/ref&gt;. Despite many advantages that the concept of hypercycles presents, there are also some open problems regarding the traditional model formulation using ODEs: a vulnerability to parasites&lt;ref name=&quot;Boerlijst1991a&quot;&gt;&lt;/ref&gt;&lt;ref name=&quot;Hogeweg2003&quot;&gt;&lt;/ref&gt;&lt;ref name=&quot;Takeuchi2009&quot;&gt;&lt;/ref&gt;&lt;ref name=&quot;Takeuchi2012&quot;&gt;&lt;/ref&gt;&lt;ref name=&quot;Szathmary1987&quot;&gt;&lt;/ref&gt;&lt;ref name=&quot;May1991&quot;&gt;RM May (1991) &lt;b&gt;Hypercycles spring to life.&lt;/b&gt; &lt;i&gt;Nature&lt;/i&gt; 353:607–608&lt;/ref&gt;&lt;ref name=&quot;Boerlijst1991b&quot;&gt;MC Boerlijst, P Hogeweg (1991) &lt;b&gt;Self-structuring and selection: Spiral Waves as a Substrate for Prebiotic Evolution.&lt;/b&gt; Conference Paper &lt;i&gt;Artificial Life II&lt;/i&gt; &lt;/ref&gt; and a limited size of stable hypercycles6,8. In 2012, Vaidya et al. published the first experimental proof for the emergence of a cooperative network among fragments of ribozymes which have the ability to self-assemble, and demonstrated their advantages over self-replicating cycles12.

blablala

==Section==

[[File:Image_PlaceHolder.png|thumb|right|Images should be uploaded to wikimedia commons under the CC-BY license.]]

Add text in wiki markup. You can easily include [[PLoSWiki:Citing_Sources|references]] from pubmed.&lt;ref name=&quot;wodak2012&quot;&gt;{{cite pmid|PMC3315447}}&lt;/ref&gt;

===Subsection===

Lorem ipsum dolor sit amet, consectetur adipisicing elit, sed do eiusmod tempor incididunt ut labore et dolore magna aliqua. Ut enim ad minim veniam, quis nostrud exercitation ullamco laboris nisi ut aliquip ex ea commodo consequat. Duis aute irure dolor in reprehenderit in voluptate velit esse cillum dolore eu fugiat nulla pariatur. Excepteur sint occaecat cupidatat non proident, sunt in culpa qui officia deserunt mollit anim id est laborum.

==Mathematical model==

===Elementary hypercycle===

The dynamics of the elementary hypercycle can be modelled using the following differential equation:

&lt;math&gt;\dot{c_i}=c_i \left(k_i+\sum_j k_{i,j} c_j - \frac{1}{c} \phi \right)&lt;/math&gt;

where

&lt;math&gt;c=\sum_i c_i,&lt;/math&gt;

&lt;math&gt;k_i=f_i-d_i.&lt;/math&gt;

In the equation above, ''c&lt;sub&gt;i&lt;/sub&gt;'' is the concentration of template ''I&lt;sub&gt;i&lt;/sub&gt;'', ''c'' is the total concentration of all templates, ''k&lt;sub&gt;i&lt;/sub&gt;'' is the excess production rate of template ''I&lt;sub&gt;i&lt;/sub&gt;'', which is a difference between formation ''f&lt;sub&gt;i&lt;/sub&gt;'' by self-replication of the template and its degradation ''d&lt;sub&gt;i&lt;/sub&gt;'', usually by hydrolysis, ''k''&lt;sub&gt;''i'',''j''&lt;/sub&gt; is the production rate of template ''I&lt;sub&gt;i&lt;/sub&gt;'' catalysed by ''I&lt;sub&gt;j&lt;/sub&gt;'' and ''&amp;phi;'' is a dilution flux which guarantees that the total concentration is constant. Production and degradation rates are expressed in numbers of molecules per time unit at unit concentration (''c&lt;sub&gt;i&lt;/sub&gt;'' = 1). Assuming, that at high concentration ''c'' the term ''k&lt;sub&gt;i&lt;/sub&gt;'' can be neglected, and, moreover, in the hypercycle a template can be replicated only by itself and the previous member of the cycle, the equation can be simplified to

Finally, the equation can be expressed using a relative concentration ''x&lt;sub&gt;i&lt;/sub&gt;'' = ''c&lt;sub&gt;i&lt;/sub&gt;'' / ''c'' as follows:

===Hypercycle with translation===

=References=
&lt;references/&gt;

[[Category:PLoS Computational Biology drafts]]</text>
      <sha1>3ayvrgxjikcavxsi3lglxcyhzt4oyxy</sha1>
    </revision>
    <revision>
      <id>4555</id>
      <parentid>4554</parentid>
      <timestamp>2015-07-14T10:19:18Z</timestamp>
      <contributor>
        <username>Swasik</username>
        <id>68</id>
      </contributor>
      <model>wikitext</model>
      <format>text/x-wiki</format>
      <text xml:space="preserve" bytes="6123">Natalia Szostak&lt;sup&gt;1,2&lt;/sup&gt;, Szymon Wasik&lt;sup&gt;1,2,†&lt;/sup&gt; Jacek Blazewicz&lt;sup&gt;1,2,3&lt;/sup&gt; 

&lt;sup&gt;1&lt;/sup&gt;Faculty of Computing, [[WP:Poznan University of Technology|Poznań University of Technology]], Pitrowo 2, 60-965 Poznan, Poland

&lt;sup&gt;2&lt;/sup&gt;European Center for Bioinformatics and Genomics, [[WP:Poznan University of Technology|Poznań University of Technology]], Piotrowo 2, 60-965 Poznan, Poland

&lt;sup&gt;3&lt;/sup&gt;Institute of Bioorganic Chemistry, [[WP:Polish Academy of Sciences|Polish Academy of Sciences]], Noskowskiego 12/14, 61-704 Poznan, Poland

&lt;sup&gt;†&lt;/sup&gt; Corresponding author, email: swasik@cs.put.poznan.pl

----

A '''hypercycle''' is an abstract model of organization of [[WP:self-replicating|self-replicating]] molecules connected in a cyclic, autocatalytic manner. It was introduced in an [[Ordinary differential equation|ordinary differential equation]] (ODE) form by the Nobel Prize winner [[WP:Manfred Eigen|Manfred Eigen]] in 1971&lt;ref name=&quot;Eigen1971&quot;&gt;{{cite pmid|4942363}}&lt;/ref&gt; and subsequently further extended in collaboration with [[WP:Peter Schuster|Peter Schuster]]&lt;ref name=&quot;Eigen1979&quot;&gt;M Eigen, P Schuster (1979) &lt;b&gt;The Hypercycle.&lt;/b&gt; (Springer Berlin Heidelberg, 1979)&lt;/ref&gt;&lt;ref name=&quot;Eigen1982&quot;&gt;{{cite pmid|7161810}}&lt;/ref&gt;. It was proposed as a solution to the [[WP:error threshold|error threshold]] problem encountered during modelling of replicative molecules which hypothetically existed on the primordial Earth (see: [[wp:abiogenesis|abiogenesis]]). The most important properties of hypercycles are autocatalytic growth competition between cycles, once-for-ever selective behaviour, utilization of small selective advantage, rapid evolvability, increased information capacity and selection against parasitic branches.

The hypercycle is a cycle of connected self-replicating macromolecules. In the hypercycle all molecules are linked such that each of them catalyses the creation of its successor with the last molecule catalys-ing the first one. In such a manner the cycle is closed and reinforces itself [{{See Figure|1|Figure 1}}]. Furthermore, each molecule is additionally a subject for self-replication. The resultant system is a new level of [[WP:self-organization|self-organization]] which incorporates both cooperation and selfishness. The coexistence of many genetically non-identical molecules makes it possible to maintain a higher genetic diversity of the population. This can be a solution to the error threshold&lt;ref name=&quot;Eigen1971&quot;&gt;{{cite pmid|4942363}}&lt;/ref&gt; problem which states that in a system without ideal replication, an excess of mutation events would destroy the ability to carry information and prevent the creation of larger and fitter macromolecules. Moreover, it has been shown that hypercycles could originate naturally and that incorporating new molecules can extend them. Hypercycles are also subject to [[wp:evolution|evolution]] and as such can undergo a selection process. As a result not only does the system gain information, but its information content can be improved. The evolutionary consequences of the hypercycle are genome integration and compartmentation, making a hypercycle only an intermediate state of self-organization, but not the final solution.

[[File:Hypercycle-eigen.svg|thumb|right|{{Figure|1}} A hypercycle.]]

Over the years, the hypercycle theory has experienced many reformulations and methodological ap-proaches. Among them the most notable are applications of partial differential equations&lt;ref name=&quot;Boerlijst1995&quot;&gt;MC Boerlijst, P Hogeweg (1995) &lt;b&gt;Spatial gradients enhance persistence of hypercycles.&lt;/b&gt; &lt;i&gt;Phys. Nonlinear Phenom.&lt;/i&gt;  88:29–39&lt;/ref&gt;, cellular automata&lt;ref name=&quot;Boerlijst1991a&quot;&gt;MC Boerlijst, P Hogeweg (1991) &lt;b&gt;Spiral wave structure in pre-biotic evolution: Hypercycles stable against parasites.&lt;/b&gt; &lt;i&gt;Phys. Nonlinear Phenom.&lt;/i&gt;  48:17–28&lt;/ref&gt;&lt;ref name=&quot;Hogeweg2003&quot;&gt;{{cite pmid|14604183}}&lt;/ref&gt;&lt;ref name=&quot;Takeuchi2009&quot;&gt;{{cite pmid|19834556}}&lt;/ref&gt;&lt;ref name=&quot;Takeuchi2012&quot;&gt;{{cite pmid|22727399}}&lt;/ref&gt; and stochastic formulations of Eigen’s problem&lt;ref name=&quot;Szathmary1987&quot;&gt;{{cite pmid|2451771}}&lt;/ref&gt;. Despite many advantages that the concept of hypercycles presents, there are also some open problems regarding the traditional model formulation using ODEs: a vulnerability to parasites&lt;ref name=&quot;Boerlijst1991a&quot;&gt;&lt;/ref&gt;&lt;ref name=&quot;Hogeweg2003&quot;&gt;&lt;/ref&gt;&lt;ref name=&quot;Takeuchi2009&quot;&gt;&lt;/ref&gt;&lt;ref name=&quot;Takeuchi2012&quot;&gt;&lt;/ref&gt;&lt;ref name=&quot;Szathmary1987&quot;&gt;&lt;/ref&gt;&lt;ref name=&quot;May1991&quot;&gt;RM May (1991) &lt;b&gt;Hypercycles spring to life.&lt;/b&gt; &lt;i&gt;Nature&lt;/i&gt; 353:607–608&lt;/ref&gt;&lt;ref name=&quot;Boerlijst1991b&quot;&gt;MC Boerlijst, P Hogeweg (1991) &lt;b&gt;Self-structuring and selection: Spiral Waves as a Substrate for Prebiotic Evolution.&lt;/b&gt; Conference Paper &lt;i&gt;Artificial Life II&lt;/i&gt; &lt;/ref&gt; and a limited size of stable hypercycles&lt;ref name=&quot;Hogeweg2003&quot;&gt;&lt;/ref&gt;&lt;ref name=&quot;Takeuchi2012&quot;&gt;&lt;/ref&gt;. In 2012, Vaidya et al. published the first experimental proof for the emergence of a cooperative network among fragments of ribozymes which have the ability to self-assemble, and demonstrated their advantages over self-replicating cycles&lt;ref name=Vaidya2012&gt;{{cite pmid|23075853}}&lt;/ref&gt;.

==Section==

[[File:Image_PlaceHolder.png|thumb|right|Images should be uploaded to wikimedia commons under the CC-BY license.]]

Add text in wiki markup. You can easily include [[PLoSWiki:Citing_Sources|references]] from pubmed.&lt;ref name=&quot;wodak2012&quot;&gt;{{cite pmid|PMC3315447}}&lt;/ref&gt;

===Subsection===

Lorem ipsum dolor sit amet, consectetur adipisicing elit, sed do eiusmod tempor incididunt ut labore et dolore magna aliqua. Ut enim ad minim veniam, quis nostrud exercitation ullamco laboris nisi ut aliquip ex ea commodo consequat. Duis aute irure dolor in reprehenderit in voluptate velit esse cillum dolore eu fugiat nulla pariatur. Excepteur sint occaecat cupidatat non proident, sunt in culpa qui officia deserunt mollit anim id est laborum.

==Mathematical model==

The dynamics of the elementary hypercycle can be modelled using the following differential equation:

=References=
&lt;references/&gt;

[[Category:PLoS Computational Biology drafts]]</text>
      <sha1>mevtc2zjt50cb3mz83nfny3g8c5tsqx</sha1>
    </revision>
    <revision>
      <id>4556</id>
      <parentid>4555</parentid>
      <timestamp>2015-07-14T10:54:09Z</timestamp>
      <contributor>
        <username>Swasik</username>
        <id>68</id>
      </contributor>
      <comment>/* Mathematical model */</comment>
      <model>wikitext</model>
      <format>text/x-wiki</format>
      <text xml:space="preserve" bytes="7696">Natalia Szostak&lt;sup&gt;1,2&lt;/sup&gt;, Szymon Wasik&lt;sup&gt;1,2,†&lt;/sup&gt; Jacek Blazewicz&lt;sup&gt;1,2,3&lt;/sup&gt; 

&lt;sup&gt;1&lt;/sup&gt;Faculty of Computing, [[WP:Poznan University of Technology|Poznań University of Technology]], Pitrowo 2, 60-965 Poznan, Poland

&lt;sup&gt;2&lt;/sup&gt;European Center for Bioinformatics and Genomics, [[WP:Poznan University of Technology|Poznań University of Technology]], Piotrowo 2, 60-965 Poznan, Poland

&lt;sup&gt;3&lt;/sup&gt;Institute of Bioorganic Chemistry, [[WP:Polish Academy of Sciences|Polish Academy of Sciences]], Noskowskiego 12/14, 61-704 Poznan, Poland

&lt;sup&gt;†&lt;/sup&gt; Corresponding author, email: swasik@cs.put.poznan.pl

----

A '''hypercycle''' is an abstract model of organization of [[WP:self-replicating|self-replicating]] molecules connected in a cyclic, autocatalytic manner. It was introduced in an [[Ordinary differential equation|ordinary differential equation]] (ODE) form by the Nobel Prize winner [[WP:Manfred Eigen|Manfred Eigen]] in 1971&lt;ref name=&quot;Eigen1971&quot;&gt;{{cite pmid|4942363}}&lt;/ref&gt; and subsequently further extended in collaboration with [[WP:Peter Schuster|Peter Schuster]]&lt;ref name=&quot;Eigen1979&quot;&gt;M Eigen, P Schuster (1979) &lt;b&gt;The Hypercycle.&lt;/b&gt; (Springer Berlin Heidelberg, 1979)&lt;/ref&gt;&lt;ref name=&quot;Eigen1982&quot;&gt;{{cite pmid|7161810}}&lt;/ref&gt;. It was proposed as a solution to the [[WP:error threshold|error threshold]] problem encountered during modelling of replicative molecules which hypothetically existed on the primordial Earth (see: [[wp:abiogenesis|abiogenesis]]). The most important properties of hypercycles are autocatalytic growth competition between cycles, once-for-ever selective behaviour, utilization of small selective advantage, rapid evolvability, increased information capacity and selection against parasitic branches.

The hypercycle is a cycle of connected self-replicating macromolecules. In the hypercycle all molecules are linked such that each of them catalyses the creation of its successor with the last molecule catalys-ing the first one. In such a manner the cycle is closed and reinforces itself [{{See Figure|1|Figure 1}}]. Furthermore, each molecule is additionally a subject for self-replication. The resultant system is a new level of [[WP:self-organization|self-organization]] which incorporates both cooperation and selfishness. The coexistence of many genetically non-identical molecules makes it possible to maintain a higher genetic diversity of the population. This can be a solution to the error threshold&lt;ref name=&quot;Eigen1971&quot;&gt;{{cite pmid|4942363}}&lt;/ref&gt; problem which states that in a system without ideal replication, an excess of mutation events would destroy the ability to carry information and prevent the creation of larger and fitter macromolecules. Moreover, it has been shown that hypercycles could originate naturally and that incorporating new molecules can extend them. Hypercycles are also subject to [[wp:evolution|evolution]] and as such can undergo a selection process. As a result not only does the system gain information, but its information content can be improved. The evolutionary consequences of the hypercycle are genome integration and compartmentation, making a hypercycle only an intermediate state of self-organization, but not the final solution.

[[File:Hypercycle-eigen.svg|thumb|right|{{Figure|1}} A hypercycle.]]

Over the years, the hypercycle theory has experienced many reformulations and methodological ap-proaches. Among them the most notable are applications of partial differential equations&lt;ref name=&quot;Boerlijst1995&quot;&gt;MC Boerlijst, P Hogeweg (1995) &lt;b&gt;Spatial gradients enhance persistence of hypercycles.&lt;/b&gt; &lt;i&gt;Phys. Nonlinear Phenom.&lt;/i&gt;  88:29–39&lt;/ref&gt;, cellular automata&lt;ref name=&quot;Boerlijst1991a&quot;&gt;MC Boerlijst, P Hogeweg (1991) &lt;b&gt;Spiral wave structure in pre-biotic evolution: Hypercycles stable against parasites.&lt;/b&gt; &lt;i&gt;Phys. Nonlinear Phenom.&lt;/i&gt;  48:17–28&lt;/ref&gt;&lt;ref name=&quot;Hogeweg2003&quot;&gt;{{cite pmid|14604183}}&lt;/ref&gt;&lt;ref name=&quot;Takeuchi2009&quot;&gt;{{cite pmid|19834556}}&lt;/ref&gt;&lt;ref name=&quot;Takeuchi2012&quot;&gt;{{cite pmid|22727399}}&lt;/ref&gt; and stochastic formulations of Eigen’s problem&lt;ref name=&quot;Szathmary1987&quot;&gt;{{cite pmid|2451771}}&lt;/ref&gt;. Despite many advantages that the concept of hypercycles presents, there are also some open problems regarding the traditional model formulation using ODEs: a vulnerability to parasites&lt;ref name=&quot;Boerlijst1991a&quot;&gt;&lt;/ref&gt;&lt;ref name=&quot;Hogeweg2003&quot;&gt;&lt;/ref&gt;&lt;ref name=&quot;Takeuchi2009&quot;&gt;&lt;/ref&gt;&lt;ref name=&quot;Takeuchi2012&quot;&gt;&lt;/ref&gt;&lt;ref name=&quot;Szathmary1987&quot;&gt;&lt;/ref&gt;&lt;ref name=&quot;May1991&quot;&gt;RM May (1991) &lt;b&gt;Hypercycles spring to life.&lt;/b&gt; &lt;i&gt;Nature&lt;/i&gt; 353:607–608&lt;/ref&gt;&lt;ref name=&quot;Boerlijst1991b&quot;&gt;MC Boerlijst, P Hogeweg (1991) &lt;b&gt;Self-structuring and selection: Spiral Waves as a Substrate for Prebiotic Evolution.&lt;/b&gt; Conference Paper &lt;i&gt;Artificial Life II&lt;/i&gt; &lt;/ref&gt; and a limited size of stable hypercycles&lt;ref name=&quot;Hogeweg2003&quot;&gt;&lt;/ref&gt;&lt;ref name=&quot;Takeuchi2012&quot;&gt;&lt;/ref&gt;. In 2012, Vaidya et al. published the first experimental proof for the emergence of a cooperative network among fragments of ribozymes which have the ability to self-assemble, and demonstrated their advantages over self-replicating cycles&lt;ref name=Vaidya2012&gt;{{cite pmid|23075853}}&lt;/ref&gt;.

==Section==

[[File:Image_PlaceHolder.png|thumb|right|Images should be uploaded to wikimedia commons under the CC-BY license.]]

Add text in wiki markup. You can easily include [[PLoSWiki:Citing_Sources|references]] from pubmed.&lt;ref name=&quot;wodak2012&quot;&gt;{{cite pmid|PMC3315447}}&lt;/ref&gt;

===Subsection===

Lorem ipsum dolor sit amet, consectetur adipisicing elit, sed do eiusmod tempor incididunt ut labore et dolore magna aliqua. Ut enim ad minim veniam, quis nostrud exercitation ullamco laboris nisi ut aliquip ex ea commodo consequat. Duis aute irure dolor in reprehenderit in voluptate velit esse cillum dolore eu fugiat nulla pariatur. Excepteur sint occaecat cupidatat non proident, sunt in culpa qui officia deserunt mollit anim id est laborum.

==Mathematical model==

===Elementary hypercycle===

The dynamics of the elementary hypercycle can be modelled using the following differential equation:

: &lt;math&gt;\dot{c_i}=c_i \left(k_i+\sum_j k_{i,j} c_j - \frac{1}{c} \phi \right)&lt;/math&gt;

where

: &lt;math&gt;
\begin{align}
c &amp;= \sum_i c_i,\\
k_i &amp;= f_i-d_i.
\end{align}&lt;/math&gt;

In the equation above, ''c&lt;sub&gt;i&lt;/sub&gt;'' is the concentration of template ''I&lt;sub&gt;i&lt;/sub&gt;'', ''c'' is the total concentration of all templates, ''k&lt;sub&gt;i&lt;/sub&gt;'' is the excess production rate of template ''I&lt;sub&gt;i&lt;/sub&gt;'', which is a difference between formation ''f&lt;sub&gt;i&lt;/sub&gt;'' by self-replication of the template and its degradation ''d&lt;sub&gt;i&lt;/sub&gt;'', usually by hydrolysis, ''k''&lt;sub&gt;''i'',''j''&lt;/sub&gt; is the production rate of template ''I&lt;sub&gt;i&lt;/sub&gt;'' catalysed by ''I&lt;sub&gt;j&lt;/sub&gt;'' and ''&amp;phi;'' is a dilution flux which guarantees that the total concentration is constant. Production and degradation rates are expressed in numbers of molecules per time unit at unit concentration (''c&lt;sub&gt;i&lt;/sub&gt;'' = 1). Assuming, that at high concentration ''c'' the term ''k&lt;sub&gt;i&lt;/sub&gt;'' can be neglected, and, moreover, in the hypercycle a template can be replicated only by itself and the previous member of the cycle, the equation can be simplified to

: &lt;math&gt;\dot{c_i} = c_i \left(\gamma_i c_{i-1}-\frac{1}{c}\phi\right)&lt;/math&gt;

where

: &lt;math&gt;
\begin{align}
\gamma_i &amp;= k_{i,i-1}, \\
k_{i,0} &amp;= k_{i,n}, \\
c_0 &amp;= c_n.
\end{align}
&lt;/math&gt;

Finally, the equation can be expressed using a relative concentration ''x&lt;sub&gt;i&lt;/sub&gt;'' = ''c&lt;sub&gt;i&lt;/sub&gt;'' / ''c'' as follows:

: &lt;math&gt;\dot{x_i}=x_i \left(\gamma_i x_{i-1}-\phi\right).&lt;/math&gt;

===Hypercycle with translation===

=References=
&lt;references/&gt;

[[Category:PLoS Computational Biology drafts]]</text>
      <sha1>1sjcxjdjdbcnuv2m2tetz385mk7c9a5</sha1>
    </revision>
    <revision>
      <id>4557</id>
      <parentid>4556</parentid>
      <timestamp>2015-07-14T10:56:42Z</timestamp>
      <contributor>
        <username>Swasik</username>
        <id>68</id>
      </contributor>
      <model>wikitext</model>
      <format>text/x-wiki</format>
      <text xml:space="preserve" bytes="7731">Natalia Szostak&lt;sup&gt;1,2&lt;/sup&gt;, Szymon Wasik&lt;sup&gt;1,2,†&lt;/sup&gt; Jacek Blazewicz&lt;sup&gt;1,2,3&lt;/sup&gt; 

&lt;sup&gt;1&lt;/sup&gt;Faculty of Computing, [[WP:Poznan University of Technology|Poznań University of Technology]], Pitrowo 2, 60-965 Poznan, Poland

&lt;sup&gt;2&lt;/sup&gt;European Center for Bioinformatics and Genomics, [[WP:Poznan University of Technology|Poznań University of Technology]], Piotrowo 2, 60-965 Poznan, Poland

&lt;sup&gt;3&lt;/sup&gt;Institute of Bioorganic Chemistry, [[WP:Polish Academy of Sciences|Polish Academy of Sciences]], Noskowskiego 12/14, 61-704 Poznan, Poland

&lt;sup&gt;†&lt;/sup&gt; Corresponding author, email: swasik@cs.put.poznan.pl

----

= Intro (section to be removed) =

A '''hypercycle''' is an abstract model of organization of [[WP:self-replicating|self-replicating]] molecules connected in a cyclic, autocatalytic manner. It was introduced in an [[Ordinary differential equation|ordinary differential equation]] (ODE) form by the Nobel Prize winner [[WP:Manfred Eigen|Manfred Eigen]] in 1971&lt;ref name=&quot;Eigen1971&quot;&gt;{{cite pmid|4942363}}&lt;/ref&gt; and subsequently further extended in collaboration with [[WP:Peter Schuster|Peter Schuster]]&lt;ref name=&quot;Eigen1979&quot;&gt;M Eigen, P Schuster (1979) &lt;b&gt;The Hypercycle.&lt;/b&gt; (Springer Berlin Heidelberg, 1979)&lt;/ref&gt;&lt;ref name=&quot;Eigen1982&quot;&gt;{{cite pmid|7161810}}&lt;/ref&gt;. It was proposed as a solution to the [[WP:error threshold|error threshold]] problem encountered during modelling of replicative molecules which hypothetically existed on the primordial Earth (see: [[wp:abiogenesis|abiogenesis]]). The most important properties of hypercycles are autocatalytic growth competition between cycles, once-for-ever selective behaviour, utilization of small selective advantage, rapid evolvability, increased information capacity and selection against parasitic branches.

The hypercycle is a cycle of connected self-replicating macromolecules. In the hypercycle all molecules are linked such that each of them catalyses the creation of its successor with the last molecule catalys-ing the first one. In such a manner the cycle is closed and reinforces itself [{{See Figure|1|Figure 1}}]. Furthermore, each molecule is additionally a subject for self-replication. The resultant system is a new level of [[WP:self-organization|self-organization]] which incorporates both cooperation and selfishness. The coexistence of many genetically non-identical molecules makes it possible to maintain a higher genetic diversity of the population. This can be a solution to the error threshold&lt;ref name=&quot;Eigen1971&quot;&gt;{{cite pmid|4942363}}&lt;/ref&gt; problem which states that in a system without ideal replication, an excess of mutation events would destroy the ability to carry information and prevent the creation of larger and fitter macromolecules. Moreover, it has been shown that hypercycles could originate naturally and that incorporating new molecules can extend them. Hypercycles are also subject to [[wp:evolution|evolution]] and as such can undergo a selection process. As a result not only does the system gain information, but its information content can be improved. The evolutionary consequences of the hypercycle are genome integration and compartmentation, making a hypercycle only an intermediate state of self-organization, but not the final solution.

[[File:Hypercycle-eigen.svg|thumb|right|{{Figure|1}} A hypercycle.]]

Over the years, the hypercycle theory has experienced many reformulations and methodological ap-proaches. Among them the most notable are applications of partial differential equations&lt;ref name=&quot;Boerlijst1995&quot;&gt;MC Boerlijst, P Hogeweg (1995) &lt;b&gt;Spatial gradients enhance persistence of hypercycles.&lt;/b&gt; &lt;i&gt;Phys. Nonlinear Phenom.&lt;/i&gt;  88:29–39&lt;/ref&gt;, cellular automata&lt;ref name=&quot;Boerlijst1991a&quot;&gt;MC Boerlijst, P Hogeweg (1991) &lt;b&gt;Spiral wave structure in pre-biotic evolution: Hypercycles stable against parasites.&lt;/b&gt; &lt;i&gt;Phys. Nonlinear Phenom.&lt;/i&gt;  48:17–28&lt;/ref&gt;&lt;ref name=&quot;Hogeweg2003&quot;&gt;{{cite pmid|14604183}}&lt;/ref&gt;&lt;ref name=&quot;Takeuchi2009&quot;&gt;{{cite pmid|19834556}}&lt;/ref&gt;&lt;ref name=&quot;Takeuchi2012&quot;&gt;{{cite pmid|22727399}}&lt;/ref&gt; and stochastic formulations of Eigen’s problem&lt;ref name=&quot;Szathmary1987&quot;&gt;{{cite pmid|2451771}}&lt;/ref&gt;. Despite many advantages that the concept of hypercycles presents, there are also some open problems regarding the traditional model formulation using ODEs: a vulnerability to parasites&lt;ref name=&quot;Boerlijst1991a&quot;&gt;&lt;/ref&gt;&lt;ref name=&quot;Hogeweg2003&quot;&gt;&lt;/ref&gt;&lt;ref name=&quot;Takeuchi2009&quot;&gt;&lt;/ref&gt;&lt;ref name=&quot;Takeuchi2012&quot;&gt;&lt;/ref&gt;&lt;ref name=&quot;Szathmary1987&quot;&gt;&lt;/ref&gt;&lt;ref name=&quot;May1991&quot;&gt;RM May (1991) &lt;b&gt;Hypercycles spring to life.&lt;/b&gt; &lt;i&gt;Nature&lt;/i&gt; 353:607–608&lt;/ref&gt;&lt;ref name=&quot;Boerlijst1991b&quot;&gt;MC Boerlijst, P Hogeweg (1991) &lt;b&gt;Self-structuring and selection: Spiral Waves as a Substrate for Prebiotic Evolution.&lt;/b&gt; Conference Paper &lt;i&gt;Artificial Life II&lt;/i&gt; &lt;/ref&gt; and a limited size of stable hypercycles&lt;ref name=&quot;Hogeweg2003&quot;&gt;&lt;/ref&gt;&lt;ref name=&quot;Takeuchi2012&quot;&gt;&lt;/ref&gt;. In 2012, Vaidya et al. published the first experimental proof for the emergence of a cooperative network among fragments of ribozymes which have the ability to self-assemble, and demonstrated their advantages over self-replicating cycles&lt;ref name=Vaidya2012&gt;{{cite pmid|23075853}}&lt;/ref&gt;.

==Section==

[[File:Image_PlaceHolder.png|thumb|right|Images should be uploaded to wikimedia commons under the CC-BY license.]]

Add text in wiki markup. You can easily include [[PLoSWiki:Citing_Sources|references]] from pubmed.&lt;ref name=&quot;wodak2012&quot;&gt;{{cite pmid|PMC3315447}}&lt;/ref&gt;

===Subsection===

Lorem ipsum dolor sit amet, consectetur adipisicing elit, sed do eiusmod tempor incididunt ut labore et dolore magna aliqua. Ut enim ad minim veniam, quis nostrud exercitation ullamco laboris nisi ut aliquip ex ea commodo consequat. Duis aute irure dolor in reprehenderit in voluptate velit esse cillum dolore eu fugiat nulla pariatur. Excepteur sint occaecat cupidatat non proident, sunt in culpa qui officia deserunt mollit anim id est laborum.

==Mathematical model==

===Elementary hypercycle===

The dynamics of the elementary hypercycle can be modelled using the following differential equation:

: &lt;math&gt;\dot{c_i}=c_i \left(k_i+\sum_j k_{i,j} c_j - \frac{1}{c} \phi \right)&lt;/math&gt;

where

: &lt;math&gt;
\begin{align}
c &amp;= \sum_i c_i,\\
k_i &amp;= f_i-d_i.
\end{align}&lt;/math&gt;

In the equation above, ''c&lt;sub&gt;i&lt;/sub&gt;'' is the concentration of template ''I&lt;sub&gt;i&lt;/sub&gt;'', ''c'' is the total concentration of all templates, ''k&lt;sub&gt;i&lt;/sub&gt;'' is the excess production rate of template ''I&lt;sub&gt;i&lt;/sub&gt;'', which is a difference between formation ''f&lt;sub&gt;i&lt;/sub&gt;'' by self-replication of the template and its degradation ''d&lt;sub&gt;i&lt;/sub&gt;'', usually by hydrolysis, ''k''&lt;sub&gt;''i'',''j''&lt;/sub&gt; is the production rate of template ''I&lt;sub&gt;i&lt;/sub&gt;'' catalysed by ''I&lt;sub&gt;j&lt;/sub&gt;'' and ''&amp;phi;'' is a dilution flux which guarantees that the total concentration is constant. Production and degradation rates are expressed in numbers of molecules per time unit at unit concentration (''c&lt;sub&gt;i&lt;/sub&gt;'' = 1). Assuming, that at high concentration ''c'' the term ''k&lt;sub&gt;i&lt;/sub&gt;'' can be neglected, and, moreover, in the hypercycle a template can be replicated only by itself and the previous member of the cycle, the equation can be simplified to

: &lt;math&gt;\dot{c_i} = c_i \left(\gamma_i c_{i-1}-\frac{1}{c}\phi\right)&lt;/math&gt;

where

: &lt;math&gt;
\begin{align}
\gamma_i &amp;= k_{i,i-1}, \\
k_{i,0} &amp;= k_{i,n}, \\
c_0 &amp;= c_n.
\end{align}
&lt;/math&gt;

Finally, the equation can be expressed using a relative concentration ''x&lt;sub&gt;i&lt;/sub&gt;'' = ''c&lt;sub&gt;i&lt;/sub&gt;'' / ''c'' as follows:

: &lt;math&gt;\dot{x_i}=x_i \left(\gamma_i x_{i-1}-\phi\right).&lt;/math&gt;

===Hypercycle with translation===

=References=
&lt;references/&gt;

[[Category:PLoS Computational Biology drafts]]</text>
      <sha1>kij4bgqxl5f4mfrccchihgb7owna2d9</sha1>
    </revision>
    <revision>
      <id>4558</id>
      <parentid>4557</parentid>
      <timestamp>2015-07-14T10:59:49Z</timestamp>
      <contributor>
        <username>Swasik</username>
        <id>68</id>
      </contributor>
      <comment>/* Elementary hypercycle */</comment>
      <model>wikitext</model>
      <format>text/x-wiki</format>
      <text xml:space="preserve" bytes="7754">Natalia Szostak&lt;sup&gt;1,2&lt;/sup&gt;, Szymon Wasik&lt;sup&gt;1,2,†&lt;/sup&gt; Jacek Blazewicz&lt;sup&gt;1,2,3&lt;/sup&gt; 

&lt;sup&gt;1&lt;/sup&gt;Faculty of Computing, [[WP:Poznan University of Technology|Poznań University of Technology]], Pitrowo 2, 60-965 Poznan, Poland

&lt;sup&gt;2&lt;/sup&gt;European Center for Bioinformatics and Genomics, [[WP:Poznan University of Technology|Poznań University of Technology]], Piotrowo 2, 60-965 Poznan, Poland

&lt;sup&gt;3&lt;/sup&gt;Institute of Bioorganic Chemistry, [[WP:Polish Academy of Sciences|Polish Academy of Sciences]], Noskowskiego 12/14, 61-704 Poznan, Poland

&lt;sup&gt;†&lt;/sup&gt; Corresponding author, email: swasik@cs.put.poznan.pl

----

= Intro (section to be removed) =

A '''hypercycle''' is an abstract model of organization of [[WP:self-replicating|self-replicating]] molecules connected in a cyclic, autocatalytic manner. It was introduced in an [[Ordinary differential equation|ordinary differential equation]] (ODE) form by the Nobel Prize winner [[WP:Manfred Eigen|Manfred Eigen]] in 1971&lt;ref name=&quot;Eigen1971&quot;&gt;{{cite pmid|4942363}}&lt;/ref&gt; and subsequently further extended in collaboration with [[WP:Peter Schuster|Peter Schuster]]&lt;ref name=&quot;Eigen1979&quot;&gt;M Eigen, P Schuster (1979) &lt;b&gt;The Hypercycle.&lt;/b&gt; (Springer Berlin Heidelberg, 1979)&lt;/ref&gt;&lt;ref name=&quot;Eigen1982&quot;&gt;{{cite pmid|7161810}}&lt;/ref&gt;. It was proposed as a solution to the [[WP:error threshold|error threshold]] problem encountered during modelling of replicative molecules which hypothetically existed on the primordial Earth (see: [[wp:abiogenesis|abiogenesis]]). The most important properties of hypercycles are autocatalytic growth competition between cycles, once-for-ever selective behaviour, utilization of small selective advantage, rapid evolvability, increased information capacity and selection against parasitic branches.

The hypercycle is a cycle of connected self-replicating macromolecules. In the hypercycle all molecules are linked such that each of them catalyses the creation of its successor with the last molecule catalys-ing the first one. In such a manner the cycle is closed and reinforces itself [{{See Figure|1|Figure 1}}]. Furthermore, each molecule is additionally a subject for self-replication. The resultant system is a new level of [[WP:self-organization|self-organization]] which incorporates both cooperation and selfishness. The coexistence of many genetically non-identical molecules makes it possible to maintain a higher genetic diversity of the population. This can be a solution to the error threshold&lt;ref name=&quot;Eigen1971&quot;&gt;{{cite pmid|4942363}}&lt;/ref&gt; problem which states that in a system without ideal replication, an excess of mutation events would destroy the ability to carry information and prevent the creation of larger and fitter macromolecules. Moreover, it has been shown that hypercycles could originate naturally and that incorporating new molecules can extend them. Hypercycles are also subject to [[wp:evolution|evolution]] and as such can undergo a selection process. As a result not only does the system gain information, but its information content can be improved. The evolutionary consequences of the hypercycle are genome integration and compartmentation, making a hypercycle only an intermediate state of self-organization, but not the final solution.

[[File:Hypercycle-eigen.svg|thumb|right|{{Figure|1}} A hypercycle.]]

Over the years, the hypercycle theory has experienced many reformulations and methodological ap-proaches. Among them the most notable are applications of partial differential equations&lt;ref name=&quot;Boerlijst1995&quot;&gt;MC Boerlijst, P Hogeweg (1995) &lt;b&gt;Spatial gradients enhance persistence of hypercycles.&lt;/b&gt; &lt;i&gt;Phys. Nonlinear Phenom.&lt;/i&gt;  88:29–39&lt;/ref&gt;, cellular automata&lt;ref name=&quot;Boerlijst1991a&quot;&gt;MC Boerlijst, P Hogeweg (1991) &lt;b&gt;Spiral wave structure in pre-biotic evolution: Hypercycles stable against parasites.&lt;/b&gt; &lt;i&gt;Phys. Nonlinear Phenom.&lt;/i&gt;  48:17–28&lt;/ref&gt;&lt;ref name=&quot;Hogeweg2003&quot;&gt;{{cite pmid|14604183}}&lt;/ref&gt;&lt;ref name=&quot;Takeuchi2009&quot;&gt;{{cite pmid|19834556}}&lt;/ref&gt;&lt;ref name=&quot;Takeuchi2012&quot;&gt;{{cite pmid|22727399}}&lt;/ref&gt; and stochastic formulations of Eigen’s problem&lt;ref name=&quot;Szathmary1987&quot;&gt;{{cite pmid|2451771}}&lt;/ref&gt;. Despite many advantages that the concept of hypercycles presents, there are also some open problems regarding the traditional model formulation using ODEs: a vulnerability to parasites&lt;ref name=&quot;Boerlijst1991a&quot;&gt;&lt;/ref&gt;&lt;ref name=&quot;Hogeweg2003&quot;&gt;&lt;/ref&gt;&lt;ref name=&quot;Takeuchi2009&quot;&gt;&lt;/ref&gt;&lt;ref name=&quot;Takeuchi2012&quot;&gt;&lt;/ref&gt;&lt;ref name=&quot;Szathmary1987&quot;&gt;&lt;/ref&gt;&lt;ref name=&quot;May1991&quot;&gt;RM May (1991) &lt;b&gt;Hypercycles spring to life.&lt;/b&gt; &lt;i&gt;Nature&lt;/i&gt; 353:607–608&lt;/ref&gt;&lt;ref name=&quot;Boerlijst1991b&quot;&gt;MC Boerlijst, P Hogeweg (1991) &lt;b&gt;Self-structuring and selection: Spiral Waves as a Substrate for Prebiotic Evolution.&lt;/b&gt; Conference Paper &lt;i&gt;Artificial Life II&lt;/i&gt; &lt;/ref&gt; and a limited size of stable hypercycles&lt;ref name=&quot;Hogeweg2003&quot;&gt;&lt;/ref&gt;&lt;ref name=&quot;Takeuchi2012&quot;&gt;&lt;/ref&gt;. In 2012, Vaidya et al. published the first experimental proof for the emergence of a cooperative network among fragments of ribozymes which have the ability to self-assemble, and demonstrated their advantages over self-replicating cycles&lt;ref name=Vaidya2012&gt;{{cite pmid|23075853}}&lt;/ref&gt;.

==Section==

[[File:Image_PlaceHolder.png|thumb|right|Images should be uploaded to wikimedia commons under the CC-BY license.]]

Add text in wiki markup. You can easily include [[PLoSWiki:Citing_Sources|references]] from pubmed.&lt;ref name=&quot;wodak2012&quot;&gt;{{cite pmid|PMC3315447}}&lt;/ref&gt;

===Subsection===

Lorem ipsum dolor sit amet, consectetur adipisicing elit, sed do eiusmod tempor incididunt ut labore et dolore magna aliqua. Ut enim ad minim veniam, quis nostrud exercitation ullamco laboris nisi ut aliquip ex ea commodo consequat. Duis aute irure dolor in reprehenderit in voluptate velit esse cillum dolore eu fugiat nulla pariatur. Excepteur sint occaecat cupidatat non proident, sunt in culpa qui officia deserunt mollit anim id est laborum.

==Mathematical model==

===Elementary hypercycle===

The dynamics of the elementary hypercycle can be modelled using the following differential equation&lt;ref name=&quot;Eigen1982&quot;/&gt;:

: &lt;math&gt;\dot{c_i}=c_i \left(k_i+\sum_j k_{i,j} c_j - \frac{1}{c} \phi \right)&lt;/math&gt;

where

: &lt;math&gt;
\begin{align}
c &amp;= \sum_i c_i,\\
k_i &amp;= f_i-d_i.
\end{align}&lt;/math&gt;

In the equation above, ''c&lt;sub&gt;i&lt;/sub&gt;'' is the concentration of template ''I&lt;sub&gt;i&lt;/sub&gt;'', ''c'' is the total concentration of all templates, ''k&lt;sub&gt;i&lt;/sub&gt;'' is the excess production rate of template ''I&lt;sub&gt;i&lt;/sub&gt;'', which is a difference between formation ''f&lt;sub&gt;i&lt;/sub&gt;'' by self-replication of the template and its degradation ''d&lt;sub&gt;i&lt;/sub&gt;'', usually by hydrolysis, ''k''&lt;sub&gt;''i'',''j''&lt;/sub&gt; is the production rate of template ''I&lt;sub&gt;i&lt;/sub&gt;'' catalysed by ''I&lt;sub&gt;j&lt;/sub&gt;'' and ''&amp;phi;'' is a dilution flux which guarantees that the total concentration is constant. Production and degradation rates are expressed in numbers of molecules per time unit at unit concentration (''c&lt;sub&gt;i&lt;/sub&gt;'' = 1). Assuming, that at high concentration ''c'' the term ''k&lt;sub&gt;i&lt;/sub&gt;'' can be neglected, and, moreover, in the hypercycle a template can be replicated only by itself and the previous member of the cycle, the equation can be simplified to

: &lt;math&gt;\dot{c_i} = c_i \left(\gamma_i c_{i-1}-\frac{1}{c}\phi\right)&lt;/math&gt;

where

: &lt;math&gt;
\begin{align}
\gamma_i &amp;= k_{i,i-1}, \\
k_{i,0} &amp;= k_{i,n}, \\
c_0 &amp;= c_n.
\end{align}
&lt;/math&gt;

Finally, the equation can be expressed using a relative concentration ''x&lt;sub&gt;i&lt;/sub&gt;'' = ''c&lt;sub&gt;i&lt;/sub&gt;'' / ''c'' as follows:

: &lt;math&gt;\dot{x_i}=x_i \left(\gamma_i x_{i-1}-\phi\right).&lt;/math&gt;

===Hypercycle with translation===

=References=
&lt;references/&gt;

[[Category:PLoS Computational Biology drafts]]</text>
      <sha1>rf663ejn8kk5xsk1wxvt4y3n88u1zqg</sha1>
    </revision>
    <revision>
      <id>4559</id>
      <parentid>4558</parentid>
      <timestamp>2015-07-14T11:09:25Z</timestamp>
      <contributor>
        <username>Swasik</username>
        <id>68</id>
      </contributor>
      <comment>/* Section */</comment>
      <model>wikitext</model>
      <format>text/x-wiki</format>
      <text xml:space="preserve" bytes="7125">Natalia Szostak&lt;sup&gt;1,2&lt;/sup&gt;, Szymon Wasik&lt;sup&gt;1,2,†&lt;/sup&gt; Jacek Blazewicz&lt;sup&gt;1,2,3&lt;/sup&gt; 

&lt;sup&gt;1&lt;/sup&gt;Faculty of Computing, [[WP:Poznan University of Technology|Poznań University of Technology]], Pitrowo 2, 60-965 Poznan, Poland

&lt;sup&gt;2&lt;/sup&gt;European Center for Bioinformatics and Genomics, [[WP:Poznan University of Technology|Poznań University of Technology]], Piotrowo 2, 60-965 Poznan, Poland

&lt;sup&gt;3&lt;/sup&gt;Institute of Bioorganic Chemistry, [[WP:Polish Academy of Sciences|Polish Academy of Sciences]], Noskowskiego 12/14, 61-704 Poznan, Poland

&lt;sup&gt;†&lt;/sup&gt; Corresponding author, email: swasik@cs.put.poznan.pl

----

= Intro (section to be removed) =

A '''hypercycle''' is an abstract model of organization of [[WP:self-replicating|self-replicating]] molecules connected in a cyclic, autocatalytic manner. It was introduced in an [[Ordinary differential equation|ordinary differential equation]] (ODE) form by the Nobel Prize winner [[WP:Manfred Eigen|Manfred Eigen]] in 1971&lt;ref name=&quot;Eigen1971&quot;&gt;{{cite pmid|4942363}}&lt;/ref&gt; and subsequently further extended in collaboration with [[WP:Peter Schuster|Peter Schuster]]&lt;ref name=&quot;Eigen1979&quot;&gt;M Eigen, P Schuster (1979) &lt;b&gt;The Hypercycle.&lt;/b&gt; (Springer Berlin Heidelberg, 1979)&lt;/ref&gt;&lt;ref name=&quot;Eigen1982&quot;&gt;{{cite pmid|7161810}}&lt;/ref&gt;. It was proposed as a solution to the [[WP:error threshold|error threshold]] problem encountered during modelling of replicative molecules which hypothetically existed on the primordial Earth (see: [[wp:abiogenesis|abiogenesis]]). The most important properties of hypercycles are autocatalytic growth competition between cycles, once-for-ever selective behaviour, utilization of small selective advantage, rapid evolvability, increased information capacity and selection against parasitic branches.

The hypercycle is a cycle of connected self-replicating macromolecules. In the hypercycle all molecules are linked such that each of them catalyses the creation of its successor with the last molecule catalys-ing the first one. In such a manner the cycle is closed and reinforces itself [{{See Figure|1|Figure 1}}]. Furthermore, each molecule is additionally a subject for self-replication. The resultant system is a new level of [[WP:self-organization|self-organization]] which incorporates both cooperation and selfishness. The coexistence of many genetically non-identical molecules makes it possible to maintain a higher genetic diversity of the population. This can be a solution to the error threshold&lt;ref name=&quot;Eigen1971&quot;&gt;{{cite pmid|4942363}}&lt;/ref&gt; problem which states that in a system without ideal replication, an excess of mutation events would destroy the ability to carry information and prevent the creation of larger and fitter macromolecules. Moreover, it has been shown that hypercycles could originate naturally and that incorporating new molecules can extend them. Hypercycles are also subject to [[wp:evolution|evolution]] and as such can undergo a selection process. As a result not only does the system gain information, but its information content can be improved. The evolutionary consequences of the hypercycle are genome integration and compartmentation, making a hypercycle only an intermediate state of self-organization, but not the final solution.

[[File:Hypercycle-eigen.svg|thumb|right|{{Figure|1}} A hypercycle.]]

Over the years, the hypercycle theory has experienced many reformulations and methodological ap-proaches. Among them the most notable are applications of partial differential equations&lt;ref name=&quot;Boerlijst1995&quot;&gt;MC Boerlijst, P Hogeweg (1995) &lt;b&gt;Spatial gradients enhance persistence of hypercycles.&lt;/b&gt; &lt;i&gt;Phys. Nonlinear Phenom.&lt;/i&gt;  88:29–39&lt;/ref&gt;, cellular automata&lt;ref name=&quot;Boerlijst1991a&quot;&gt;MC Boerlijst, P Hogeweg (1991) &lt;b&gt;Spiral wave structure in pre-biotic evolution: Hypercycles stable against parasites.&lt;/b&gt; &lt;i&gt;Phys. Nonlinear Phenom.&lt;/i&gt;  48:17–28&lt;/ref&gt;&lt;ref name=&quot;Hogeweg2003&quot;&gt;{{cite pmid|14604183}}&lt;/ref&gt;&lt;ref name=&quot;Takeuchi2009&quot;&gt;{{cite pmid|19834556}}&lt;/ref&gt;&lt;ref name=&quot;Takeuchi2012&quot;&gt;{{cite pmid|22727399}}&lt;/ref&gt; and stochastic formulations of Eigen’s problem&lt;ref name=&quot;Szathmary1987&quot;&gt;{{cite pmid|2451771}}&lt;/ref&gt;. Despite many advantages that the concept of hypercycles presents, there are also some open problems regarding the traditional model formulation using ODEs: a vulnerability to parasites&lt;ref name=&quot;Boerlijst1991a&quot;&gt;&lt;/ref&gt;&lt;ref name=&quot;Hogeweg2003&quot;&gt;&lt;/ref&gt;&lt;ref name=&quot;Takeuchi2009&quot;&gt;&lt;/ref&gt;&lt;ref name=&quot;Takeuchi2012&quot;&gt;&lt;/ref&gt;&lt;ref name=&quot;Szathmary1987&quot;&gt;&lt;/ref&gt;&lt;ref name=&quot;May1991&quot;&gt;RM May (1991) &lt;b&gt;Hypercycles spring to life.&lt;/b&gt; &lt;i&gt;Nature&lt;/i&gt; 353:607–608&lt;/ref&gt;&lt;ref name=&quot;Boerlijst1991b&quot;&gt;MC Boerlijst, P Hogeweg (1991) &lt;b&gt;Self-structuring and selection: Spiral Waves as a Substrate for Prebiotic Evolution.&lt;/b&gt; Conference Paper &lt;i&gt;Artificial Life II&lt;/i&gt; &lt;/ref&gt; and a limited size of stable hypercycles&lt;ref name=&quot;Hogeweg2003&quot;&gt;&lt;/ref&gt;&lt;ref name=&quot;Takeuchi2012&quot;&gt;&lt;/ref&gt;. In 2012, Vaidya et al. published the first experimental proof for the emergence of a cooperative network among fragments of ribozymes which have the ability to self-assemble, and demonstrated their advantages over self-replicating cycles&lt;ref name=Vaidya2012&gt;{{cite pmid|23075853}}&lt;/ref&gt;.

=Model formulation=

==Model evolution==

==Error threshold problem==

==Hypercycle model==

==Alternative concepts==

==Mathematical model==

===Elementary hypercycle===

The dynamics of the elementary hypercycle can be modelled using the following differential equation&lt;ref name=&quot;Eigen1982&quot;/&gt;:

: &lt;math&gt;\dot{c_i}=c_i \left(k_i+\sum_j k_{i,j} c_j - \frac{1}{c} \phi \right)&lt;/math&gt;

where

: &lt;math&gt;
\begin{align}
c &amp;= \sum_i c_i,\\
k_i &amp;= f_i-d_i.
\end{align}&lt;/math&gt;

In the equation above, ''c&lt;sub&gt;i&lt;/sub&gt;'' is the concentration of template ''I&lt;sub&gt;i&lt;/sub&gt;'', ''c'' is the total concentration of all templates, ''k&lt;sub&gt;i&lt;/sub&gt;'' is the excess production rate of template ''I&lt;sub&gt;i&lt;/sub&gt;'', which is a difference between formation ''f&lt;sub&gt;i&lt;/sub&gt;'' by self-replication of the template and its degradation ''d&lt;sub&gt;i&lt;/sub&gt;'', usually by hydrolysis, ''k''&lt;sub&gt;''i'',''j''&lt;/sub&gt; is the production rate of template ''I&lt;sub&gt;i&lt;/sub&gt;'' catalysed by ''I&lt;sub&gt;j&lt;/sub&gt;'' and ''&amp;phi;'' is a dilution flux which guarantees that the total concentration is constant. Production and degradation rates are expressed in numbers of molecules per time unit at unit concentration (''c&lt;sub&gt;i&lt;/sub&gt;'' = 1). Assuming, that at high concentration ''c'' the term ''k&lt;sub&gt;i&lt;/sub&gt;'' can be neglected, and, moreover, in the hypercycle a template can be replicated only by itself and the previous member of the cycle, the equation can be simplified to

: &lt;math&gt;\dot{c_i} = c_i \left(\gamma_i c_{i-1}-\frac{1}{c}\phi\right)&lt;/math&gt;

where

: &lt;math&gt;
\begin{align}
\gamma_i &amp;= k_{i,i-1}, \\
k_{i,0} &amp;= k_{i,n}, \\
c_0 &amp;= c_n.
\end{align}
&lt;/math&gt;

Finally, the equation can be expressed using a relative concentration ''x&lt;sub&gt;i&lt;/sub&gt;'' = ''c&lt;sub&gt;i&lt;/sub&gt;'' / ''c'' as follows:

: &lt;math&gt;\dot{x_i}=x_i \left(\gamma_i x_{i-1}-\phi\right).&lt;/math&gt;

===Hypercycle with translation===

=References=
&lt;references/&gt;

[[Category:PLoS Computational Biology drafts]]</text>
      <sha1>ry5hbg22l06y0qmapdplw36gd8in6uv</sha1>
    </revision>
    <revision>
      <id>4560</id>
      <parentid>4559</parentid>
      <timestamp>2015-07-14T11:10:04Z</timestamp>
      <contributor>
        <username>Swasik</username>
        <id>68</id>
      </contributor>
      <comment>/* Model formulation */</comment>
      <model>wikitext</model>
      <format>text/x-wiki</format>
      <text xml:space="preserve" bytes="7119">Natalia Szostak&lt;sup&gt;1,2&lt;/sup&gt;, Szymon Wasik&lt;sup&gt;1,2,†&lt;/sup&gt; Jacek Blazewicz&lt;sup&gt;1,2,3&lt;/sup&gt; 

&lt;sup&gt;1&lt;/sup&gt;Faculty of Computing, [[WP:Poznan University of Technology|Poznań University of Technology]], Pitrowo 2, 60-965 Poznan, Poland

&lt;sup&gt;2&lt;/sup&gt;European Center for Bioinformatics and Genomics, [[WP:Poznan University of Technology|Poznań University of Technology]], Piotrowo 2, 60-965 Poznan, Poland

&lt;sup&gt;3&lt;/sup&gt;Institute of Bioorganic Chemistry, [[WP:Polish Academy of Sciences|Polish Academy of Sciences]], Noskowskiego 12/14, 61-704 Poznan, Poland

&lt;sup&gt;†&lt;/sup&gt; Corresponding author, email: swasik@cs.put.poznan.pl

----

= Intro (section to be removed) =

A '''hypercycle''' is an abstract model of organization of [[WP:self-replicating|self-replicating]] molecules connected in a cyclic, autocatalytic manner. It was introduced in an [[Ordinary differential equation|ordinary differential equation]] (ODE) form by the Nobel Prize winner [[WP:Manfred Eigen|Manfred Eigen]] in 1971&lt;ref name=&quot;Eigen1971&quot;&gt;{{cite pmid|4942363}}&lt;/ref&gt; and subsequently further extended in collaboration with [[WP:Peter Schuster|Peter Schuster]]&lt;ref name=&quot;Eigen1979&quot;&gt;M Eigen, P Schuster (1979) &lt;b&gt;The Hypercycle.&lt;/b&gt; (Springer Berlin Heidelberg, 1979)&lt;/ref&gt;&lt;ref name=&quot;Eigen1982&quot;&gt;{{cite pmid|7161810}}&lt;/ref&gt;. It was proposed as a solution to the [[WP:error threshold|error threshold]] problem encountered during modelling of replicative molecules which hypothetically existed on the primordial Earth (see: [[wp:abiogenesis|abiogenesis]]). The most important properties of hypercycles are autocatalytic growth competition between cycles, once-for-ever selective behaviour, utilization of small selective advantage, rapid evolvability, increased information capacity and selection against parasitic branches.

The hypercycle is a cycle of connected self-replicating macromolecules. In the hypercycle all molecules are linked such that each of them catalyses the creation of its successor with the last molecule catalys-ing the first one. In such a manner the cycle is closed and reinforces itself [{{See Figure|1|Figure 1}}]. Furthermore, each molecule is additionally a subject for self-replication. The resultant system is a new level of [[WP:self-organization|self-organization]] which incorporates both cooperation and selfishness. The coexistence of many genetically non-identical molecules makes it possible to maintain a higher genetic diversity of the population. This can be a solution to the error threshold&lt;ref name=&quot;Eigen1971&quot;&gt;{{cite pmid|4942363}}&lt;/ref&gt; problem which states that in a system without ideal replication, an excess of mutation events would destroy the ability to carry information and prevent the creation of larger and fitter macromolecules. Moreover, it has been shown that hypercycles could originate naturally and that incorporating new molecules can extend them. Hypercycles are also subject to [[wp:evolution|evolution]] and as such can undergo a selection process. As a result not only does the system gain information, but its information content can be improved. The evolutionary consequences of the hypercycle are genome integration and compartmentation, making a hypercycle only an intermediate state of self-organization, but not the final solution.

[[File:Hypercycle-eigen.svg|thumb|right|{{Figure|1}} A hypercycle.]]

Over the years, the hypercycle theory has experienced many reformulations and methodological ap-proaches. Among them the most notable are applications of partial differential equations&lt;ref name=&quot;Boerlijst1995&quot;&gt;MC Boerlijst, P Hogeweg (1995) &lt;b&gt;Spatial gradients enhance persistence of hypercycles.&lt;/b&gt; &lt;i&gt;Phys. Nonlinear Phenom.&lt;/i&gt;  88:29–39&lt;/ref&gt;, cellular automata&lt;ref name=&quot;Boerlijst1991a&quot;&gt;MC Boerlijst, P Hogeweg (1991) &lt;b&gt;Spiral wave structure in pre-biotic evolution: Hypercycles stable against parasites.&lt;/b&gt; &lt;i&gt;Phys. Nonlinear Phenom.&lt;/i&gt;  48:17–28&lt;/ref&gt;&lt;ref name=&quot;Hogeweg2003&quot;&gt;{{cite pmid|14604183}}&lt;/ref&gt;&lt;ref name=&quot;Takeuchi2009&quot;&gt;{{cite pmid|19834556}}&lt;/ref&gt;&lt;ref name=&quot;Takeuchi2012&quot;&gt;{{cite pmid|22727399}}&lt;/ref&gt; and stochastic formulations of Eigen’s problem&lt;ref name=&quot;Szathmary1987&quot;&gt;{{cite pmid|2451771}}&lt;/ref&gt;. Despite many advantages that the concept of hypercycles presents, there are also some open problems regarding the traditional model formulation using ODEs: a vulnerability to parasites&lt;ref name=&quot;Boerlijst1991a&quot;&gt;&lt;/ref&gt;&lt;ref name=&quot;Hogeweg2003&quot;&gt;&lt;/ref&gt;&lt;ref name=&quot;Takeuchi2009&quot;&gt;&lt;/ref&gt;&lt;ref name=&quot;Takeuchi2012&quot;&gt;&lt;/ref&gt;&lt;ref name=&quot;Szathmary1987&quot;&gt;&lt;/ref&gt;&lt;ref name=&quot;May1991&quot;&gt;RM May (1991) &lt;b&gt;Hypercycles spring to life.&lt;/b&gt; &lt;i&gt;Nature&lt;/i&gt; 353:607–608&lt;/ref&gt;&lt;ref name=&quot;Boerlijst1991b&quot;&gt;MC Boerlijst, P Hogeweg (1991) &lt;b&gt;Self-structuring and selection: Spiral Waves as a Substrate for Prebiotic Evolution.&lt;/b&gt; Conference Paper &lt;i&gt;Artificial Life II&lt;/i&gt; &lt;/ref&gt; and a limited size of stable hypercycles&lt;ref name=&quot;Hogeweg2003&quot;&gt;&lt;/ref&gt;&lt;ref name=&quot;Takeuchi2012&quot;&gt;&lt;/ref&gt;. In 2012, Vaidya et al. published the first experimental proof for the emergence of a cooperative network among fragments of ribozymes which have the ability to self-assemble, and demonstrated their advantages over self-replicating cycles&lt;ref name=Vaidya2012&gt;{{cite pmid|23075853}}&lt;/ref&gt;.

=Model formulation=

==Model evolution==

==Error threshold problem==

==Hypercycle model==

==Alternative concepts==

=Mathematical model=

==Elementary hypercycle==

The dynamics of the elementary hypercycle can be modelled using the following differential equation&lt;ref name=&quot;Eigen1982&quot;/&gt;:

: &lt;math&gt;\dot{c_i}=c_i \left(k_i+\sum_j k_{i,j} c_j - \frac{1}{c} \phi \right)&lt;/math&gt;

where

: &lt;math&gt;
\begin{align}
c &amp;= \sum_i c_i,\\
k_i &amp;= f_i-d_i.
\end{align}&lt;/math&gt;

In the equation above, ''c&lt;sub&gt;i&lt;/sub&gt;'' is the concentration of template ''I&lt;sub&gt;i&lt;/sub&gt;'', ''c'' is the total concentration of all templates, ''k&lt;sub&gt;i&lt;/sub&gt;'' is the excess production rate of template ''I&lt;sub&gt;i&lt;/sub&gt;'', which is a difference between formation ''f&lt;sub&gt;i&lt;/sub&gt;'' by self-replication of the template and its degradation ''d&lt;sub&gt;i&lt;/sub&gt;'', usually by hydrolysis, ''k''&lt;sub&gt;''i'',''j''&lt;/sub&gt; is the production rate of template ''I&lt;sub&gt;i&lt;/sub&gt;'' catalysed by ''I&lt;sub&gt;j&lt;/sub&gt;'' and ''&amp;phi;'' is a dilution flux which guarantees that the total concentration is constant. Production and degradation rates are expressed in numbers of molecules per time unit at unit concentration (''c&lt;sub&gt;i&lt;/sub&gt;'' = 1). Assuming, that at high concentration ''c'' the term ''k&lt;sub&gt;i&lt;/sub&gt;'' can be neglected, and, moreover, in the hypercycle a template can be replicated only by itself and the previous member of the cycle, the equation can be simplified to

: &lt;math&gt;\dot{c_i} = c_i \left(\gamma_i c_{i-1}-\frac{1}{c}\phi\right)&lt;/math&gt;

where

: &lt;math&gt;
\begin{align}
\gamma_i &amp;= k_{i,i-1}, \\
k_{i,0} &amp;= k_{i,n}, \\
c_0 &amp;= c_n.
\end{align}
&lt;/math&gt;

Finally, the equation can be expressed using a relative concentration ''x&lt;sub&gt;i&lt;/sub&gt;'' = ''c&lt;sub&gt;i&lt;/sub&gt;'' / ''c'' as follows:

: &lt;math&gt;\dot{x_i}=x_i \left(\gamma_i x_{i-1}-\phi\right).&lt;/math&gt;

==Hypercycle with translation==

=References=
&lt;references/&gt;

[[Category:PLoS Computational Biology drafts]]</text>
      <sha1>21iupune3auh84kfrtk1wzipc625qf2</sha1>
    </revision>
    <revision>
      <id>4561</id>
      <parentid>4560</parentid>
      <timestamp>2015-07-14T11:11:12Z</timestamp>
      <contributor>
        <username>Swasik</username>
        <id>68</id>
      </contributor>
      <comment>/* Hypercycle model */</comment>
      <model>wikitext</model>
      <format>text/x-wiki</format>
      <text xml:space="preserve" bytes="7120">Natalia Szostak&lt;sup&gt;1,2&lt;/sup&gt;, Szymon Wasik&lt;sup&gt;1,2,†&lt;/sup&gt; Jacek Blazewicz&lt;sup&gt;1,2,3&lt;/sup&gt; 

&lt;sup&gt;1&lt;/sup&gt;Faculty of Computing, [[WP:Poznan University of Technology|Poznań University of Technology]], Pitrowo 2, 60-965 Poznan, Poland

&lt;sup&gt;2&lt;/sup&gt;European Center for Bioinformatics and Genomics, [[WP:Poznan University of Technology|Poznań University of Technology]], Piotrowo 2, 60-965 Poznan, Poland

&lt;sup&gt;3&lt;/sup&gt;Institute of Bioorganic Chemistry, [[WP:Polish Academy of Sciences|Polish Academy of Sciences]], Noskowskiego 12/14, 61-704 Poznan, Poland

&lt;sup&gt;†&lt;/sup&gt; Corresponding author, email: swasik@cs.put.poznan.pl

----

= Intro (section to be removed) =

A '''hypercycle''' is an abstract model of organization of [[WP:self-replicating|self-replicating]] molecules connected in a cyclic, autocatalytic manner. It was introduced in an [[Ordinary differential equation|ordinary differential equation]] (ODE) form by the Nobel Prize winner [[WP:Manfred Eigen|Manfred Eigen]] in 1971&lt;ref name=&quot;Eigen1971&quot;&gt;{{cite pmid|4942363}}&lt;/ref&gt; and subsequently further extended in collaboration with [[WP:Peter Schuster|Peter Schuster]]&lt;ref name=&quot;Eigen1979&quot;&gt;M Eigen, P Schuster (1979) &lt;b&gt;The Hypercycle.&lt;/b&gt; (Springer Berlin Heidelberg, 1979)&lt;/ref&gt;&lt;ref name=&quot;Eigen1982&quot;&gt;{{cite pmid|7161810}}&lt;/ref&gt;. It was proposed as a solution to the [[WP:error threshold|error threshold]] problem encountered during modelling of replicative molecules which hypothetically existed on the primordial Earth (see: [[wp:abiogenesis|abiogenesis]]). The most important properties of hypercycles are autocatalytic growth competition between cycles, once-for-ever selective behaviour, utilization of small selective advantage, rapid evolvability, increased information capacity and selection against parasitic branches.

The hypercycle is a cycle of connected self-replicating macromolecules. In the hypercycle all molecules are linked such that each of them catalyses the creation of its successor with the last molecule catalys-ing the first one. In such a manner the cycle is closed and reinforces itself [{{See Figure|1|Figure 1}}]. Furthermore, each molecule is additionally a subject for self-replication. The resultant system is a new level of [[WP:self-organization|self-organization]] which incorporates both cooperation and selfishness. The coexistence of many genetically non-identical molecules makes it possible to maintain a higher genetic diversity of the population. This can be a solution to the error threshold&lt;ref name=&quot;Eigen1971&quot;&gt;{{cite pmid|4942363}}&lt;/ref&gt; problem which states that in a system without ideal replication, an excess of mutation events would destroy the ability to carry information and prevent the creation of larger and fitter macromolecules. Moreover, it has been shown that hypercycles could originate naturally and that incorporating new molecules can extend them. Hypercycles are also subject to [[wp:evolution|evolution]] and as such can undergo a selection process. As a result not only does the system gain information, but its information content can be improved. The evolutionary consequences of the hypercycle are genome integration and compartmentation, making a hypercycle only an intermediate state of self-organization, but not the final solution.

[[File:Hypercycle-eigen.svg|thumb|right|{{Figure|1}} A hypercycle.]]

Over the years, the hypercycle theory has experienced many reformulations and methodological ap-proaches. Among them the most notable are applications of partial differential equations&lt;ref name=&quot;Boerlijst1995&quot;&gt;MC Boerlijst, P Hogeweg (1995) &lt;b&gt;Spatial gradients enhance persistence of hypercycles.&lt;/b&gt; &lt;i&gt;Phys. Nonlinear Phenom.&lt;/i&gt;  88:29–39&lt;/ref&gt;, cellular automata&lt;ref name=&quot;Boerlijst1991a&quot;&gt;MC Boerlijst, P Hogeweg (1991) &lt;b&gt;Spiral wave structure in pre-biotic evolution: Hypercycles stable against parasites.&lt;/b&gt; &lt;i&gt;Phys. Nonlinear Phenom.&lt;/i&gt;  48:17–28&lt;/ref&gt;&lt;ref name=&quot;Hogeweg2003&quot;&gt;{{cite pmid|14604183}}&lt;/ref&gt;&lt;ref name=&quot;Takeuchi2009&quot;&gt;{{cite pmid|19834556}}&lt;/ref&gt;&lt;ref name=&quot;Takeuchi2012&quot;&gt;{{cite pmid|22727399}}&lt;/ref&gt; and stochastic formulations of Eigen’s problem&lt;ref name=&quot;Szathmary1987&quot;&gt;{{cite pmid|2451771}}&lt;/ref&gt;. Despite many advantages that the concept of hypercycles presents, there are also some open problems regarding the traditional model formulation using ODEs: a vulnerability to parasites&lt;ref name=&quot;Boerlijst1991a&quot;&gt;&lt;/ref&gt;&lt;ref name=&quot;Hogeweg2003&quot;&gt;&lt;/ref&gt;&lt;ref name=&quot;Takeuchi2009&quot;&gt;&lt;/ref&gt;&lt;ref name=&quot;Takeuchi2012&quot;&gt;&lt;/ref&gt;&lt;ref name=&quot;Szathmary1987&quot;&gt;&lt;/ref&gt;&lt;ref name=&quot;May1991&quot;&gt;RM May (1991) &lt;b&gt;Hypercycles spring to life.&lt;/b&gt; &lt;i&gt;Nature&lt;/i&gt; 353:607–608&lt;/ref&gt;&lt;ref name=&quot;Boerlijst1991b&quot;&gt;MC Boerlijst, P Hogeweg (1991) &lt;b&gt;Self-structuring and selection: Spiral Waves as a Substrate for Prebiotic Evolution.&lt;/b&gt; Conference Paper &lt;i&gt;Artificial Life II&lt;/i&gt; &lt;/ref&gt; and a limited size of stable hypercycles&lt;ref name=&quot;Hogeweg2003&quot;&gt;&lt;/ref&gt;&lt;ref name=&quot;Takeuchi2012&quot;&gt;&lt;/ref&gt;. In 2012, Vaidya et al. published the first experimental proof for the emergence of a cooperative network among fragments of ribozymes which have the ability to self-assemble, and demonstrated their advantages over self-replicating cycles&lt;ref name=Vaidya2012&gt;{{cite pmid|23075853}}&lt;/ref&gt;.

=Model formulation=

==Model evolution==

==Error threshold problem==

==Hypercycle models==

==Alternative concepts==

=Mathematical model=

==Elementary hypercycle==

The dynamics of the elementary hypercycle can be modelled using the following differential equation&lt;ref name=&quot;Eigen1982&quot;/&gt;:

: &lt;math&gt;\dot{c_i}=c_i \left(k_i+\sum_j k_{i,j} c_j - \frac{1}{c} \phi \right)&lt;/math&gt;

where

: &lt;math&gt;
\begin{align}
c &amp;= \sum_i c_i,\\
k_i &amp;= f_i-d_i.
\end{align}&lt;/math&gt;

In the equation above, ''c&lt;sub&gt;i&lt;/sub&gt;'' is the concentration of template ''I&lt;sub&gt;i&lt;/sub&gt;'', ''c'' is the total concentration of all templates, ''k&lt;sub&gt;i&lt;/sub&gt;'' is the excess production rate of template ''I&lt;sub&gt;i&lt;/sub&gt;'', which is a difference between formation ''f&lt;sub&gt;i&lt;/sub&gt;'' by self-replication of the template and its degradation ''d&lt;sub&gt;i&lt;/sub&gt;'', usually by hydrolysis, ''k''&lt;sub&gt;''i'',''j''&lt;/sub&gt; is the production rate of template ''I&lt;sub&gt;i&lt;/sub&gt;'' catalysed by ''I&lt;sub&gt;j&lt;/sub&gt;'' and ''&amp;phi;'' is a dilution flux which guarantees that the total concentration is constant. Production and degradation rates are expressed in numbers of molecules per time unit at unit concentration (''c&lt;sub&gt;i&lt;/sub&gt;'' = 1). Assuming, that at high concentration ''c'' the term ''k&lt;sub&gt;i&lt;/sub&gt;'' can be neglected, and, moreover, in the hypercycle a template can be replicated only by itself and the previous member of the cycle, the equation can be simplified to

: &lt;math&gt;\dot{c_i} = c_i \left(\gamma_i c_{i-1}-\frac{1}{c}\phi\right)&lt;/math&gt;

where

: &lt;math&gt;
\begin{align}
\gamma_i &amp;= k_{i,i-1}, \\
k_{i,0} &amp;= k_{i,n}, \\
c_0 &amp;= c_n.
\end{align}
&lt;/math&gt;

Finally, the equation can be expressed using a relative concentration ''x&lt;sub&gt;i&lt;/sub&gt;'' = ''c&lt;sub&gt;i&lt;/sub&gt;'' / ''c'' as follows:

: &lt;math&gt;\dot{x_i}=x_i \left(\gamma_i x_{i-1}-\phi\right).&lt;/math&gt;

==Hypercycle with translation==

=References=
&lt;references/&gt;

[[Category:PLoS Computational Biology drafts]]</text>
      <sha1>1afouvbw0kcdlwj290oz1zyelxvqv77</sha1>
    </revision>
    <revision>
      <id>4562</id>
      <parentid>4561</parentid>
      <timestamp>2015-07-14T11:19:38Z</timestamp>
      <contributor>
        <username>Swasik</username>
        <id>68</id>
      </contributor>
      <model>wikitext</model>
      <format>text/x-wiki</format>
      <text xml:space="preserve" bytes="7258">Natalia Szostak&lt;sup&gt;1,2&lt;/sup&gt;, Szymon Wasik&lt;sup&gt;1,2,†&lt;/sup&gt; Jacek Blazewicz&lt;sup&gt;1,2,3&lt;/sup&gt; 

&lt;sup&gt;1&lt;/sup&gt;Faculty of Computing, [[WP:Poznan University of Technology|Poznań University of Technology]], Pitrowo 2, 60-965 Poznan, Poland

&lt;sup&gt;2&lt;/sup&gt;European Center for Bioinformatics and Genomics, [[WP:Poznan University of Technology|Poznań University of Technology]], Piotrowo 2, 60-965 Poznan, Poland

&lt;sup&gt;3&lt;/sup&gt;Institute of Bioorganic Chemistry, [[WP:Polish Academy of Sciences|Polish Academy of Sciences]], Noskowskiego 12/14, 61-704 Poznan, Poland

&lt;sup&gt;†&lt;/sup&gt; Corresponding author, email: swasik@cs.put.poznan.pl

----

= Intro (section to be removed) =

A '''hypercycle''' is an abstract model of organization of [[WP:self-replicating|self-replicating]] molecules connected in a cyclic, autocatalytic manner. It was introduced in an [[Ordinary differential equation|ordinary differential equation]] (ODE) form by the Nobel Prize winner [[WP:Manfred Eigen|Manfred Eigen]] in 1971&lt;ref name=&quot;Eigen1971&quot;&gt;{{cite pmid|4942363}}&lt;/ref&gt; and subsequently further extended in collaboration with [[WP:Peter Schuster|Peter Schuster]]&lt;ref name=&quot;Eigen1979&quot;&gt;M Eigen, P Schuster (1979) &lt;b&gt;The Hypercycle.&lt;/b&gt; (Springer Berlin Heidelberg, 1979)&lt;/ref&gt;&lt;ref name=&quot;Eigen1982&quot;&gt;{{cite pmid|7161810}}&lt;/ref&gt;. It was proposed as a solution to the [[WP:error threshold|error threshold]] problem encountered during modelling of replicative molecules which hypothetically existed on the primordial Earth (see: [[wp:abiogenesis|abiogenesis]]). The most important properties of hypercycles are autocatalytic growth competition between cycles, once-for-ever selective behaviour, utilization of small selective advantage, rapid evolvability, increased information capacity and selection against parasitic branches.

The hypercycle is a cycle of connected self-replicating macromolecules. In the hypercycle all molecules are linked such that each of them catalyses the creation of its successor with the last molecule catalys-ing the first one. In such a manner the cycle is closed and reinforces itself [{{See Figure|1|Figure 1}}]. Furthermore, each molecule is additionally a subject for self-replication. The resultant system is a new level of [[WP:self-organization|self-organization]] which incorporates both cooperation and selfishness. The coexistence of many genetically non-identical molecules makes it possible to maintain a higher genetic diversity of the population. This can be a solution to the error threshold&lt;ref name=&quot;Eigen1971&quot;&gt;{{cite pmid|4942363}}&lt;/ref&gt; problem which states that in a system without ideal replication, an excess of mutation events would destroy the ability to carry information and prevent the creation of larger and fitter macromolecules. Moreover, it has been shown that hypercycles could originate naturally and that incorporating new molecules can extend them. Hypercycles are also subject to [[wp:evolution|evolution]] and as such can undergo a selection process. As a result not only does the system gain information, but its information content can be improved. The evolutionary consequences of the hypercycle are genome integration and compartmentation, making a hypercycle only an intermediate state of self-organization, but not the final solution.

[[File:Hypercycle-eigen.svg|thumb|right|{{Figure|1}} A hypercycle.]]

Over the years, the hypercycle theory has experienced many reformulations and methodological ap-proaches. Among them the most notable are applications of partial differential equations&lt;ref name=&quot;Boerlijst1995&quot;&gt;MC Boerlijst, P Hogeweg (1995) &lt;b&gt;Spatial gradients enhance persistence of hypercycles.&lt;/b&gt; &lt;i&gt;Phys. Nonlinear Phenom.&lt;/i&gt;  88:29–39&lt;/ref&gt;, cellular automata&lt;ref name=&quot;Boerlijst1991a&quot;&gt;MC Boerlijst, P Hogeweg (1991) &lt;b&gt;Spiral wave structure in pre-biotic evolution: Hypercycles stable against parasites.&lt;/b&gt; &lt;i&gt;Phys. Nonlinear Phenom.&lt;/i&gt;  48:17–28&lt;/ref&gt;&lt;ref name=&quot;Hogeweg2003&quot;&gt;{{cite pmid|14604183}}&lt;/ref&gt;&lt;ref name=&quot;Takeuchi2009&quot;&gt;{{cite pmid|19834556}}&lt;/ref&gt;&lt;ref name=&quot;Takeuchi2012&quot;&gt;{{cite pmid|22727399}}&lt;/ref&gt; and stochastic formulations of Eigen’s problem&lt;ref name=&quot;Szathmary1987&quot;&gt;{{cite pmid|2451771}}&lt;/ref&gt;. Despite many advantages that the concept of hypercycles presents, there are also some open problems regarding the traditional model formulation using ODEs: a vulnerability to parasites&lt;ref name=&quot;Boerlijst1991a&quot;&gt;&lt;/ref&gt;&lt;ref name=&quot;Hogeweg2003&quot;&gt;&lt;/ref&gt;&lt;ref name=&quot;Takeuchi2009&quot;&gt;&lt;/ref&gt;&lt;ref name=&quot;Takeuchi2012&quot;&gt;&lt;/ref&gt;&lt;ref name=&quot;Szathmary1987&quot;&gt;&lt;/ref&gt;&lt;ref name=&quot;May1991&quot;&gt;RM May (1991) &lt;b&gt;Hypercycles spring to life.&lt;/b&gt; &lt;i&gt;Nature&lt;/i&gt; 353:607–608&lt;/ref&gt;&lt;ref name=&quot;Boerlijst1991b&quot;&gt;MC Boerlijst, P Hogeweg (1991) &lt;b&gt;Self-structuring and selection: Spiral Waves as a Substrate for Prebiotic Evolution.&lt;/b&gt; Conference Paper &lt;i&gt;Artificial Life II&lt;/i&gt; &lt;/ref&gt; and a limited size of stable hypercycles&lt;ref name=&quot;Hogeweg2003&quot;&gt;&lt;/ref&gt;&lt;ref name=&quot;Takeuchi2012&quot;&gt;&lt;/ref&gt;. In 2012, Vaidya et al. published the first experimental proof for the emergence of a cooperative network among fragments of ribozymes which have the ability to self-assemble, and demonstrated their advantages over self-replicating cycles&lt;ref name=Vaidya2012&gt;{{cite pmid|23075853}}&lt;/ref&gt;.

=Model formulation=

==Model evolution==

==Error threshold problem==

==Hypercycle models==

==Alternative concepts==

=Mathematical model=

==Elementary hypercycle==

The dynamics of the elementary hypercycle can be modelled using the following differential equation&lt;ref name=&quot;Eigen1982&quot;/&gt;:

: &lt;math&gt;\dot{c_i}=c_i \left(k_i+\sum_j k_{i,j} c_j - \frac{1}{c} \phi \right)&lt;/math&gt;

where

: &lt;math&gt;
\begin{align}
c &amp;= \sum_i c_i,\\
k_i &amp;= f_i-d_i.
\end{align}&lt;/math&gt;

In the equation above, ''c&lt;sub&gt;i&lt;/sub&gt;'' is the concentration of template ''I&lt;sub&gt;i&lt;/sub&gt;'', ''c'' is the total concentration of all templates, ''k&lt;sub&gt;i&lt;/sub&gt;'' is the excess production rate of template ''I&lt;sub&gt;i&lt;/sub&gt;'', which is a difference between formation ''f&lt;sub&gt;i&lt;/sub&gt;'' by self-replication of the template and its degradation ''d&lt;sub&gt;i&lt;/sub&gt;'', usually by hydrolysis, ''k''&lt;sub&gt;''i'',''j''&lt;/sub&gt; is the production rate of template ''I&lt;sub&gt;i&lt;/sub&gt;'' catalysed by ''I&lt;sub&gt;j&lt;/sub&gt;'' and ''&amp;phi;'' is a dilution flux which guarantees that the total concentration is constant. Production and degradation rates are expressed in numbers of molecules per time unit at unit concentration (''c&lt;sub&gt;i&lt;/sub&gt;'' = 1). Assuming, that at high concentration ''c'' the term ''k&lt;sub&gt;i&lt;/sub&gt;'' can be neglected, and, moreover, in the hypercycle a template can be replicated only by itself and the previous member of the cycle, the equation can be simplified to

: &lt;math&gt;\dot{c_i} = c_i \left(\gamma_i c_{i-1}-\frac{1}{c}\phi\right)&lt;/math&gt;

where

: &lt;math&gt;
\begin{align}
\gamma_i &amp;= k_{i,i-1}, \\
k_{i,0} &amp;= k_{i,n}, \\
c_0 &amp;= c_n.
\end{align}
&lt;/math&gt;

Finally, the equation can be expressed using a relative concentration ''x&lt;sub&gt;i&lt;/sub&gt;'' = ''c&lt;sub&gt;i&lt;/sub&gt;'' / ''c'' as follows:

: &lt;math&gt;\dot{x_i}=x_i \left(\gamma_i x_{i-1}-\phi\right).&lt;/math&gt;

==Hypercycle with translation==

=Origin of translation code=

=Compartmentation and genome integration=

=Hypercycles and ribozymes=

=Open problems and reformulations=

=References=
&lt;references/&gt;

[[Category:PLoS Computational Biology drafts]]</text>
      <sha1>a10j0t5vha4bb0p1r8wjjkuvhny2qpi</sha1>
    </revision>
    <revision>
      <id>4563</id>
      <parentid>4562</parentid>
      <timestamp>2015-07-14T11:20:26Z</timestamp>
      <contributor>
        <username>Swasik</username>
        <id>68</id>
      </contributor>
      <comment>/* Origin of translation code */</comment>
      <model>wikitext</model>
      <format>text/x-wiki</format>
      <text xml:space="preserve" bytes="7402">Natalia Szostak&lt;sup&gt;1,2&lt;/sup&gt;, Szymon Wasik&lt;sup&gt;1,2,†&lt;/sup&gt; Jacek Blazewicz&lt;sup&gt;1,2,3&lt;/sup&gt; 

&lt;sup&gt;1&lt;/sup&gt;Faculty of Computing, [[WP:Poznan University of Technology|Poznań University of Technology]], Pitrowo 2, 60-965 Poznan, Poland

&lt;sup&gt;2&lt;/sup&gt;European Center for Bioinformatics and Genomics, [[WP:Poznan University of Technology|Poznań University of Technology]], Piotrowo 2, 60-965 Poznan, Poland

&lt;sup&gt;3&lt;/sup&gt;Institute of Bioorganic Chemistry, [[WP:Polish Academy of Sciences|Polish Academy of Sciences]], Noskowskiego 12/14, 61-704 Poznan, Poland

&lt;sup&gt;†&lt;/sup&gt; Corresponding author, email: swasik@cs.put.poznan.pl

----

= Intro (section to be removed) =

A '''hypercycle''' is an abstract model of organization of [[WP:self-replicating|self-replicating]] molecules connected in a cyclic, autocatalytic manner. It was introduced in an [[Ordinary differential equation|ordinary differential equation]] (ODE) form by the Nobel Prize winner [[WP:Manfred Eigen|Manfred Eigen]] in 1971&lt;ref name=&quot;Eigen1971&quot;&gt;{{cite pmid|4942363}}&lt;/ref&gt; and subsequently further extended in collaboration with [[WP:Peter Schuster|Peter Schuster]]&lt;ref name=&quot;Eigen1979&quot;&gt;M Eigen, P Schuster (1979) &lt;b&gt;The Hypercycle.&lt;/b&gt; (Springer Berlin Heidelberg, 1979)&lt;/ref&gt;&lt;ref name=&quot;Eigen1982&quot;&gt;{{cite pmid|7161810}}&lt;/ref&gt;. It was proposed as a solution to the [[WP:error threshold|error threshold]] problem encountered during modelling of replicative molecules which hypothetically existed on the primordial Earth (see: [[wp:abiogenesis|abiogenesis]]). The most important properties of hypercycles are autocatalytic growth competition between cycles, once-for-ever selective behaviour, utilization of small selective advantage, rapid evolvability, increased information capacity and selection against parasitic branches.

The hypercycle is a cycle of connected self-replicating macromolecules. In the hypercycle all molecules are linked such that each of them catalyses the creation of its successor with the last molecule catalys-ing the first one. In such a manner the cycle is closed and reinforces itself [{{See Figure|1|Figure 1}}]. Furthermore, each molecule is additionally a subject for self-replication. The resultant system is a new level of [[WP:self-organization|self-organization]] which incorporates both cooperation and selfishness. The coexistence of many genetically non-identical molecules makes it possible to maintain a higher genetic diversity of the population. This can be a solution to the error threshold&lt;ref name=&quot;Eigen1971&quot;&gt;{{cite pmid|4942363}}&lt;/ref&gt; problem which states that in a system without ideal replication, an excess of mutation events would destroy the ability to carry information and prevent the creation of larger and fitter macromolecules. Moreover, it has been shown that hypercycles could originate naturally and that incorporating new molecules can extend them. Hypercycles are also subject to [[wp:evolution|evolution]] and as such can undergo a selection process. As a result not only does the system gain information, but its information content can be improved. The evolutionary consequences of the hypercycle are genome integration and compartmentation, making a hypercycle only an intermediate state of self-organization, but not the final solution.

[[File:Hypercycle-eigen.svg|thumb|right|{{Figure|1}} A hypercycle.]]

Over the years, the hypercycle theory has experienced many reformulations and methodological ap-proaches. Among them the most notable are applications of partial differential equations&lt;ref name=&quot;Boerlijst1995&quot;&gt;MC Boerlijst, P Hogeweg (1995) &lt;b&gt;Spatial gradients enhance persistence of hypercycles.&lt;/b&gt; &lt;i&gt;Phys. Nonlinear Phenom.&lt;/i&gt;  88:29–39&lt;/ref&gt;, cellular automata&lt;ref name=&quot;Boerlijst1991a&quot;&gt;MC Boerlijst, P Hogeweg (1991) &lt;b&gt;Spiral wave structure in pre-biotic evolution: Hypercycles stable against parasites.&lt;/b&gt; &lt;i&gt;Phys. Nonlinear Phenom.&lt;/i&gt;  48:17–28&lt;/ref&gt;&lt;ref name=&quot;Hogeweg2003&quot;&gt;{{cite pmid|14604183}}&lt;/ref&gt;&lt;ref name=&quot;Takeuchi2009&quot;&gt;{{cite pmid|19834556}}&lt;/ref&gt;&lt;ref name=&quot;Takeuchi2012&quot;&gt;{{cite pmid|22727399}}&lt;/ref&gt; and stochastic formulations of Eigen’s problem&lt;ref name=&quot;Szathmary1987&quot;&gt;{{cite pmid|2451771}}&lt;/ref&gt;. Despite many advantages that the concept of hypercycles presents, there are also some open problems regarding the traditional model formulation using ODEs: a vulnerability to parasites&lt;ref name=&quot;Boerlijst1991a&quot;&gt;&lt;/ref&gt;&lt;ref name=&quot;Hogeweg2003&quot;&gt;&lt;/ref&gt;&lt;ref name=&quot;Takeuchi2009&quot;&gt;&lt;/ref&gt;&lt;ref name=&quot;Takeuchi2012&quot;&gt;&lt;/ref&gt;&lt;ref name=&quot;Szathmary1987&quot;&gt;&lt;/ref&gt;&lt;ref name=&quot;May1991&quot;&gt;RM May (1991) &lt;b&gt;Hypercycles spring to life.&lt;/b&gt; &lt;i&gt;Nature&lt;/i&gt; 353:607–608&lt;/ref&gt;&lt;ref name=&quot;Boerlijst1991b&quot;&gt;MC Boerlijst, P Hogeweg (1991) &lt;b&gt;Self-structuring and selection: Spiral Waves as a Substrate for Prebiotic Evolution.&lt;/b&gt; Conference Paper &lt;i&gt;Artificial Life II&lt;/i&gt; &lt;/ref&gt; and a limited size of stable hypercycles&lt;ref name=&quot;Hogeweg2003&quot;&gt;&lt;/ref&gt;&lt;ref name=&quot;Takeuchi2012&quot;&gt;&lt;/ref&gt;. In 2012, Vaidya et al. published the first experimental proof for the emergence of a cooperative network among fragments of ribozymes which have the ability to self-assemble, and demonstrated their advantages over self-replicating cycles&lt;ref name=Vaidya2012&gt;{{cite pmid|23075853}}&lt;/ref&gt;.

=Model formulation=

==Model evolution==

==Error threshold problem==

==Hypercycle models==

==Alternative concepts==

=Mathematical model=

==Elementary hypercycle==

The dynamics of the elementary hypercycle can be modelled using the following differential equation&lt;ref name=&quot;Eigen1982&quot;/&gt;:

: &lt;math&gt;\dot{c_i}=c_i \left(k_i+\sum_j k_{i,j} c_j - \frac{1}{c} \phi \right)&lt;/math&gt;

where

: &lt;math&gt;
\begin{align}
c &amp;= \sum_i c_i,\\
k_i &amp;= f_i-d_i.
\end{align}&lt;/math&gt;

In the equation above, ''c&lt;sub&gt;i&lt;/sub&gt;'' is the concentration of template ''I&lt;sub&gt;i&lt;/sub&gt;'', ''c'' is the total concentration of all templates, ''k&lt;sub&gt;i&lt;/sub&gt;'' is the excess production rate of template ''I&lt;sub&gt;i&lt;/sub&gt;'', which is a difference between formation ''f&lt;sub&gt;i&lt;/sub&gt;'' by self-replication of the template and its degradation ''d&lt;sub&gt;i&lt;/sub&gt;'', usually by hydrolysis, ''k''&lt;sub&gt;''i'',''j''&lt;/sub&gt; is the production rate of template ''I&lt;sub&gt;i&lt;/sub&gt;'' catalysed by ''I&lt;sub&gt;j&lt;/sub&gt;'' and ''&amp;phi;'' is a dilution flux which guarantees that the total concentration is constant. Production and degradation rates are expressed in numbers of molecules per time unit at unit concentration (''c&lt;sub&gt;i&lt;/sub&gt;'' = 1). Assuming, that at high concentration ''c'' the term ''k&lt;sub&gt;i&lt;/sub&gt;'' can be neglected, and, moreover, in the hypercycle a template can be replicated only by itself and the previous member of the cycle, the equation can be simplified to

: &lt;math&gt;\dot{c_i} = c_i \left(\gamma_i c_{i-1}-\frac{1}{c}\phi\right)&lt;/math&gt;

where

: &lt;math&gt;
\begin{align}
\gamma_i &amp;= k_{i,i-1}, \\
k_{i,0} &amp;= k_{i,n}, \\
c_0 &amp;= c_n.
\end{align}
&lt;/math&gt;

Finally, the equation can be expressed using a relative concentration ''x&lt;sub&gt;i&lt;/sub&gt;'' = ''c&lt;sub&gt;i&lt;/sub&gt;'' / ''c'' as follows:

: &lt;math&gt;\dot{x_i}=x_i \left(\gamma_i x_{i-1}-\phi\right).&lt;/math&gt;

==Hypercycle with translation==

=Evolution of hypercycles=

==Formation of the first hypercycles==

==Evolutionary dynamics==

==Evolutionary dynamics: a mathematical model==

=Origin of translation code=

=Compartmentation and genome integration=

=Hypercycles and ribozymes=

=Open problems and reformulations=

=References=
&lt;references/&gt;

[[Category:PLoS Computational Biology drafts]]</text>
      <sha1>jyyiufqt9sevceduvyelc9zhllrerca</sha1>
    </revision>
    <revision>
      <id>4564</id>
      <parentid>4563</parentid>
      <timestamp>2015-07-14T11:33:47Z</timestamp>
      <contributor>
        <username>Swasik</username>
        <id>68</id>
      </contributor>
      <comment>/* Hypercycle with translation */</comment>
      <model>wikitext</model>
      <format>text/x-wiki</format>
      <text xml:space="preserve" bytes="9049">Natalia Szostak&lt;sup&gt;1,2&lt;/sup&gt;, Szymon Wasik&lt;sup&gt;1,2,†&lt;/sup&gt; Jacek Blazewicz&lt;sup&gt;1,2,3&lt;/sup&gt; 

&lt;sup&gt;1&lt;/sup&gt;Faculty of Computing, [[WP:Poznan University of Technology|Poznań University of Technology]], Pitrowo 2, 60-965 Poznan, Poland

&lt;sup&gt;2&lt;/sup&gt;European Center for Bioinformatics and Genomics, [[WP:Poznan University of Technology|Poznań University of Technology]], Piotrowo 2, 60-965 Poznan, Poland

&lt;sup&gt;3&lt;/sup&gt;Institute of Bioorganic Chemistry, [[WP:Polish Academy of Sciences|Polish Academy of Sciences]], Noskowskiego 12/14, 61-704 Poznan, Poland

&lt;sup&gt;†&lt;/sup&gt; Corresponding author, email: swasik@cs.put.poznan.pl

----

= Intro (section to be removed) =

A '''hypercycle''' is an abstract model of organization of [[WP:self-replicating|self-replicating]] molecules connected in a cyclic, autocatalytic manner. It was introduced in an [[Ordinary differential equation|ordinary differential equation]] (ODE) form by the Nobel Prize winner [[WP:Manfred Eigen|Manfred Eigen]] in 1971&lt;ref name=&quot;Eigen1971&quot;&gt;{{cite pmid|4942363}}&lt;/ref&gt; and subsequently further extended in collaboration with [[WP:Peter Schuster|Peter Schuster]]&lt;ref name=&quot;Eigen1979&quot;&gt;M Eigen, P Schuster (1979) &lt;b&gt;The Hypercycle.&lt;/b&gt; (Springer Berlin Heidelberg, 1979)&lt;/ref&gt;&lt;ref name=&quot;Eigen1982&quot;&gt;{{cite pmid|7161810}}&lt;/ref&gt;. It was proposed as a solution to the [[WP:error threshold|error threshold]] problem encountered during modelling of replicative molecules which hypothetically existed on the primordial Earth (see: [[wp:abiogenesis|abiogenesis]]). The most important properties of hypercycles are autocatalytic growth competition between cycles, once-for-ever selective behaviour, utilization of small selective advantage, rapid evolvability, increased information capacity and selection against parasitic branches.

The hypercycle is a cycle of connected self-replicating macromolecules. In the hypercycle all molecules are linked such that each of them catalyses the creation of its successor with the last molecule catalys-ing the first one. In such a manner the cycle is closed and reinforces itself [{{See Figure|1|Figure 1}}]. Furthermore, each molecule is additionally a subject for self-replication. The resultant system is a new level of [[WP:self-organization|self-organization]] which incorporates both cooperation and selfishness. The coexistence of many genetically non-identical molecules makes it possible to maintain a higher genetic diversity of the population. This can be a solution to the error threshold&lt;ref name=&quot;Eigen1971&quot;&gt;{{cite pmid|4942363}}&lt;/ref&gt; problem which states that in a system without ideal replication, an excess of mutation events would destroy the ability to carry information and prevent the creation of larger and fitter macromolecules. Moreover, it has been shown that hypercycles could originate naturally and that incorporating new molecules can extend them. Hypercycles are also subject to [[wp:evolution|evolution]] and as such can undergo a selection process. As a result not only does the system gain information, but its information content can be improved. The evolutionary consequences of the hypercycle are genome integration and compartmentation, making a hypercycle only an intermediate state of self-organization, but not the final solution.

[[File:Hypercycle-eigen.svg|thumb|right|{{Figure|1}} A hypercycle.]]

Over the years, the hypercycle theory has experienced many reformulations and methodological ap-proaches. Among them the most notable are applications of partial differential equations&lt;ref name=&quot;Boerlijst1995&quot;&gt;MC Boerlijst, P Hogeweg (1995) &lt;b&gt;Spatial gradients enhance persistence of hypercycles.&lt;/b&gt; &lt;i&gt;Phys. Nonlinear Phenom.&lt;/i&gt;  88:29–39&lt;/ref&gt;, cellular automata&lt;ref name=&quot;Boerlijst1991a&quot;&gt;MC Boerlijst, P Hogeweg (1991) &lt;b&gt;Spiral wave structure in pre-biotic evolution: Hypercycles stable against parasites.&lt;/b&gt; &lt;i&gt;Phys. Nonlinear Phenom.&lt;/i&gt;  48:17–28&lt;/ref&gt;&lt;ref name=&quot;Hogeweg2003&quot;&gt;{{cite pmid|14604183}}&lt;/ref&gt;&lt;ref name=&quot;Takeuchi2009&quot;&gt;{{cite pmid|19834556}}&lt;/ref&gt;&lt;ref name=&quot;Takeuchi2012&quot;&gt;{{cite pmid|22727399}}&lt;/ref&gt; and stochastic formulations of Eigen’s problem&lt;ref name=&quot;Szathmary1987&quot;&gt;{{cite pmid|2451771}}&lt;/ref&gt;. Despite many advantages that the concept of hypercycles presents, there are also some open problems regarding the traditional model formulation using ODEs: a vulnerability to parasites&lt;ref name=&quot;Boerlijst1991a&quot;&gt;&lt;/ref&gt;&lt;ref name=&quot;Hogeweg2003&quot;&gt;&lt;/ref&gt;&lt;ref name=&quot;Takeuchi2009&quot;&gt;&lt;/ref&gt;&lt;ref name=&quot;Takeuchi2012&quot;&gt;&lt;/ref&gt;&lt;ref name=&quot;Szathmary1987&quot;&gt;&lt;/ref&gt;&lt;ref name=&quot;May1991&quot;&gt;RM May (1991) &lt;b&gt;Hypercycles spring to life.&lt;/b&gt; &lt;i&gt;Nature&lt;/i&gt; 353:607–608&lt;/ref&gt;&lt;ref name=&quot;Boerlijst1991b&quot;&gt;MC Boerlijst, P Hogeweg (1991) &lt;b&gt;Self-structuring and selection: Spiral Waves as a Substrate for Prebiotic Evolution.&lt;/b&gt; Conference Paper &lt;i&gt;Artificial Life II&lt;/i&gt; &lt;/ref&gt; and a limited size of stable hypercycles&lt;ref name=&quot;Hogeweg2003&quot;&gt;&lt;/ref&gt;&lt;ref name=&quot;Takeuchi2012&quot;&gt;&lt;/ref&gt;. In 2012, Vaidya et al. published the first experimental proof for the emergence of a cooperative network among fragments of ribozymes which have the ability to self-assemble, and demonstrated their advantages over self-replicating cycles&lt;ref name=Vaidya2012&gt;{{cite pmid|23075853}}&lt;/ref&gt;.

=Model formulation=

==Model evolution==

==Error threshold problem==

==Hypercycle models==

==Alternative concepts==

=Mathematical model=

==Elementary hypercycle==

The dynamics of the elementary hypercycle can be modelled using the following differential equation&lt;ref name=&quot;Eigen1982&quot;/&gt;:

: &lt;math&gt;\dot{c_i}=c_i \left(k_i+\sum_j k_{i,j} c_j - \frac{1}{c} \phi \right)&lt;/math&gt;

where

: &lt;math&gt;
\begin{align}
c &amp;= \sum_i c_i,\\
k_i &amp;= f_i-d_i.
\end{align}&lt;/math&gt;

In the equation above, ''c&lt;sub&gt;i&lt;/sub&gt;'' is the concentration of template ''I&lt;sub&gt;i&lt;/sub&gt;'', ''c'' is the total concentration of all templates, ''k&lt;sub&gt;i&lt;/sub&gt;'' is the excess production rate of template ''I&lt;sub&gt;i&lt;/sub&gt;'', which is a difference between formation ''f&lt;sub&gt;i&lt;/sub&gt;'' by self-replication of the template and its degradation ''d&lt;sub&gt;i&lt;/sub&gt;'', usually by hydrolysis, ''k''&lt;sub&gt;''i'',''j''&lt;/sub&gt; is the production rate of template ''I&lt;sub&gt;i&lt;/sub&gt;'' catalysed by ''I&lt;sub&gt;j&lt;/sub&gt;'' and ''&amp;phi;'' is a dilution flux which guarantees that the total concentration is constant. Production and degradation rates are expressed in numbers of molecules per time unit at unit concentration (''c&lt;sub&gt;i&lt;/sub&gt;'' = 1). Assuming, that at high concentration ''c'' the term ''k&lt;sub&gt;i&lt;/sub&gt;'' can be neglected, and, moreover, in the hypercycle a template can be replicated only by itself and the previous member of the cycle, the equation can be simplified to

: &lt;math&gt;\dot{c_i} = c_i \left(\gamma_i c_{i-1}-\frac{1}{c}\phi\right)&lt;/math&gt;

where

: &lt;math&gt;
\begin{align}
\gamma_i &amp;= k_{i,i-1}, \\
k_{i,0} &amp;= k_{i,n}, \\
c_0 &amp;= c_n.
\end{align}
&lt;/math&gt;

Finally, the equation can be expressed using a relative concentration ''x&lt;sub&gt;i&lt;/sub&gt;'' = ''c&lt;sub&gt;i&lt;/sub&gt;'' / ''c'' as follows:

: &lt;math&gt;\dot{x_i}=x_i \left(\gamma_i x_{i-1}-\phi\right).&lt;/math&gt;

==Hypercycle with translation==

A hypercycle with translation consists of polypeptides ''E&lt;sub&gt;i&lt;/sub&gt;'' (with concentration ''x&lt;sub&gt;i&lt;/sub&gt;'') and polynucleotides ''I&lt;sub&gt;i&lt;/sub&gt;'' (with concentration ''y&lt;sub&gt;i&lt;/sub&gt;''). It is assumed that the kinetics of nucleotide synthesis follows a Michaelis–Menten-type reaction scheme where the concentration of complexes cannot be neglected. During replication, molecules form complexes ''I''&lt;sub&gt;''i''&lt;/sub&gt;''E''&lt;sub&gt;''i''-1&lt;/sub&gt; (occurring with concentration ''z&lt;sub&gt;i&lt;/sub&gt;''). Thus the total concentration of molecules (''x''&lt;sub&gt;''i''&lt;/sub&gt;&lt;sup&gt;0&lt;/sup&gt; and ''y''&lt;sub&gt;''i''&lt;/sub&gt;&lt;sup&gt;0&lt;/sup&gt;) will be the sum of free molecules and molecules involved in a complex:

: &lt;math&gt;
\begin{align}
x_i^0 &amp;= x_i+z_{i+1}, \\
y_i^0 &amp;= y_i+z_i.
\end{align}&lt;/math&gt;

The dynamics of the hypercycle with translation can be described using a system of differential equations modelling the total number of molecules:

: &lt;math&gt;
\begin{align}
\dot{x}_i^0 &amp;= k_i y_i-\frac{x_i^0}{c_E} \phi_x, \\
\dot{y}_i^0 &amp;= f_i z_i-\frac{y_i^0}{c_I} \phi_y
\end{align}&lt;/math&gt;

where

: &lt;math&gt;
\begin{align}
c_E &amp;= \sum_i x_i^0, \\
c_I &amp;= \sum_i y_i^0.
\end{align}&lt;/math&gt;

In the above equations ''c&lt;sub&gt;E&lt;/sub&gt;'' and ''c&lt;sub&gt;I&lt;/sub&gt;'' are total concentrations of all polypeptides and all polynucleotides, ''x'' and ''y'' are dilution fluxes, ''k&lt;sub&gt;i&lt;/sub&gt;'' is the production rate of polypeptide ''E&lt;sub&gt;i&lt;/sub&gt;'' translated from the polynucleotide ''I&lt;sub&gt;i&lt;/sub&gt;'' and ''f&lt;sub&gt;i&lt;/sub&gt;'' is the production rate of polynucleotide ''I&lt;sub&gt;i&lt;/sub&gt;'' synthesised by the complex ''I''&lt;sub&gt;''i''&lt;/sub&gt;''E''&lt;sub&gt;''i''-1&lt;/sub&gt; (through replication and polymerization).

=Evolution of hypercycles=

==Formation of the first hypercycles==

==Evolutionary dynamics==

==Evolutionary dynamics: a mathematical model==

=Origin of translation code=

=Compartmentation and genome integration=

=Hypercycles and ribozymes=

=Open problems and reformulations=

=References=
&lt;references/&gt;

[[Category:PLoS Computational Biology drafts]]</text>
      <sha1>i1accogf1u6cpklb0e3tqxf95swy370</sha1>
    </revision>
    <revision>
      <id>4565</id>
      <parentid>4564</parentid>
      <timestamp>2015-07-14T11:38:37Z</timestamp>
      <contributor>
        <username>Swasik</username>
        <id>68</id>
      </contributor>
      <comment>/* Hypercycle with translation */</comment>
      <model>wikitext</model>
      <format>text/x-wiki</format>
      <text xml:space="preserve" bytes="9072">Natalia Szostak&lt;sup&gt;1,2&lt;/sup&gt;, Szymon Wasik&lt;sup&gt;1,2,†&lt;/sup&gt; Jacek Blazewicz&lt;sup&gt;1,2,3&lt;/sup&gt; 

&lt;sup&gt;1&lt;/sup&gt;Faculty of Computing, [[WP:Poznan University of Technology|Poznań University of Technology]], Pitrowo 2, 60-965 Poznan, Poland

&lt;sup&gt;2&lt;/sup&gt;European Center for Bioinformatics and Genomics, [[WP:Poznan University of Technology|Poznań University of Technology]], Piotrowo 2, 60-965 Poznan, Poland

&lt;sup&gt;3&lt;/sup&gt;Institute of Bioorganic Chemistry, [[WP:Polish Academy of Sciences|Polish Academy of Sciences]], Noskowskiego 12/14, 61-704 Poznan, Poland

&lt;sup&gt;†&lt;/sup&gt; Corresponding author, email: swasik@cs.put.poznan.pl

----

= Intro (section to be removed) =

A '''hypercycle''' is an abstract model of organization of [[WP:self-replicating|self-replicating]] molecules connected in a cyclic, autocatalytic manner. It was introduced in an [[Ordinary differential equation|ordinary differential equation]] (ODE) form by the Nobel Prize winner [[WP:Manfred Eigen|Manfred Eigen]] in 1971&lt;ref name=&quot;Eigen1971&quot;&gt;{{cite pmid|4942363}}&lt;/ref&gt; and subsequently further extended in collaboration with [[WP:Peter Schuster|Peter Schuster]]&lt;ref name=&quot;Eigen1979&quot;&gt;M Eigen, P Schuster (1979) &lt;b&gt;The Hypercycle.&lt;/b&gt; (Springer Berlin Heidelberg, 1979)&lt;/ref&gt;&lt;ref name=&quot;Eigen1982&quot;&gt;{{cite pmid|7161810}}&lt;/ref&gt;. It was proposed as a solution to the [[WP:error threshold|error threshold]] problem encountered during modelling of replicative molecules which hypothetically existed on the primordial Earth (see: [[wp:abiogenesis|abiogenesis]]). The most important properties of hypercycles are autocatalytic growth competition between cycles, once-for-ever selective behaviour, utilization of small selective advantage, rapid evolvability, increased information capacity and selection against parasitic branches.

The hypercycle is a cycle of connected self-replicating macromolecules. In the hypercycle all molecules are linked such that each of them catalyses the creation of its successor with the last molecule catalys-ing the first one. In such a manner the cycle is closed and reinforces itself [{{See Figure|1|Figure 1}}]. Furthermore, each molecule is additionally a subject for self-replication. The resultant system is a new level of [[WP:self-organization|self-organization]] which incorporates both cooperation and selfishness. The coexistence of many genetically non-identical molecules makes it possible to maintain a higher genetic diversity of the population. This can be a solution to the error threshold&lt;ref name=&quot;Eigen1971&quot;&gt;{{cite pmid|4942363}}&lt;/ref&gt; problem which states that in a system without ideal replication, an excess of mutation events would destroy the ability to carry information and prevent the creation of larger and fitter macromolecules. Moreover, it has been shown that hypercycles could originate naturally and that incorporating new molecules can extend them. Hypercycles are also subject to [[wp:evolution|evolution]] and as such can undergo a selection process. As a result not only does the system gain information, but its information content can be improved. The evolutionary consequences of the hypercycle are genome integration and compartmentation, making a hypercycle only an intermediate state of self-organization, but not the final solution.

[[File:Hypercycle-eigen.svg|thumb|right|{{Figure|1}} A hypercycle.]]

Over the years, the hypercycle theory has experienced many reformulations and methodological ap-proaches. Among them the most notable are applications of partial differential equations&lt;ref name=&quot;Boerlijst1995&quot;&gt;MC Boerlijst, P Hogeweg (1995) &lt;b&gt;Spatial gradients enhance persistence of hypercycles.&lt;/b&gt; &lt;i&gt;Phys. Nonlinear Phenom.&lt;/i&gt;  88:29–39&lt;/ref&gt;, cellular automata&lt;ref name=&quot;Boerlijst1991a&quot;&gt;MC Boerlijst, P Hogeweg (1991) &lt;b&gt;Spiral wave structure in pre-biotic evolution: Hypercycles stable against parasites.&lt;/b&gt; &lt;i&gt;Phys. Nonlinear Phenom.&lt;/i&gt;  48:17–28&lt;/ref&gt;&lt;ref name=&quot;Hogeweg2003&quot;&gt;{{cite pmid|14604183}}&lt;/ref&gt;&lt;ref name=&quot;Takeuchi2009&quot;&gt;{{cite pmid|19834556}}&lt;/ref&gt;&lt;ref name=&quot;Takeuchi2012&quot;&gt;{{cite pmid|22727399}}&lt;/ref&gt; and stochastic formulations of Eigen’s problem&lt;ref name=&quot;Szathmary1987&quot;&gt;{{cite pmid|2451771}}&lt;/ref&gt;. Despite many advantages that the concept of hypercycles presents, there are also some open problems regarding the traditional model formulation using ODEs: a vulnerability to parasites&lt;ref name=&quot;Boerlijst1991a&quot;&gt;&lt;/ref&gt;&lt;ref name=&quot;Hogeweg2003&quot;&gt;&lt;/ref&gt;&lt;ref name=&quot;Takeuchi2009&quot;&gt;&lt;/ref&gt;&lt;ref name=&quot;Takeuchi2012&quot;&gt;&lt;/ref&gt;&lt;ref name=&quot;Szathmary1987&quot;&gt;&lt;/ref&gt;&lt;ref name=&quot;May1991&quot;&gt;RM May (1991) &lt;b&gt;Hypercycles spring to life.&lt;/b&gt; &lt;i&gt;Nature&lt;/i&gt; 353:607–608&lt;/ref&gt;&lt;ref name=&quot;Boerlijst1991b&quot;&gt;MC Boerlijst, P Hogeweg (1991) &lt;b&gt;Self-structuring and selection: Spiral Waves as a Substrate for Prebiotic Evolution.&lt;/b&gt; Conference Paper &lt;i&gt;Artificial Life II&lt;/i&gt; &lt;/ref&gt; and a limited size of stable hypercycles&lt;ref name=&quot;Hogeweg2003&quot;&gt;&lt;/ref&gt;&lt;ref name=&quot;Takeuchi2012&quot;&gt;&lt;/ref&gt;. In 2012, Vaidya et al. published the first experimental proof for the emergence of a cooperative network among fragments of ribozymes which have the ability to self-assemble, and demonstrated their advantages over self-replicating cycles&lt;ref name=Vaidya2012&gt;{{cite pmid|23075853}}&lt;/ref&gt;.

=Model formulation=

==Model evolution==

==Error threshold problem==

==Hypercycle models==

==Alternative concepts==

=Mathematical model=

==Elementary hypercycle==

The dynamics of the elementary hypercycle can be modelled using the following differential equation&lt;ref name=&quot;Eigen1982&quot;/&gt;:

: &lt;math&gt;\dot{c_i}=c_i \left(k_i+\sum_j k_{i,j} c_j - \frac{1}{c} \phi \right)&lt;/math&gt;

where

: &lt;math&gt;
\begin{align}
c &amp;= \sum_i c_i,\\
k_i &amp;= f_i-d_i.
\end{align}&lt;/math&gt;

In the equation above, ''c&lt;sub&gt;i&lt;/sub&gt;'' is the concentration of template ''I&lt;sub&gt;i&lt;/sub&gt;'', ''c'' is the total concentration of all templates, ''k&lt;sub&gt;i&lt;/sub&gt;'' is the excess production rate of template ''I&lt;sub&gt;i&lt;/sub&gt;'', which is a difference between formation ''f&lt;sub&gt;i&lt;/sub&gt;'' by self-replication of the template and its degradation ''d&lt;sub&gt;i&lt;/sub&gt;'', usually by hydrolysis, ''k''&lt;sub&gt;''i'',''j''&lt;/sub&gt; is the production rate of template ''I&lt;sub&gt;i&lt;/sub&gt;'' catalysed by ''I&lt;sub&gt;j&lt;/sub&gt;'' and ''&amp;phi;'' is a dilution flux which guarantees that the total concentration is constant. Production and degradation rates are expressed in numbers of molecules per time unit at unit concentration (''c&lt;sub&gt;i&lt;/sub&gt;'' = 1). Assuming, that at high concentration ''c'' the term ''k&lt;sub&gt;i&lt;/sub&gt;'' can be neglected, and, moreover, in the hypercycle a template can be replicated only by itself and the previous member of the cycle, the equation can be simplified to

: &lt;math&gt;\dot{c_i} = c_i \left(\gamma_i c_{i-1}-\frac{1}{c}\phi\right)&lt;/math&gt;

where

: &lt;math&gt;
\begin{align}
\gamma_i &amp;= k_{i,i-1}, \\
k_{i,0} &amp;= k_{i,n}, \\
c_0 &amp;= c_n.
\end{align}
&lt;/math&gt;

Finally, the equation can be expressed using a relative concentration ''x&lt;sub&gt;i&lt;/sub&gt;'' = ''c&lt;sub&gt;i&lt;/sub&gt;'' / ''c'' as follows:

: &lt;math&gt;\dot{x_i}=x_i \left(\gamma_i x_{i-1}-\phi\right).&lt;/math&gt;

==Hypercycle with translation==

A hypercycle with translation consists of polypeptides ''E&lt;sub&gt;i&lt;/sub&gt;'' (with concentration ''x&lt;sub&gt;i&lt;/sub&gt;'') and polynucleotides ''I&lt;sub&gt;i&lt;/sub&gt;'' (with concentration ''y&lt;sub&gt;i&lt;/sub&gt;'')&lt;ref name=&quot;Eigen1979&quot;/&gt;. It is assumed that the kinetics of nucleotide synthesis follows a Michaelis–Menten-type reaction scheme where the concentration of complexes cannot be neglected. During replication, molecules form complexes ''I''&lt;sub&gt;''i''&lt;/sub&gt;''E''&lt;sub&gt;''i''-1&lt;/sub&gt; (occurring with concentration ''z&lt;sub&gt;i&lt;/sub&gt;''). Thus the total concentration of molecules (''x''&lt;sub&gt;''i''&lt;/sub&gt;&lt;sup&gt;0&lt;/sup&gt; and ''y''&lt;sub&gt;''i''&lt;/sub&gt;&lt;sup&gt;0&lt;/sup&gt;) will be the sum of free molecules and molecules involved in a complex:

: &lt;math&gt;
\begin{align}
x_i^0 &amp;= x_i+z_{i+1}, \\
y_i^0 &amp;= y_i+z_i.
\end{align}&lt;/math&gt;

The dynamics of the hypercycle with translation can be described using a system of differential equations modelling the total number of molecules:

: &lt;math&gt;
\begin{align}
\dot{x}_i^0 &amp;= k_i y_i-\frac{x_i^0}{c_E} \phi_x, \\
\dot{y}_i^0 &amp;= f_i z_i-\frac{y_i^0}{c_I} \phi_y
\end{align}&lt;/math&gt;

where

: &lt;math&gt;
\begin{align}
c_E &amp;= \sum_i x_i^0, \\
c_I &amp;= \sum_i y_i^0.
\end{align}&lt;/math&gt;

In the above equations ''c&lt;sub&gt;E&lt;/sub&gt;'' and ''c&lt;sub&gt;I&lt;/sub&gt;'' are total concentrations of all polypeptides and all polynucleotides, ''x'' and ''y'' are dilution fluxes, ''k&lt;sub&gt;i&lt;/sub&gt;'' is the production rate of polypeptide ''E&lt;sub&gt;i&lt;/sub&gt;'' translated from the polynucleotide ''I&lt;sub&gt;i&lt;/sub&gt;'' and ''f&lt;sub&gt;i&lt;/sub&gt;'' is the production rate of polynucleotide ''I&lt;sub&gt;i&lt;/sub&gt;'' synthesised by the complex ''I''&lt;sub&gt;''i''&lt;/sub&gt;''E''&lt;sub&gt;''i''-1&lt;/sub&gt; (through replication and polymerization).

=Evolution of hypercycles=

==Formation of the first hypercycles==

==Evolutionary dynamics==

==Evolutionary dynamics: a mathematical model==

=Origin of translation code=

=Compartmentation and genome integration=

=Hypercycles and ribozymes=

=Open problems and reformulations=

=References=
&lt;references/&gt;

[[Category:PLoS Computational Biology drafts]]</text>
      <sha1>94kvm1gqu307z6woq6ef8mdxkr61kry</sha1>
    </revision>
    <revision>
      <id>4566</id>
      <parentid>4565</parentid>
      <timestamp>2015-07-14T11:45:06Z</timestamp>
      <contributor>
        <username>Swasik</username>
        <id>68</id>
      </contributor>
      <comment>/* Evolutionary dynamics: a mathematical model */</comment>
      <model>wikitext</model>
      <format>text/x-wiki</format>
      <text xml:space="preserve" bytes="10053">Natalia Szostak&lt;sup&gt;1,2&lt;/sup&gt;, Szymon Wasik&lt;sup&gt;1,2,†&lt;/sup&gt; Jacek Blazewicz&lt;sup&gt;1,2,3&lt;/sup&gt; 

&lt;sup&gt;1&lt;/sup&gt;Faculty of Computing, [[WP:Poznan University of Technology|Poznań University of Technology]], Pitrowo 2, 60-965 Poznan, Poland

&lt;sup&gt;2&lt;/sup&gt;European Center for Bioinformatics and Genomics, [[WP:Poznan University of Technology|Poznań University of Technology]], Piotrowo 2, 60-965 Poznan, Poland

&lt;sup&gt;3&lt;/sup&gt;Institute of Bioorganic Chemistry, [[WP:Polish Academy of Sciences|Polish Academy of Sciences]], Noskowskiego 12/14, 61-704 Poznan, Poland

&lt;sup&gt;†&lt;/sup&gt; Corresponding author, email: swasik@cs.put.poznan.pl

----

= Intro (section to be removed) =

A '''hypercycle''' is an abstract model of organization of [[WP:self-replicating|self-replicating]] molecules connected in a cyclic, autocatalytic manner. It was introduced in an [[Ordinary differential equation|ordinary differential equation]] (ODE) form by the Nobel Prize winner [[WP:Manfred Eigen|Manfred Eigen]] in 1971&lt;ref name=&quot;Eigen1971&quot;&gt;{{cite pmid|4942363}}&lt;/ref&gt; and subsequently further extended in collaboration with [[WP:Peter Schuster|Peter Schuster]]&lt;ref name=&quot;Eigen1979&quot;&gt;M Eigen, P Schuster (1979) &lt;b&gt;The Hypercycle.&lt;/b&gt; (Springer Berlin Heidelberg, 1979)&lt;/ref&gt;&lt;ref name=&quot;Eigen1982&quot;&gt;{{cite pmid|7161810}}&lt;/ref&gt;. It was proposed as a solution to the [[WP:error threshold|error threshold]] problem encountered during modelling of replicative molecules which hypothetically existed on the primordial Earth (see: [[wp:abiogenesis|abiogenesis]]). The most important properties of hypercycles are autocatalytic growth competition between cycles, once-for-ever selective behaviour, utilization of small selective advantage, rapid evolvability, increased information capacity and selection against parasitic branches.

The hypercycle is a cycle of connected self-replicating macromolecules. In the hypercycle all molecules are linked such that each of them catalyses the creation of its successor with the last molecule catalys-ing the first one. In such a manner the cycle is closed and reinforces itself [{{See Figure|1|Figure 1}}]. Furthermore, each molecule is additionally a subject for self-replication. The resultant system is a new level of [[WP:self-organization|self-organization]] which incorporates both cooperation and selfishness. The coexistence of many genetically non-identical molecules makes it possible to maintain a higher genetic diversity of the population. This can be a solution to the error threshold&lt;ref name=&quot;Eigen1971&quot;&gt;{{cite pmid|4942363}}&lt;/ref&gt; problem which states that in a system without ideal replication, an excess of mutation events would destroy the ability to carry information and prevent the creation of larger and fitter macromolecules. Moreover, it has been shown that hypercycles could originate naturally and that incorporating new molecules can extend them. Hypercycles are also subject to [[wp:evolution|evolution]] and as such can undergo a selection process. As a result not only does the system gain information, but its information content can be improved. The evolutionary consequences of the hypercycle are genome integration and compartmentation, making a hypercycle only an intermediate state of self-organization, but not the final solution.

[[File:Hypercycle-eigen.svg|thumb|right|{{Figure|1}} A hypercycle.]]

Over the years, the hypercycle theory has experienced many reformulations and methodological ap-proaches. Among them the most notable are applications of partial differential equations&lt;ref name=&quot;Boerlijst1995&quot;&gt;MC Boerlijst, P Hogeweg (1995) &lt;b&gt;Spatial gradients enhance persistence of hypercycles.&lt;/b&gt; &lt;i&gt;Phys. Nonlinear Phenom.&lt;/i&gt;  88:29–39&lt;/ref&gt;, cellular automata&lt;ref name=&quot;Boerlijst1991a&quot;&gt;MC Boerlijst, P Hogeweg (1991) &lt;b&gt;Spiral wave structure in pre-biotic evolution: Hypercycles stable against parasites.&lt;/b&gt; &lt;i&gt;Phys. Nonlinear Phenom.&lt;/i&gt;  48:17–28&lt;/ref&gt;&lt;ref name=&quot;Hogeweg2003&quot;&gt;{{cite pmid|14604183}}&lt;/ref&gt;&lt;ref name=&quot;Takeuchi2009&quot;&gt;{{cite pmid|19834556}}&lt;/ref&gt;&lt;ref name=&quot;Takeuchi2012&quot;&gt;{{cite pmid|22727399}}&lt;/ref&gt; and stochastic formulations of Eigen’s problem&lt;ref name=&quot;Szathmary1987&quot;&gt;{{cite pmid|2451771}}&lt;/ref&gt;. Despite many advantages that the concept of hypercycles presents, there are also some open problems regarding the traditional model formulation using ODEs: a vulnerability to parasites&lt;ref name=&quot;Boerlijst1991a&quot;&gt;&lt;/ref&gt;&lt;ref name=&quot;Hogeweg2003&quot;&gt;&lt;/ref&gt;&lt;ref name=&quot;Takeuchi2009&quot;&gt;&lt;/ref&gt;&lt;ref name=&quot;Takeuchi2012&quot;&gt;&lt;/ref&gt;&lt;ref name=&quot;Szathmary1987&quot;&gt;&lt;/ref&gt;&lt;ref name=&quot;May1991&quot;&gt;RM May (1991) &lt;b&gt;Hypercycles spring to life.&lt;/b&gt; &lt;i&gt;Nature&lt;/i&gt; 353:607–608&lt;/ref&gt;&lt;ref name=&quot;Boerlijst1991b&quot;&gt;MC Boerlijst, P Hogeweg (1991) &lt;b&gt;Self-structuring and selection: Spiral Waves as a Substrate for Prebiotic Evolution.&lt;/b&gt; Conference Paper &lt;i&gt;Artificial Life II&lt;/i&gt; &lt;/ref&gt; and a limited size of stable hypercycles&lt;ref name=&quot;Hogeweg2003&quot;&gt;&lt;/ref&gt;&lt;ref name=&quot;Takeuchi2012&quot;&gt;&lt;/ref&gt;. In 2012, Vaidya et al. published the first experimental proof for the emergence of a cooperative network among fragments of ribozymes which have the ability to self-assemble, and demonstrated their advantages over self-replicating cycles&lt;ref name=Vaidya2012&gt;{{cite pmid|23075853}}&lt;/ref&gt;.

=Model formulation=

==Model evolution==

==Error threshold problem==

==Hypercycle models==

==Alternative concepts==

=Mathematical model=

==Elementary hypercycle==

The dynamics of the elementary hypercycle can be modelled using the following differential equation&lt;ref name=&quot;Eigen1982&quot;/&gt;:

: &lt;math&gt;\dot{c_i}=c_i \left(k_i+\sum_j k_{i,j} c_j - \frac{1}{c} \phi \right)&lt;/math&gt;

where

: &lt;math&gt;
\begin{align}
c &amp;= \sum_i c_i,\\
k_i &amp;= f_i-d_i.
\end{align}&lt;/math&gt;

In the equation above, ''c&lt;sub&gt;i&lt;/sub&gt;'' is the concentration of template ''I&lt;sub&gt;i&lt;/sub&gt;'', ''c'' is the total concentration of all templates, ''k&lt;sub&gt;i&lt;/sub&gt;'' is the excess production rate of template ''I&lt;sub&gt;i&lt;/sub&gt;'', which is a difference between formation ''f&lt;sub&gt;i&lt;/sub&gt;'' by self-replication of the template and its degradation ''d&lt;sub&gt;i&lt;/sub&gt;'', usually by hydrolysis, ''k''&lt;sub&gt;''i'',''j''&lt;/sub&gt; is the production rate of template ''I&lt;sub&gt;i&lt;/sub&gt;'' catalysed by ''I&lt;sub&gt;j&lt;/sub&gt;'' and ''&amp;phi;'' is a dilution flux which guarantees that the total concentration is constant. Production and degradation rates are expressed in numbers of molecules per time unit at unit concentration (''c&lt;sub&gt;i&lt;/sub&gt;'' = 1). Assuming, that at high concentration ''c'' the term ''k&lt;sub&gt;i&lt;/sub&gt;'' can be neglected, and, moreover, in the hypercycle a template can be replicated only by itself and the previous member of the cycle, the equation can be simplified to

: &lt;math&gt;\dot{c_i} = c_i \left(\gamma_i c_{i-1}-\frac{1}{c}\phi\right)&lt;/math&gt;

where

: &lt;math&gt;
\begin{align}
\gamma_i &amp;= k_{i,i-1}, \\
k_{i,0} &amp;= k_{i,n}, \\
c_0 &amp;= c_n.
\end{align}
&lt;/math&gt;

Finally, the equation can be expressed using a relative concentration ''x&lt;sub&gt;i&lt;/sub&gt;'' = ''c&lt;sub&gt;i&lt;/sub&gt;'' / ''c'' as follows:

: &lt;math&gt;\dot{x_i}=x_i \left(\gamma_i x_{i-1}-\phi\right).&lt;/math&gt;

==Hypercycle with translation==

A hypercycle with translation consists of polypeptides ''E&lt;sub&gt;i&lt;/sub&gt;'' (with concentration ''x&lt;sub&gt;i&lt;/sub&gt;'') and polynucleotides ''I&lt;sub&gt;i&lt;/sub&gt;'' (with concentration ''y&lt;sub&gt;i&lt;/sub&gt;'')&lt;ref name=&quot;Eigen1979&quot;/&gt;. It is assumed that the kinetics of nucleotide synthesis follows a Michaelis–Menten-type reaction scheme where the concentration of complexes cannot be neglected. During replication, molecules form complexes ''I''&lt;sub&gt;''i''&lt;/sub&gt;''E''&lt;sub&gt;''i''-1&lt;/sub&gt; (occurring with concentration ''z&lt;sub&gt;i&lt;/sub&gt;''). Thus the total concentration of molecules (''x''&lt;sub&gt;''i''&lt;/sub&gt;&lt;sup&gt;0&lt;/sup&gt; and ''y''&lt;sub&gt;''i''&lt;/sub&gt;&lt;sup&gt;0&lt;/sup&gt;) will be the sum of free molecules and molecules involved in a complex:

: &lt;math&gt;
\begin{align}
x_i^0 &amp;= x_i+z_{i+1}, \\
y_i^0 &amp;= y_i+z_i.
\end{align}&lt;/math&gt;

The dynamics of the hypercycle with translation can be described using a system of differential equations modelling the total number of molecules:

: &lt;math&gt;
\begin{align}
\dot{x}_i^0 &amp;= k_i y_i-\frac{x_i^0}{c_E} \phi_x, \\
\dot{y}_i^0 &amp;= f_i z_i-\frac{y_i^0}{c_I} \phi_y
\end{align}&lt;/math&gt;

where

: &lt;math&gt;
\begin{align}
c_E &amp;= \sum_i x_i^0, \\
c_I &amp;= \sum_i y_i^0.
\end{align}&lt;/math&gt;

In the above equations ''c&lt;sub&gt;E&lt;/sub&gt;'' and ''c&lt;sub&gt;I&lt;/sub&gt;'' are total concentrations of all polypeptides and all polynucleotides, ''x'' and ''y'' are dilution fluxes, ''k&lt;sub&gt;i&lt;/sub&gt;'' is the production rate of polypeptide ''E&lt;sub&gt;i&lt;/sub&gt;'' translated from the polynucleotide ''I&lt;sub&gt;i&lt;/sub&gt;'' and ''f&lt;sub&gt;i&lt;/sub&gt;'' is the production rate of polynucleotide ''I&lt;sub&gt;i&lt;/sub&gt;'' synthesised by the complex ''I''&lt;sub&gt;''i''&lt;/sub&gt;''E''&lt;sub&gt;''i''-1&lt;/sub&gt; (through replication and polymerization).

=Evolution of hypercycles=

==Formation of the first hypercycles==

==Evolutionary dynamics==

==Evolutionary dynamics: a mathematical model==

According to the definition of hypercycle it is a nonlinear, dynamic system and in the simplest case it can be assumed that it grows at a rate determined by a system of quadratic differential equations. Then the competition between evolving hypercycles can be modelled using the differential equations

where

Here ''C&lt;sub&gt;i&lt;/sub&gt;'' is the total concentration of all polynucleotide chains belonging to a hypercycle ''H&lt;sub&gt;i&lt;/sub&gt;'', ''C'' is the total concentration of polynucleotide chains belonging to all hypercycles, ''k&lt;sub&gt;i&lt;/sub&gt;'' is the rate of growth and  is a dilution flux which guarantees that the total concentration is constant. According to the above model, in the initial phase when several hypercycles exist, the selection of the hypercycle with the largest ''k&lt;sub&gt;i&lt;/sub&gt;'' values takes place. When one hypercycle wins the selection and dominates the population it is very difficult to replace it, even with a hypercycle with a much higher growth rate ''k''.

=Origin of translation code=

=Compartmentation and genome integration=

=Hypercycles and ribozymes=

=Open problems and reformulations=

=References=
&lt;references/&gt;

[[Category:PLoS Computational Biology drafts]]</text>
      <sha1>ld4j4cpf0csz12xywu287nty9cd7xyz</sha1>
    </revision>
    <revision>
      <id>4567</id>
      <parentid>4566</parentid>
      <timestamp>2015-07-14T11:48:18Z</timestamp>
      <contributor>
        <username>Swasik</username>
        <id>68</id>
      </contributor>
      <comment>/* Evolutionary dynamics: a mathematical model */</comment>
      <model>wikitext</model>
      <format>text/x-wiki</format>
      <text xml:space="preserve" bytes="10149">Natalia Szostak&lt;sup&gt;1,2&lt;/sup&gt;, Szymon Wasik&lt;sup&gt;1,2,†&lt;/sup&gt; Jacek Blazewicz&lt;sup&gt;1,2,3&lt;/sup&gt; 

&lt;sup&gt;1&lt;/sup&gt;Faculty of Computing, [[WP:Poznan University of Technology|Poznań University of Technology]], Pitrowo 2, 60-965 Poznan, Poland

&lt;sup&gt;2&lt;/sup&gt;European Center for Bioinformatics and Genomics, [[WP:Poznan University of Technology|Poznań University of Technology]], Piotrowo 2, 60-965 Poznan, Poland

&lt;sup&gt;3&lt;/sup&gt;Institute of Bioorganic Chemistry, [[WP:Polish Academy of Sciences|Polish Academy of Sciences]], Noskowskiego 12/14, 61-704 Poznan, Poland

&lt;sup&gt;†&lt;/sup&gt; Corresponding author, email: swasik@cs.put.poznan.pl

----

= Intro (section to be removed) =

A '''hypercycle''' is an abstract model of organization of [[WP:self-replicating|self-replicating]] molecules connected in a cyclic, autocatalytic manner. It was introduced in an [[Ordinary differential equation|ordinary differential equation]] (ODE) form by the Nobel Prize winner [[WP:Manfred Eigen|Manfred Eigen]] in 1971&lt;ref name=&quot;Eigen1971&quot;&gt;{{cite pmid|4942363}}&lt;/ref&gt; and subsequently further extended in collaboration with [[WP:Peter Schuster|Peter Schuster]]&lt;ref name=&quot;Eigen1979&quot;&gt;M Eigen, P Schuster (1979) &lt;b&gt;The Hypercycle.&lt;/b&gt; (Springer Berlin Heidelberg, 1979)&lt;/ref&gt;&lt;ref name=&quot;Eigen1982&quot;&gt;{{cite pmid|7161810}}&lt;/ref&gt;. It was proposed as a solution to the [[WP:error threshold|error threshold]] problem encountered during modelling of replicative molecules which hypothetically existed on the primordial Earth (see: [[wp:abiogenesis|abiogenesis]]). The most important properties of hypercycles are autocatalytic growth competition between cycles, once-for-ever selective behaviour, utilization of small selective advantage, rapid evolvability, increased information capacity and selection against parasitic branches.

The hypercycle is a cycle of connected self-replicating macromolecules. In the hypercycle all molecules are linked such that each of them catalyses the creation of its successor with the last molecule catalys-ing the first one. In such a manner the cycle is closed and reinforces itself [{{See Figure|1|Figure 1}}]. Furthermore, each molecule is additionally a subject for self-replication. The resultant system is a new level of [[WP:self-organization|self-organization]] which incorporates both cooperation and selfishness. The coexistence of many genetically non-identical molecules makes it possible to maintain a higher genetic diversity of the population. This can be a solution to the error threshold&lt;ref name=&quot;Eigen1971&quot;&gt;{{cite pmid|4942363}}&lt;/ref&gt; problem which states that in a system without ideal replication, an excess of mutation events would destroy the ability to carry information and prevent the creation of larger and fitter macromolecules. Moreover, it has been shown that hypercycles could originate naturally and that incorporating new molecules can extend them. Hypercycles are also subject to [[wp:evolution|evolution]] and as such can undergo a selection process. As a result not only does the system gain information, but its information content can be improved. The evolutionary consequences of the hypercycle are genome integration and compartmentation, making a hypercycle only an intermediate state of self-organization, but not the final solution.

[[File:Hypercycle-eigen.svg|thumb|right|{{Figure|1}} A hypercycle.]]

Over the years, the hypercycle theory has experienced many reformulations and methodological ap-proaches. Among them the most notable are applications of partial differential equations&lt;ref name=&quot;Boerlijst1995&quot;&gt;MC Boerlijst, P Hogeweg (1995) &lt;b&gt;Spatial gradients enhance persistence of hypercycles.&lt;/b&gt; &lt;i&gt;Phys. Nonlinear Phenom.&lt;/i&gt;  88:29–39&lt;/ref&gt;, cellular automata&lt;ref name=&quot;Boerlijst1991a&quot;&gt;MC Boerlijst, P Hogeweg (1991) &lt;b&gt;Spiral wave structure in pre-biotic evolution: Hypercycles stable against parasites.&lt;/b&gt; &lt;i&gt;Phys. Nonlinear Phenom.&lt;/i&gt;  48:17–28&lt;/ref&gt;&lt;ref name=&quot;Hogeweg2003&quot;&gt;{{cite pmid|14604183}}&lt;/ref&gt;&lt;ref name=&quot;Takeuchi2009&quot;&gt;{{cite pmid|19834556}}&lt;/ref&gt;&lt;ref name=&quot;Takeuchi2012&quot;&gt;{{cite pmid|22727399}}&lt;/ref&gt; and stochastic formulations of Eigen’s problem&lt;ref name=&quot;Szathmary1987&quot;&gt;{{cite pmid|2451771}}&lt;/ref&gt;. Despite many advantages that the concept of hypercycles presents, there are also some open problems regarding the traditional model formulation using ODEs: a vulnerability to parasites&lt;ref name=&quot;Boerlijst1991a&quot;&gt;&lt;/ref&gt;&lt;ref name=&quot;Hogeweg2003&quot;&gt;&lt;/ref&gt;&lt;ref name=&quot;Takeuchi2009&quot;&gt;&lt;/ref&gt;&lt;ref name=&quot;Takeuchi2012&quot;&gt;&lt;/ref&gt;&lt;ref name=&quot;Szathmary1987&quot;&gt;&lt;/ref&gt;&lt;ref name=&quot;May1991&quot;&gt;RM May (1991) &lt;b&gt;Hypercycles spring to life.&lt;/b&gt; &lt;i&gt;Nature&lt;/i&gt; 353:607–608&lt;/ref&gt;&lt;ref name=&quot;Boerlijst1991b&quot;&gt;MC Boerlijst, P Hogeweg (1991) &lt;b&gt;Self-structuring and selection: Spiral Waves as a Substrate for Prebiotic Evolution.&lt;/b&gt; Conference Paper &lt;i&gt;Artificial Life II&lt;/i&gt; &lt;/ref&gt; and a limited size of stable hypercycles&lt;ref name=&quot;Hogeweg2003&quot;&gt;&lt;/ref&gt;&lt;ref name=&quot;Takeuchi2012&quot;&gt;&lt;/ref&gt;. In 2012, Vaidya et al. published the first experimental proof for the emergence of a cooperative network among fragments of ribozymes which have the ability to self-assemble, and demonstrated their advantages over self-replicating cycles&lt;ref name=Vaidya2012&gt;{{cite pmid|23075853}}&lt;/ref&gt;.

=Model formulation=

==Model evolution==

==Error threshold problem==

==Hypercycle models==

==Alternative concepts==

=Mathematical model=

==Elementary hypercycle==

The dynamics of the elementary hypercycle can be modelled using the following differential equation&lt;ref name=&quot;Eigen1982&quot;/&gt;:

: &lt;math&gt;\dot{c_i}=c_i \left(k_i+\sum_j k_{i,j} c_j - \frac{1}{c} \phi \right)&lt;/math&gt;

where

: &lt;math&gt;
\begin{align}
c &amp;= \sum_i c_i,\\
k_i &amp;= f_i-d_i.
\end{align}&lt;/math&gt;

In the equation above, ''c&lt;sub&gt;i&lt;/sub&gt;'' is the concentration of template ''I&lt;sub&gt;i&lt;/sub&gt;'', ''c'' is the total concentration of all templates, ''k&lt;sub&gt;i&lt;/sub&gt;'' is the excess production rate of template ''I&lt;sub&gt;i&lt;/sub&gt;'', which is a difference between formation ''f&lt;sub&gt;i&lt;/sub&gt;'' by self-replication of the template and its degradation ''d&lt;sub&gt;i&lt;/sub&gt;'', usually by hydrolysis, ''k''&lt;sub&gt;''i'',''j''&lt;/sub&gt; is the production rate of template ''I&lt;sub&gt;i&lt;/sub&gt;'' catalysed by ''I&lt;sub&gt;j&lt;/sub&gt;'' and ''&amp;phi;'' is a dilution flux which guarantees that the total concentration is constant. Production and degradation rates are expressed in numbers of molecules per time unit at unit concentration (''c&lt;sub&gt;i&lt;/sub&gt;'' = 1). Assuming, that at high concentration ''c'' the term ''k&lt;sub&gt;i&lt;/sub&gt;'' can be neglected, and, moreover, in the hypercycle a template can be replicated only by itself and the previous member of the cycle, the equation can be simplified to

: &lt;math&gt;\dot{c_i} = c_i \left(\gamma_i c_{i-1}-\frac{1}{c}\phi\right)&lt;/math&gt;

where

: &lt;math&gt;
\begin{align}
\gamma_i &amp;= k_{i,i-1}, \\
k_{i,0} &amp;= k_{i,n}, \\
c_0 &amp;= c_n.
\end{align}
&lt;/math&gt;

Finally, the equation can be expressed using a relative concentration ''x&lt;sub&gt;i&lt;/sub&gt;'' = ''c&lt;sub&gt;i&lt;/sub&gt;'' / ''c'' as follows:

: &lt;math&gt;\dot{x_i}=x_i \left(\gamma_i x_{i-1}-\phi\right).&lt;/math&gt;

==Hypercycle with translation==

A hypercycle with translation consists of polypeptides ''E&lt;sub&gt;i&lt;/sub&gt;'' (with concentration ''x&lt;sub&gt;i&lt;/sub&gt;'') and polynucleotides ''I&lt;sub&gt;i&lt;/sub&gt;'' (with concentration ''y&lt;sub&gt;i&lt;/sub&gt;'')&lt;ref name=&quot;Eigen1979&quot;/&gt;. It is assumed that the kinetics of nucleotide synthesis follows a Michaelis–Menten-type reaction scheme where the concentration of complexes cannot be neglected. During replication, molecules form complexes ''I''&lt;sub&gt;''i''&lt;/sub&gt;''E''&lt;sub&gt;''i''-1&lt;/sub&gt; (occurring with concentration ''z&lt;sub&gt;i&lt;/sub&gt;''). Thus the total concentration of molecules (''x''&lt;sub&gt;''i''&lt;/sub&gt;&lt;sup&gt;0&lt;/sup&gt; and ''y''&lt;sub&gt;''i''&lt;/sub&gt;&lt;sup&gt;0&lt;/sup&gt;) will be the sum of free molecules and molecules involved in a complex:

: &lt;math&gt;
\begin{align}
x_i^0 &amp;= x_i+z_{i+1}, \\
y_i^0 &amp;= y_i+z_i.
\end{align}&lt;/math&gt;

The dynamics of the hypercycle with translation can be described using a system of differential equations modelling the total number of molecules:

: &lt;math&gt;
\begin{align}
\dot{x}_i^0 &amp;= k_i y_i-\frac{x_i^0}{c_E} \phi_x, \\
\dot{y}_i^0 &amp;= f_i z_i-\frac{y_i^0}{c_I} \phi_y
\end{align}&lt;/math&gt;

where

: &lt;math&gt;
\begin{align}
c_E &amp;= \sum_i x_i^0, \\
c_I &amp;= \sum_i y_i^0.
\end{align}&lt;/math&gt;

In the above equations ''c&lt;sub&gt;E&lt;/sub&gt;'' and ''c&lt;sub&gt;I&lt;/sub&gt;'' are total concentrations of all polypeptides and all polynucleotides, ''x'' and ''y'' are dilution fluxes, ''k&lt;sub&gt;i&lt;/sub&gt;'' is the production rate of polypeptide ''E&lt;sub&gt;i&lt;/sub&gt;'' translated from the polynucleotide ''I&lt;sub&gt;i&lt;/sub&gt;'' and ''f&lt;sub&gt;i&lt;/sub&gt;'' is the production rate of polynucleotide ''I&lt;sub&gt;i&lt;/sub&gt;'' synthesised by the complex ''I''&lt;sub&gt;''i''&lt;/sub&gt;''E''&lt;sub&gt;''i''-1&lt;/sub&gt; (through replication and polymerization).

=Evolution of hypercycles=

==Formation of the first hypercycles==

==Evolutionary dynamics==

==Evolutionary dynamics: a mathematical model==

According to the definition of hypercycle it is a nonlinear, dynamic system and in the simplest case it can be assumed that it grows at a rate determined by a system of quadratic differential equations. Then the competition between evolving hypercycles can be modelled using the differential equations

: &lt;math&gt;\dot{C_i}=k_i C_i^2-C_i \frac{\phi}{C}&lt;/math&gt;

where

: &lt;math&gt;C = \sum_i C_i.&lt;/math&gt;

Here ''C&lt;sub&gt;i&lt;/sub&gt;'' is the total concentration of all polynucleotide chains belonging to a hypercycle ''H&lt;sub&gt;i&lt;/sub&gt;'', ''C'' is the total concentration of polynucleotide chains belonging to all hypercycles, ''k&lt;sub&gt;i&lt;/sub&gt;'' is the rate of growth and ''&amp;phi;'' is a dilution flux which guarantees that the total concentration is constant. According to the above model, in the initial phase when several hypercycles exist, the selection of the hypercycle with the largest ''k&lt;sub&gt;i&lt;/sub&gt;'' values takes place. When one hypercycle wins the selection and dominates the population it is very difficult to replace it, even with a hypercycle with a much higher growth rate ''k''.

=Origin of translation code=

=Compartmentation and genome integration=

=Hypercycles and ribozymes=

=Open problems and reformulations=

=References=
&lt;references/&gt;

[[Category:PLoS Computational Biology drafts]]</text>
      <sha1>l6dgz4z8lcxgz47ej55190ti8mrzkp5</sha1>
    </revision>
    <revision>
      <id>4568</id>
      <parentid>4567</parentid>
      <timestamp>2015-07-14T11:51:13Z</timestamp>
      <contributor>
        <username>Swasik</username>
        <id>68</id>
      </contributor>
      <comment>/* Hypercycle with translation */</comment>
      <model>wikitext</model>
      <format>text/x-wiki</format>
      <text xml:space="preserve" bytes="10181">Natalia Szostak&lt;sup&gt;1,2&lt;/sup&gt;, Szymon Wasik&lt;sup&gt;1,2,†&lt;/sup&gt; Jacek Blazewicz&lt;sup&gt;1,2,3&lt;/sup&gt; 

&lt;sup&gt;1&lt;/sup&gt;Faculty of Computing, [[WP:Poznan University of Technology|Poznań University of Technology]], Pitrowo 2, 60-965 Poznan, Poland

&lt;sup&gt;2&lt;/sup&gt;European Center for Bioinformatics and Genomics, [[WP:Poznan University of Technology|Poznań University of Technology]], Piotrowo 2, 60-965 Poznan, Poland

&lt;sup&gt;3&lt;/sup&gt;Institute of Bioorganic Chemistry, [[WP:Polish Academy of Sciences|Polish Academy of Sciences]], Noskowskiego 12/14, 61-704 Poznan, Poland

&lt;sup&gt;†&lt;/sup&gt; Corresponding author, email: swasik@cs.put.poznan.pl

----

= Intro (section to be removed) =

A '''hypercycle''' is an abstract model of organization of [[WP:self-replicating|self-replicating]] molecules connected in a cyclic, autocatalytic manner. It was introduced in an [[Ordinary differential equation|ordinary differential equation]] (ODE) form by the Nobel Prize winner [[WP:Manfred Eigen|Manfred Eigen]] in 1971&lt;ref name=&quot;Eigen1971&quot;&gt;{{cite pmid|4942363}}&lt;/ref&gt; and subsequently further extended in collaboration with [[WP:Peter Schuster|Peter Schuster]]&lt;ref name=&quot;Eigen1979&quot;&gt;M Eigen, P Schuster (1979) &lt;b&gt;The Hypercycle.&lt;/b&gt; (Springer Berlin Heidelberg, 1979)&lt;/ref&gt;&lt;ref name=&quot;Eigen1982&quot;&gt;{{cite pmid|7161810}}&lt;/ref&gt;. It was proposed as a solution to the [[WP:error threshold|error threshold]] problem encountered during modelling of replicative molecules which hypothetically existed on the primordial Earth (see: [[wp:abiogenesis|abiogenesis]]). The most important properties of hypercycles are autocatalytic growth competition between cycles, once-for-ever selective behaviour, utilization of small selective advantage, rapid evolvability, increased information capacity and selection against parasitic branches.

The hypercycle is a cycle of connected self-replicating macromolecules. In the hypercycle all molecules are linked such that each of them catalyses the creation of its successor with the last molecule catalys-ing the first one. In such a manner the cycle is closed and reinforces itself [{{See Figure|1|Figure 1}}]. Furthermore, each molecule is additionally a subject for self-replication. The resultant system is a new level of [[WP:self-organization|self-organization]] which incorporates both cooperation and selfishness. The coexistence of many genetically non-identical molecules makes it possible to maintain a higher genetic diversity of the population. This can be a solution to the error threshold&lt;ref name=&quot;Eigen1971&quot;&gt;{{cite pmid|4942363}}&lt;/ref&gt; problem which states that in a system without ideal replication, an excess of mutation events would destroy the ability to carry information and prevent the creation of larger and fitter macromolecules. Moreover, it has been shown that hypercycles could originate naturally and that incorporating new molecules can extend them. Hypercycles are also subject to [[wp:evolution|evolution]] and as such can undergo a selection process. As a result not only does the system gain information, but its information content can be improved. The evolutionary consequences of the hypercycle are genome integration and compartmentation, making a hypercycle only an intermediate state of self-organization, but not the final solution.

[[File:Hypercycle-eigen.svg|thumb|right|{{Figure|1}} A hypercycle.]]

Over the years, the hypercycle theory has experienced many reformulations and methodological ap-proaches. Among them the most notable are applications of partial differential equations&lt;ref name=&quot;Boerlijst1995&quot;&gt;MC Boerlijst, P Hogeweg (1995) &lt;b&gt;Spatial gradients enhance persistence of hypercycles.&lt;/b&gt; &lt;i&gt;Phys. Nonlinear Phenom.&lt;/i&gt;  88:29–39&lt;/ref&gt;, cellular automata&lt;ref name=&quot;Boerlijst1991a&quot;&gt;MC Boerlijst, P Hogeweg (1991) &lt;b&gt;Spiral wave structure in pre-biotic evolution: Hypercycles stable against parasites.&lt;/b&gt; &lt;i&gt;Phys. Nonlinear Phenom.&lt;/i&gt;  48:17–28&lt;/ref&gt;&lt;ref name=&quot;Hogeweg2003&quot;&gt;{{cite pmid|14604183}}&lt;/ref&gt;&lt;ref name=&quot;Takeuchi2009&quot;&gt;{{cite pmid|19834556}}&lt;/ref&gt;&lt;ref name=&quot;Takeuchi2012&quot;&gt;{{cite pmid|22727399}}&lt;/ref&gt; and stochastic formulations of Eigen’s problem&lt;ref name=&quot;Szathmary1987&quot;&gt;{{cite pmid|2451771}}&lt;/ref&gt;. Despite many advantages that the concept of hypercycles presents, there are also some open problems regarding the traditional model formulation using ODEs: a vulnerability to parasites&lt;ref name=&quot;Boerlijst1991a&quot;&gt;&lt;/ref&gt;&lt;ref name=&quot;Hogeweg2003&quot;&gt;&lt;/ref&gt;&lt;ref name=&quot;Takeuchi2009&quot;&gt;&lt;/ref&gt;&lt;ref name=&quot;Takeuchi2012&quot;&gt;&lt;/ref&gt;&lt;ref name=&quot;Szathmary1987&quot;&gt;&lt;/ref&gt;&lt;ref name=&quot;May1991&quot;&gt;RM May (1991) &lt;b&gt;Hypercycles spring to life.&lt;/b&gt; &lt;i&gt;Nature&lt;/i&gt; 353:607–608&lt;/ref&gt;&lt;ref name=&quot;Boerlijst1991b&quot;&gt;MC Boerlijst, P Hogeweg (1991) &lt;b&gt;Self-structuring and selection: Spiral Waves as a Substrate for Prebiotic Evolution.&lt;/b&gt; Conference Paper &lt;i&gt;Artificial Life II&lt;/i&gt; &lt;/ref&gt; and a limited size of stable hypercycles&lt;ref name=&quot;Hogeweg2003&quot;&gt;&lt;/ref&gt;&lt;ref name=&quot;Takeuchi2012&quot;&gt;&lt;/ref&gt;. In 2012, Vaidya et al. published the first experimental proof for the emergence of a cooperative network among fragments of ribozymes which have the ability to self-assemble, and demonstrated their advantages over self-replicating cycles&lt;ref name=Vaidya2012&gt;{{cite pmid|23075853}}&lt;/ref&gt;.

=Model formulation=

==Model evolution==

==Error threshold problem==

==Hypercycle models==

==Alternative concepts==

=Mathematical model=

==Elementary hypercycle==

The dynamics of the elementary hypercycle can be modelled using the following differential equation&lt;ref name=&quot;Eigen1982&quot;/&gt;:

: &lt;math&gt;\dot{c_i}=c_i \left(k_i+\sum_j k_{i,j} c_j - \frac{1}{c} \phi \right)&lt;/math&gt;

where

: &lt;math&gt;
\begin{align}
c &amp;= \sum_i c_i,\\
k_i &amp;= f_i-d_i.
\end{align}&lt;/math&gt;

In the equation above, ''c&lt;sub&gt;i&lt;/sub&gt;'' is the concentration of template ''I&lt;sub&gt;i&lt;/sub&gt;'', ''c'' is the total concentration of all templates, ''k&lt;sub&gt;i&lt;/sub&gt;'' is the excess production rate of template ''I&lt;sub&gt;i&lt;/sub&gt;'', which is a difference between formation ''f&lt;sub&gt;i&lt;/sub&gt;'' by self-replication of the template and its degradation ''d&lt;sub&gt;i&lt;/sub&gt;'', usually by hydrolysis, ''k''&lt;sub&gt;''i'',''j''&lt;/sub&gt; is the production rate of template ''I&lt;sub&gt;i&lt;/sub&gt;'' catalysed by ''I&lt;sub&gt;j&lt;/sub&gt;'' and ''&amp;phi;'' is a dilution flux which guarantees that the total concentration is constant. Production and degradation rates are expressed in numbers of molecules per time unit at unit concentration (''c&lt;sub&gt;i&lt;/sub&gt;'' = 1). Assuming, that at high concentration ''c'' the term ''k&lt;sub&gt;i&lt;/sub&gt;'' can be neglected, and, moreover, in the hypercycle a template can be replicated only by itself and the previous member of the cycle, the equation can be simplified to

: &lt;math&gt;\dot{c_i} = c_i \left(\gamma_i c_{i-1}-\frac{1}{c}\phi\right)&lt;/math&gt;

where

: &lt;math&gt;
\begin{align}
\gamma_i &amp;= k_{i,i-1}, \\
k_{i,0} &amp;= k_{i,n}, \\
c_0 &amp;= c_n.
\end{align}
&lt;/math&gt;

Finally, the equation can be expressed using a relative concentration ''x&lt;sub&gt;i&lt;/sub&gt;'' = ''c&lt;sub&gt;i&lt;/sub&gt;'' / ''c'' as follows:

: &lt;math&gt;\dot{x_i}=x_i \left(\gamma_i x_{i-1}-\phi\right).&lt;/math&gt;

==Hypercycle with translation==

A hypercycle with translation consists of polypeptides ''E&lt;sub&gt;i&lt;/sub&gt;'' (with concentration ''x&lt;sub&gt;i&lt;/sub&gt;'') and polynucleotides ''I&lt;sub&gt;i&lt;/sub&gt;'' (with concentration ''y&lt;sub&gt;i&lt;/sub&gt;'')&lt;ref name=&quot;Eigen1979&quot;/&gt;. It is assumed that the kinetics of nucleotide synthesis follows a Michaelis–Menten-type reaction scheme where the concentration of complexes cannot be neglected. During replication, molecules form complexes ''I''&lt;sub&gt;''i''&lt;/sub&gt;''E''&lt;sub&gt;''i''-1&lt;/sub&gt; (occurring with concentration ''z&lt;sub&gt;i&lt;/sub&gt;''). Thus the total concentration of molecules (''x''&lt;sub&gt;''i''&lt;/sub&gt;&lt;sup&gt;0&lt;/sup&gt; and ''y''&lt;sub&gt;''i''&lt;/sub&gt;&lt;sup&gt;0&lt;/sup&gt;) will be the sum of free molecules and molecules involved in a complex:

: &lt;math&gt;
\begin{align}
x_i^0 &amp;= x_i+z_{i+1}, \\
y_i^0 &amp;= y_i+z_i.
\end{align}&lt;/math&gt;

The dynamics of the hypercycle with translation can be described using a system of differential equations modelling the total number of molecules:

: &lt;math&gt;
\begin{align}
\dot{x}_i^0 &amp;= k_i y_i-\frac{x_i^0}{c_E} \phi_x, \\
\dot{y}_i^0 &amp;= f_i z_i-\frac{y_i^0}{c_I} \phi_y
\end{align}&lt;/math&gt;

where

: &lt;math&gt;
\begin{align}
c_E &amp;= \sum_i x_i^0, \\
c_I &amp;= \sum_i y_i^0.
\end{align}&lt;/math&gt;

In the above equations ''c&lt;sub&gt;E&lt;/sub&gt;'' and ''c&lt;sub&gt;I&lt;/sub&gt;'' are total concentrations of all polypeptides and all polynucleotides, ''&amp;phi;&lt;sub&gt;x&lt;/sub&gt;'' and ''&amp;phi;&lt;sub&gt;y&lt;/sub&gt;'' are dilution fluxes, ''k&lt;sub&gt;i&lt;/sub&gt;'' is the production rate of polypeptide ''E&lt;sub&gt;i&lt;/sub&gt;'' translated from the polynucleotide ''I&lt;sub&gt;i&lt;/sub&gt;'' and ''f&lt;sub&gt;i&lt;/sub&gt;'' is the production rate of polynucleotide ''I&lt;sub&gt;i&lt;/sub&gt;'' synthesised by the complex ''I''&lt;sub&gt;''i''&lt;/sub&gt;''E''&lt;sub&gt;''i''-1&lt;/sub&gt; (through replication and polymerization).

=Evolution of hypercycles=

==Formation of the first hypercycles==

==Evolutionary dynamics==

==Evolutionary dynamics: a mathematical model==

According to the definition of hypercycle it is a nonlinear, dynamic system and in the simplest case it can be assumed that it grows at a rate determined by a system of quadratic differential equations. Then the competition between evolving hypercycles can be modelled using the differential equations

: &lt;math&gt;\dot{C_i}=k_i C_i^2-C_i \frac{\phi}{C}&lt;/math&gt;

where

: &lt;math&gt;C = \sum_i C_i.&lt;/math&gt;

Here ''C&lt;sub&gt;i&lt;/sub&gt;'' is the total concentration of all polynucleotide chains belonging to a hypercycle ''H&lt;sub&gt;i&lt;/sub&gt;'', ''C'' is the total concentration of polynucleotide chains belonging to all hypercycles, ''k&lt;sub&gt;i&lt;/sub&gt;'' is the rate of growth and ''&amp;phi;'' is a dilution flux which guarantees that the total concentration is constant. According to the above model, in the initial phase when several hypercycles exist, the selection of the hypercycle with the largest ''k&lt;sub&gt;i&lt;/sub&gt;'' values takes place. When one hypercycle wins the selection and dominates the population it is very difficult to replace it, even with a hypercycle with a much higher growth rate ''k''.

=Origin of translation code=

=Compartmentation and genome integration=

=Hypercycles and ribozymes=

=Open problems and reformulations=

=References=
&lt;references/&gt;

[[Category:PLoS Computational Biology drafts]]</text>
      <sha1>rw8ep512tx3ddleo5dmtt1124oid94a</sha1>
    </revision>
    <revision>
      <id>4569</id>
      <parentid>4568</parentid>
      <timestamp>2015-07-14T12:13:50Z</timestamp>
      <contributor>
        <username>Swasik</username>
        <id>68</id>
      </contributor>
      <comment>/* Model evolution */</comment>
      <model>wikitext</model>
      <format>text/x-wiki</format>
      <text xml:space="preserve" bytes="10810">Natalia Szostak&lt;sup&gt;1,2&lt;/sup&gt;, Szymon Wasik&lt;sup&gt;1,2,†&lt;/sup&gt; Jacek Blazewicz&lt;sup&gt;1,2,3&lt;/sup&gt; 

&lt;sup&gt;1&lt;/sup&gt;Faculty of Computing, [[WP:Poznan University of Technology|Poznań University of Technology]], Pitrowo 2, 60-965 Poznan, Poland

&lt;sup&gt;2&lt;/sup&gt;European Center for Bioinformatics and Genomics, [[WP:Poznan University of Technology|Poznań University of Technology]], Piotrowo 2, 60-965 Poznan, Poland

&lt;sup&gt;3&lt;/sup&gt;Institute of Bioorganic Chemistry, [[WP:Polish Academy of Sciences|Polish Academy of Sciences]], Noskowskiego 12/14, 61-704 Poznan, Poland

&lt;sup&gt;†&lt;/sup&gt; Corresponding author, email: swasik@cs.put.poznan.pl

----

= Intro (section to be removed) =

A '''hypercycle''' is an abstract model of organization of [[WP:self-replicating|self-replicating]] molecules connected in a cyclic, autocatalytic manner. It was introduced in an [[Ordinary differential equation|ordinary differential equation]] (ODE) form by the Nobel Prize winner [[WP:Manfred Eigen|Manfred Eigen]] in 1971&lt;ref name=&quot;Eigen1971&quot;&gt;{{cite pmid|4942363}}&lt;/ref&gt; and subsequently further extended in collaboration with [[WP:Peter Schuster|Peter Schuster]]&lt;ref name=&quot;Eigen1979&quot;&gt;M Eigen, P Schuster (1979) &lt;b&gt;The Hypercycle.&lt;/b&gt; (Springer Berlin Heidelberg, 1979)&lt;/ref&gt;&lt;ref name=&quot;Eigen1982&quot;&gt;{{cite pmid|7161810}}&lt;/ref&gt;. It was proposed as a solution to the [[WP:error threshold|error threshold]] problem encountered during modelling of replicative molecules which hypothetically existed on the primordial Earth (see: [[wp:abiogenesis|abiogenesis]]). The most important properties of hypercycles are autocatalytic growth competition between cycles, once-for-ever selective behaviour, utilization of small selective advantage, rapid evolvability, increased information capacity and selection against parasitic branches.

The hypercycle is a cycle of connected self-replicating macromolecules. In the hypercycle all molecules are linked such that each of them catalyses the creation of its successor with the last molecule catalys-ing the first one. In such a manner the cycle is closed and reinforces itself [{{See Figure|1|Figure 1}}]. Furthermore, each molecule is additionally a subject for self-replication. The resultant system is a new level of [[WP:self-organization|self-organization]] which incorporates both cooperation and selfishness. The coexistence of many genetically non-identical molecules makes it possible to maintain a higher genetic diversity of the population. This can be a solution to the error threshold&lt;ref name=&quot;Eigen1971&quot;&gt;{{cite pmid|4942363}}&lt;/ref&gt; problem which states that in a system without ideal replication, an excess of mutation events would destroy the ability to carry information and prevent the creation of larger and fitter macromolecules. Moreover, it has been shown that hypercycles could originate naturally and that incorporating new molecules can extend them. Hypercycles are also subject to [[wp:evolution|evolution]] and as such can undergo a selection process. As a result not only does the system gain information, but its information content can be improved. The evolutionary consequences of the hypercycle are genome integration and compartmentation, making a hypercycle only an intermediate state of self-organization, but not the final solution.

[[File:Hypercycle-eigen.svg|thumb|right|{{Figure|1}} A hypercycle.]]

Over the years, the hypercycle theory has experienced many reformulations and methodological ap-proaches. Among them the most notable are applications of partial differential equations&lt;ref name=&quot;Boerlijst1995&quot;&gt;MC Boerlijst, P Hogeweg (1995) &lt;b&gt;Spatial gradients enhance persistence of hypercycles.&lt;/b&gt; &lt;i&gt;Phys. Nonlinear Phenom.&lt;/i&gt;  88:29–39&lt;/ref&gt;, cellular automata&lt;ref name=&quot;Boerlijst1991a&quot;&gt;MC Boerlijst, P Hogeweg (1991) &lt;b&gt;Spiral wave structure in pre-biotic evolution: Hypercycles stable against parasites.&lt;/b&gt; &lt;i&gt;Phys. Nonlinear Phenom.&lt;/i&gt;  48:17–28&lt;/ref&gt;&lt;ref name=&quot;Hogeweg2003&quot;&gt;{{cite pmid|14604183}}&lt;/ref&gt;&lt;ref name=&quot;Takeuchi2009&quot;&gt;{{cite pmid|19834556}}&lt;/ref&gt;&lt;ref name=&quot;Takeuchi2012&quot;&gt;{{cite pmid|22727399}}&lt;/ref&gt; and stochastic formulations of Eigen’s problem&lt;ref name=&quot;Szathmary1987&quot;&gt;{{cite pmid|2451771}}&lt;/ref&gt;. Despite many advantages that the concept of hypercycles presents, there are also some open problems regarding the traditional model formulation using ODEs: a vulnerability to parasites&lt;ref name=&quot;Boerlijst1991a&quot;&gt;&lt;/ref&gt;&lt;ref name=&quot;Hogeweg2003&quot;&gt;&lt;/ref&gt;&lt;ref name=&quot;Takeuchi2009&quot;&gt;&lt;/ref&gt;&lt;ref name=&quot;Takeuchi2012&quot;&gt;&lt;/ref&gt;&lt;ref name=&quot;Szathmary1987&quot;&gt;&lt;/ref&gt;&lt;ref name=&quot;May1991&quot;&gt;RM May (1991) &lt;b&gt;Hypercycles spring to life.&lt;/b&gt; &lt;i&gt;Nature&lt;/i&gt; 353:607–608&lt;/ref&gt;&lt;ref name=&quot;Boerlijst1991b&quot;&gt;MC Boerlijst, P Hogeweg (1991) &lt;b&gt;Self-structuring and selection: Spiral Waves as a Substrate for Prebiotic Evolution.&lt;/b&gt; Conference Paper &lt;i&gt;Artificial Life II&lt;/i&gt; &lt;/ref&gt; and a limited size of stable hypercycles&lt;ref name=&quot;Hogeweg2003&quot;&gt;&lt;/ref&gt;&lt;ref name=&quot;Takeuchi2012&quot;&gt;&lt;/ref&gt;. In 2012, Vaidya et al. published the first experimental proof for the emergence of a cooperative network among fragments of ribozymes which have the ability to self-assemble, and demonstrated their advantages over self-replicating cycles&lt;ref name=Vaidya2012&gt;{{cite pmid|23075853}}&lt;/ref&gt;.

=Model formulation=

==Model evolution==

{{raw:wp:Timeline-event|date={{Start date|1971|}}|event=Eigen introduces the hypercycle concept}} 
{{raw:wp:Timeline-event|date={{Start date|1977|}}|event=Eigen and Schuster extend the hypercycle concept, propose a hypercycle theory and introduce the concept of quasispecies}} 
{{raw:wp:Timeline-event|date={{Start date|1982}}|event=Discovery of ribozyme catalytic properties}}
{{raw:wp:Timeline-event|date={{Start date|2001}}|event= RNA polymerase ribozyme is designed via directed evolution}}
{{raw:wp:Timeline-event|date={{Start date|2012}}|event=Vaidya et al. prove experimentally that ribozymes can form catalytic cycles}}

==Error threshold problem==

==Hypercycle models==

==Alternative concepts==

=Mathematical model=

==Elementary hypercycle==

The dynamics of the elementary hypercycle can be modelled using the following differential equation&lt;ref name=&quot;Eigen1982&quot;/&gt;:

: &lt;math&gt;\dot{c_i}=c_i \left(k_i+\sum_j k_{i,j} c_j - \frac{1}{c} \phi \right)&lt;/math&gt;

where

: &lt;math&gt;
\begin{align}
c &amp;= \sum_i c_i,\\
k_i &amp;= f_i-d_i.
\end{align}&lt;/math&gt;

In the equation above, ''c&lt;sub&gt;i&lt;/sub&gt;'' is the concentration of template ''I&lt;sub&gt;i&lt;/sub&gt;'', ''c'' is the total concentration of all templates, ''k&lt;sub&gt;i&lt;/sub&gt;'' is the excess production rate of template ''I&lt;sub&gt;i&lt;/sub&gt;'', which is a difference between formation ''f&lt;sub&gt;i&lt;/sub&gt;'' by self-replication of the template and its degradation ''d&lt;sub&gt;i&lt;/sub&gt;'', usually by hydrolysis, ''k''&lt;sub&gt;''i'',''j''&lt;/sub&gt; is the production rate of template ''I&lt;sub&gt;i&lt;/sub&gt;'' catalysed by ''I&lt;sub&gt;j&lt;/sub&gt;'' and ''&amp;phi;'' is a dilution flux which guarantees that the total concentration is constant. Production and degradation rates are expressed in numbers of molecules per time unit at unit concentration (''c&lt;sub&gt;i&lt;/sub&gt;'' = 1). Assuming, that at high concentration ''c'' the term ''k&lt;sub&gt;i&lt;/sub&gt;'' can be neglected, and, moreover, in the hypercycle a template can be replicated only by itself and the previous member of the cycle, the equation can be simplified to

: &lt;math&gt;\dot{c_i} = c_i \left(\gamma_i c_{i-1}-\frac{1}{c}\phi\right)&lt;/math&gt;

where

: &lt;math&gt;
\begin{align}
\gamma_i &amp;= k_{i,i-1}, \\
k_{i,0} &amp;= k_{i,n}, \\
c_0 &amp;= c_n.
\end{align}
&lt;/math&gt;

Finally, the equation can be expressed using a relative concentration ''x&lt;sub&gt;i&lt;/sub&gt;'' = ''c&lt;sub&gt;i&lt;/sub&gt;'' / ''c'' as follows:

: &lt;math&gt;\dot{x_i}=x_i \left(\gamma_i x_{i-1}-\phi\right).&lt;/math&gt;

==Hypercycle with translation==

A hypercycle with translation consists of polypeptides ''E&lt;sub&gt;i&lt;/sub&gt;'' (with concentration ''x&lt;sub&gt;i&lt;/sub&gt;'') and polynucleotides ''I&lt;sub&gt;i&lt;/sub&gt;'' (with concentration ''y&lt;sub&gt;i&lt;/sub&gt;'')&lt;ref name=&quot;Eigen1979&quot;/&gt;. It is assumed that the kinetics of nucleotide synthesis follows a Michaelis–Menten-type reaction scheme where the concentration of complexes cannot be neglected. During replication, molecules form complexes ''I''&lt;sub&gt;''i''&lt;/sub&gt;''E''&lt;sub&gt;''i''-1&lt;/sub&gt; (occurring with concentration ''z&lt;sub&gt;i&lt;/sub&gt;''). Thus the total concentration of molecules (''x''&lt;sub&gt;''i''&lt;/sub&gt;&lt;sup&gt;0&lt;/sup&gt; and ''y''&lt;sub&gt;''i''&lt;/sub&gt;&lt;sup&gt;0&lt;/sup&gt;) will be the sum of free molecules and molecules involved in a complex:

: &lt;math&gt;
\begin{align}
x_i^0 &amp;= x_i+z_{i+1}, \\
y_i^0 &amp;= y_i+z_i.
\end{align}&lt;/math&gt;

The dynamics of the hypercycle with translation can be described using a system of differential equations modelling the total number of molecules:

: &lt;math&gt;
\begin{align}
\dot{x}_i^0 &amp;= k_i y_i-\frac{x_i^0}{c_E} \phi_x, \\
\dot{y}_i^0 &amp;= f_i z_i-\frac{y_i^0}{c_I} \phi_y
\end{align}&lt;/math&gt;

where

: &lt;math&gt;
\begin{align}
c_E &amp;= \sum_i x_i^0, \\
c_I &amp;= \sum_i y_i^0.
\end{align}&lt;/math&gt;

In the above equations ''c&lt;sub&gt;E&lt;/sub&gt;'' and ''c&lt;sub&gt;I&lt;/sub&gt;'' are total concentrations of all polypeptides and all polynucleotides, ''&amp;phi;&lt;sub&gt;x&lt;/sub&gt;'' and ''&amp;phi;&lt;sub&gt;y&lt;/sub&gt;'' are dilution fluxes, ''k&lt;sub&gt;i&lt;/sub&gt;'' is the production rate of polypeptide ''E&lt;sub&gt;i&lt;/sub&gt;'' translated from the polynucleotide ''I&lt;sub&gt;i&lt;/sub&gt;'' and ''f&lt;sub&gt;i&lt;/sub&gt;'' is the production rate of polynucleotide ''I&lt;sub&gt;i&lt;/sub&gt;'' synthesised by the complex ''I''&lt;sub&gt;''i''&lt;/sub&gt;''E''&lt;sub&gt;''i''-1&lt;/sub&gt; (through replication and polymerization).

=Evolution of hypercycles=

==Formation of the first hypercycles==

==Evolutionary dynamics==

==Evolutionary dynamics: a mathematical model==

According to the definition of hypercycle it is a nonlinear, dynamic system and in the simplest case it can be assumed that it grows at a rate determined by a system of quadratic differential equations. Then the competition between evolving hypercycles can be modelled using the differential equations

: &lt;math&gt;\dot{C_i}=k_i C_i^2-C_i \frac{\phi}{C}&lt;/math&gt;

where

: &lt;math&gt;C = \sum_i C_i.&lt;/math&gt;

Here ''C&lt;sub&gt;i&lt;/sub&gt;'' is the total concentration of all polynucleotide chains belonging to a hypercycle ''H&lt;sub&gt;i&lt;/sub&gt;'', ''C'' is the total concentration of polynucleotide chains belonging to all hypercycles, ''k&lt;sub&gt;i&lt;/sub&gt;'' is the rate of growth and ''&amp;phi;'' is a dilution flux which guarantees that the total concentration is constant. According to the above model, in the initial phase when several hypercycles exist, the selection of the hypercycle with the largest ''k&lt;sub&gt;i&lt;/sub&gt;'' values takes place. When one hypercycle wins the selection and dominates the population it is very difficult to replace it, even with a hypercycle with a much higher growth rate ''k''.

=Origin of translation code=

=Compartmentation and genome integration=

=Hypercycles and ribozymes=

=Open problems and reformulations=

=References=
&lt;references/&gt;

[[Category:PLoS Computational Biology drafts]]</text>
      <sha1>ie1mz5af00scmyrjchfcrmevqv9tk5b</sha1>
    </revision>
    <revision>
      <id>4570</id>
      <parentid>4569</parentid>
      <timestamp>2015-07-14T12:14:16Z</timestamp>
      <contributor>
        <username>Swasik</username>
        <id>68</id>
      </contributor>
      <comment>/* Model evolution */</comment>
      <model>wikitext</model>
      <format>text/x-wiki</format>
      <text xml:space="preserve" bytes="10814">Natalia Szostak&lt;sup&gt;1,2&lt;/sup&gt;, Szymon Wasik&lt;sup&gt;1,2,†&lt;/sup&gt; Jacek Blazewicz&lt;sup&gt;1,2,3&lt;/sup&gt; 

&lt;sup&gt;1&lt;/sup&gt;Faculty of Computing, [[WP:Poznan University of Technology|Poznań University of Technology]], Pitrowo 2, 60-965 Poznan, Poland

&lt;sup&gt;2&lt;/sup&gt;European Center for Bioinformatics and Genomics, [[WP:Poznan University of Technology|Poznań University of Technology]], Piotrowo 2, 60-965 Poznan, Poland

&lt;sup&gt;3&lt;/sup&gt;Institute of Bioorganic Chemistry, [[WP:Polish Academy of Sciences|Polish Academy of Sciences]], Noskowskiego 12/14, 61-704 Poznan, Poland

&lt;sup&gt;†&lt;/sup&gt; Corresponding author, email: swasik@cs.put.poznan.pl

----

= Intro (section to be removed) =

A '''hypercycle''' is an abstract model of organization of [[WP:self-replicating|self-replicating]] molecules connected in a cyclic, autocatalytic manner. It was introduced in an [[Ordinary differential equation|ordinary differential equation]] (ODE) form by the Nobel Prize winner [[WP:Manfred Eigen|Manfred Eigen]] in 1971&lt;ref name=&quot;Eigen1971&quot;&gt;{{cite pmid|4942363}}&lt;/ref&gt; and subsequently further extended in collaboration with [[WP:Peter Schuster|Peter Schuster]]&lt;ref name=&quot;Eigen1979&quot;&gt;M Eigen, P Schuster (1979) &lt;b&gt;The Hypercycle.&lt;/b&gt; (Springer Berlin Heidelberg, 1979)&lt;/ref&gt;&lt;ref name=&quot;Eigen1982&quot;&gt;{{cite pmid|7161810}}&lt;/ref&gt;. It was proposed as a solution to the [[WP:error threshold|error threshold]] problem encountered during modelling of replicative molecules which hypothetically existed on the primordial Earth (see: [[wp:abiogenesis|abiogenesis]]). The most important properties of hypercycles are autocatalytic growth competition between cycles, once-for-ever selective behaviour, utilization of small selective advantage, rapid evolvability, increased information capacity and selection against parasitic branches.

The hypercycle is a cycle of connected self-replicating macromolecules. In the hypercycle all molecules are linked such that each of them catalyses the creation of its successor with the last molecule catalys-ing the first one. In such a manner the cycle is closed and reinforces itself [{{See Figure|1|Figure 1}}]. Furthermore, each molecule is additionally a subject for self-replication. The resultant system is a new level of [[WP:self-organization|self-organization]] which incorporates both cooperation and selfishness. The coexistence of many genetically non-identical molecules makes it possible to maintain a higher genetic diversity of the population. This can be a solution to the error threshold&lt;ref name=&quot;Eigen1971&quot;&gt;{{cite pmid|4942363}}&lt;/ref&gt; problem which states that in a system without ideal replication, an excess of mutation events would destroy the ability to carry information and prevent the creation of larger and fitter macromolecules. Moreover, it has been shown that hypercycles could originate naturally and that incorporating new molecules can extend them. Hypercycles are also subject to [[wp:evolution|evolution]] and as such can undergo a selection process. As a result not only does the system gain information, but its information content can be improved. The evolutionary consequences of the hypercycle are genome integration and compartmentation, making a hypercycle only an intermediate state of self-organization, but not the final solution.

[[File:Hypercycle-eigen.svg|thumb|right|{{Figure|1}} A hypercycle.]]

Over the years, the hypercycle theory has experienced many reformulations and methodological ap-proaches. Among them the most notable are applications of partial differential equations&lt;ref name=&quot;Boerlijst1995&quot;&gt;MC Boerlijst, P Hogeweg (1995) &lt;b&gt;Spatial gradients enhance persistence of hypercycles.&lt;/b&gt; &lt;i&gt;Phys. Nonlinear Phenom.&lt;/i&gt;  88:29–39&lt;/ref&gt;, cellular automata&lt;ref name=&quot;Boerlijst1991a&quot;&gt;MC Boerlijst, P Hogeweg (1991) &lt;b&gt;Spiral wave structure in pre-biotic evolution: Hypercycles stable against parasites.&lt;/b&gt; &lt;i&gt;Phys. Nonlinear Phenom.&lt;/i&gt;  48:17–28&lt;/ref&gt;&lt;ref name=&quot;Hogeweg2003&quot;&gt;{{cite pmid|14604183}}&lt;/ref&gt;&lt;ref name=&quot;Takeuchi2009&quot;&gt;{{cite pmid|19834556}}&lt;/ref&gt;&lt;ref name=&quot;Takeuchi2012&quot;&gt;{{cite pmid|22727399}}&lt;/ref&gt; and stochastic formulations of Eigen’s problem&lt;ref name=&quot;Szathmary1987&quot;&gt;{{cite pmid|2451771}}&lt;/ref&gt;. Despite many advantages that the concept of hypercycles presents, there are also some open problems regarding the traditional model formulation using ODEs: a vulnerability to parasites&lt;ref name=&quot;Boerlijst1991a&quot;&gt;&lt;/ref&gt;&lt;ref name=&quot;Hogeweg2003&quot;&gt;&lt;/ref&gt;&lt;ref name=&quot;Takeuchi2009&quot;&gt;&lt;/ref&gt;&lt;ref name=&quot;Takeuchi2012&quot;&gt;&lt;/ref&gt;&lt;ref name=&quot;Szathmary1987&quot;&gt;&lt;/ref&gt;&lt;ref name=&quot;May1991&quot;&gt;RM May (1991) &lt;b&gt;Hypercycles spring to life.&lt;/b&gt; &lt;i&gt;Nature&lt;/i&gt; 353:607–608&lt;/ref&gt;&lt;ref name=&quot;Boerlijst1991b&quot;&gt;MC Boerlijst, P Hogeweg (1991) &lt;b&gt;Self-structuring and selection: Spiral Waves as a Substrate for Prebiotic Evolution.&lt;/b&gt; Conference Paper &lt;i&gt;Artificial Life II&lt;/i&gt; &lt;/ref&gt; and a limited size of stable hypercycles&lt;ref name=&quot;Hogeweg2003&quot;&gt;&lt;/ref&gt;&lt;ref name=&quot;Takeuchi2012&quot;&gt;&lt;/ref&gt;. In 2012, Vaidya et al. published the first experimental proof for the emergence of a cooperative network among fragments of ribozymes which have the ability to self-assemble, and demonstrated their advantages over self-replicating cycles&lt;ref name=Vaidya2012&gt;{{cite pmid|23075853}}&lt;/ref&gt;.

=Model formulation=

==Model evolution==

{{raw:wp:Timeline-event|date={{Start date|1971|}}|event=Eigen introduces the hypercycle concept}} 

{{raw:wp:Timeline-event|date={{Start date|1977|}}|event=Eigen and Schuster extend the hypercycle concept, propose a hypercycle theory and introduce the concept of quasispecies}} 

{{raw:wp:Timeline-event|date={{Start date|1982}}|event=Discovery of ribozyme catalytic properties}}

{{raw:wp:Timeline-event|date={{Start date|2001}}|event= RNA polymerase ribozyme is designed via directed evolution}}

{{raw:wp:Timeline-event|date={{Start date|2012}}|event=Vaidya et al. prove experimentally that ribozymes can form catalytic cycles}}

==Error threshold problem==

==Hypercycle models==

==Alternative concepts==

=Mathematical model=

==Elementary hypercycle==

The dynamics of the elementary hypercycle can be modelled using the following differential equation&lt;ref name=&quot;Eigen1982&quot;/&gt;:

: &lt;math&gt;\dot{c_i}=c_i \left(k_i+\sum_j k_{i,j} c_j - \frac{1}{c} \phi \right)&lt;/math&gt;

where

: &lt;math&gt;
\begin{align}
c &amp;= \sum_i c_i,\\
k_i &amp;= f_i-d_i.
\end{align}&lt;/math&gt;

In the equation above, ''c&lt;sub&gt;i&lt;/sub&gt;'' is the concentration of template ''I&lt;sub&gt;i&lt;/sub&gt;'', ''c'' is the total concentration of all templates, ''k&lt;sub&gt;i&lt;/sub&gt;'' is the excess production rate of template ''I&lt;sub&gt;i&lt;/sub&gt;'', which is a difference between formation ''f&lt;sub&gt;i&lt;/sub&gt;'' by self-replication of the template and its degradation ''d&lt;sub&gt;i&lt;/sub&gt;'', usually by hydrolysis, ''k''&lt;sub&gt;''i'',''j''&lt;/sub&gt; is the production rate of template ''I&lt;sub&gt;i&lt;/sub&gt;'' catalysed by ''I&lt;sub&gt;j&lt;/sub&gt;'' and ''&amp;phi;'' is a dilution flux which guarantees that the total concentration is constant. Production and degradation rates are expressed in numbers of molecules per time unit at unit concentration (''c&lt;sub&gt;i&lt;/sub&gt;'' = 1). Assuming, that at high concentration ''c'' the term ''k&lt;sub&gt;i&lt;/sub&gt;'' can be neglected, and, moreover, in the hypercycle a template can be replicated only by itself and the previous member of the cycle, the equation can be simplified to

: &lt;math&gt;\dot{c_i} = c_i \left(\gamma_i c_{i-1}-\frac{1}{c}\phi\right)&lt;/math&gt;

where

: &lt;math&gt;
\begin{align}
\gamma_i &amp;= k_{i,i-1}, \\
k_{i,0} &amp;= k_{i,n}, \\
c_0 &amp;= c_n.
\end{align}
&lt;/math&gt;

Finally, the equation can be expressed using a relative concentration ''x&lt;sub&gt;i&lt;/sub&gt;'' = ''c&lt;sub&gt;i&lt;/sub&gt;'' / ''c'' as follows:

: &lt;math&gt;\dot{x_i}=x_i \left(\gamma_i x_{i-1}-\phi\right).&lt;/math&gt;

==Hypercycle with translation==

A hypercycle with translation consists of polypeptides ''E&lt;sub&gt;i&lt;/sub&gt;'' (with concentration ''x&lt;sub&gt;i&lt;/sub&gt;'') and polynucleotides ''I&lt;sub&gt;i&lt;/sub&gt;'' (with concentration ''y&lt;sub&gt;i&lt;/sub&gt;'')&lt;ref name=&quot;Eigen1979&quot;/&gt;. It is assumed that the kinetics of nucleotide synthesis follows a Michaelis–Menten-type reaction scheme where the concentration of complexes cannot be neglected. During replication, molecules form complexes ''I''&lt;sub&gt;''i''&lt;/sub&gt;''E''&lt;sub&gt;''i''-1&lt;/sub&gt; (occurring with concentration ''z&lt;sub&gt;i&lt;/sub&gt;''). Thus the total concentration of molecules (''x''&lt;sub&gt;''i''&lt;/sub&gt;&lt;sup&gt;0&lt;/sup&gt; and ''y''&lt;sub&gt;''i''&lt;/sub&gt;&lt;sup&gt;0&lt;/sup&gt;) will be the sum of free molecules and molecules involved in a complex:

: &lt;math&gt;
\begin{align}
x_i^0 &amp;= x_i+z_{i+1}, \\
y_i^0 &amp;= y_i+z_i.
\end{align}&lt;/math&gt;

The dynamics of the hypercycle with translation can be described using a system of differential equations modelling the total number of molecules:

: &lt;math&gt;
\begin{align}
\dot{x}_i^0 &amp;= k_i y_i-\frac{x_i^0}{c_E} \phi_x, \\
\dot{y}_i^0 &amp;= f_i z_i-\frac{y_i^0}{c_I} \phi_y
\end{align}&lt;/math&gt;

where

: &lt;math&gt;
\begin{align}
c_E &amp;= \sum_i x_i^0, \\
c_I &amp;= \sum_i y_i^0.
\end{align}&lt;/math&gt;

In the above equations ''c&lt;sub&gt;E&lt;/sub&gt;'' and ''c&lt;sub&gt;I&lt;/sub&gt;'' are total concentrations of all polypeptides and all polynucleotides, ''&amp;phi;&lt;sub&gt;x&lt;/sub&gt;'' and ''&amp;phi;&lt;sub&gt;y&lt;/sub&gt;'' are dilution fluxes, ''k&lt;sub&gt;i&lt;/sub&gt;'' is the production rate of polypeptide ''E&lt;sub&gt;i&lt;/sub&gt;'' translated from the polynucleotide ''I&lt;sub&gt;i&lt;/sub&gt;'' and ''f&lt;sub&gt;i&lt;/sub&gt;'' is the production rate of polynucleotide ''I&lt;sub&gt;i&lt;/sub&gt;'' synthesised by the complex ''I''&lt;sub&gt;''i''&lt;/sub&gt;''E''&lt;sub&gt;''i''-1&lt;/sub&gt; (through replication and polymerization).

=Evolution of hypercycles=

==Formation of the first hypercycles==

==Evolutionary dynamics==

==Evolutionary dynamics: a mathematical model==

According to the definition of hypercycle it is a nonlinear, dynamic system and in the simplest case it can be assumed that it grows at a rate determined by a system of quadratic differential equations. Then the competition between evolving hypercycles can be modelled using the differential equations

: &lt;math&gt;\dot{C_i}=k_i C_i^2-C_i \frac{\phi}{C}&lt;/math&gt;

where

: &lt;math&gt;C = \sum_i C_i.&lt;/math&gt;

Here ''C&lt;sub&gt;i&lt;/sub&gt;'' is the total concentration of all polynucleotide chains belonging to a hypercycle ''H&lt;sub&gt;i&lt;/sub&gt;'', ''C'' is the total concentration of polynucleotide chains belonging to all hypercycles, ''k&lt;sub&gt;i&lt;/sub&gt;'' is the rate of growth and ''&amp;phi;'' is a dilution flux which guarantees that the total concentration is constant. According to the above model, in the initial phase when several hypercycles exist, the selection of the hypercycle with the largest ''k&lt;sub&gt;i&lt;/sub&gt;'' values takes place. When one hypercycle wins the selection and dominates the population it is very difficult to replace it, even with a hypercycle with a much higher growth rate ''k''.

=Origin of translation code=

=Compartmentation and genome integration=

=Hypercycles and ribozymes=

=Open problems and reformulations=

=References=
&lt;references/&gt;

[[Category:PLoS Computational Biology drafts]]</text>
      <sha1>fdskcvck6ibmi1ofrdi7oy98tw2kuqn</sha1>
    </revision>
    <revision>
      <id>4572</id>
      <parentid>4570</parentid>
      <timestamp>2015-07-14T13:27:58Z</timestamp>
      <contributor>
        <username>Swasik</username>
        <id>68</id>
      </contributor>
      <comment>/* Open problems and reformulations */</comment>
      <model>wikitext</model>
      <format>text/x-wiki</format>
      <text xml:space="preserve" bytes="14466">Natalia Szostak&lt;sup&gt;1,2&lt;/sup&gt;, Szymon Wasik&lt;sup&gt;1,2,†&lt;/sup&gt; Jacek Blazewicz&lt;sup&gt;1,2,3&lt;/sup&gt; 

&lt;sup&gt;1&lt;/sup&gt;Faculty of Computing, [[WP:Poznan University of Technology|Poznań University of Technology]], Pitrowo 2, 60-965 Poznan, Poland

&lt;sup&gt;2&lt;/sup&gt;European Center for Bioinformatics and Genomics, [[WP:Poznan University of Technology|Poznań University of Technology]], Piotrowo 2, 60-965 Poznan, Poland

&lt;sup&gt;3&lt;/sup&gt;Institute of Bioorganic Chemistry, [[WP:Polish Academy of Sciences|Polish Academy of Sciences]], Noskowskiego 12/14, 61-704 Poznan, Poland

&lt;sup&gt;†&lt;/sup&gt; Corresponding author, email: swasik@cs.put.poznan.pl

----

= Intro (section to be removed) =

A '''hypercycle''' is an abstract model of organization of [[WP:self-replicating|self-replicating]] molecules connected in a cyclic, autocatalytic manner. It was introduced in an [[Ordinary differential equation|ordinary differential equation]] (ODE) form by the Nobel Prize winner [[WP:Manfred Eigen|Manfred Eigen]] in 1971&lt;ref name=&quot;Eigen1971&quot;&gt;{{cite pmid|4942363}}&lt;/ref&gt; and subsequently further extended in collaboration with [[WP:Peter Schuster|Peter Schuster]]&lt;ref name=&quot;Eigen1979&quot;&gt;M Eigen, P Schuster (1979) &lt;b&gt;The Hypercycle.&lt;/b&gt; (Springer Berlin Heidelberg, 1979)&lt;/ref&gt;&lt;ref name=&quot;Eigen1982&quot;&gt;{{cite pmid|7161810}}&lt;/ref&gt;. It was proposed as a solution to the [[WP:error threshold|error threshold]] problem encountered during modelling of replicative molecules which hypothetically existed on the primordial Earth (see: [[wp:abiogenesis|abiogenesis]]). The most important properties of hypercycles are autocatalytic growth competition between cycles, once-for-ever selective behaviour, utilization of small selective advantage, rapid evolvability, increased information capacity and selection against parasitic branches.

The hypercycle is a cycle of connected self-replicating macromolecules. In the hypercycle all molecules are linked such that each of them catalyses the creation of its successor with the last molecule catalys-ing the first one. In such a manner the cycle is closed and reinforces itself [{{See Figure|1|Figure 1}}]. Furthermore, each molecule is additionally a subject for self-replication. The resultant system is a new level of [[WP:self-organization|self-organization]] which incorporates both cooperation and selfishness. The coexistence of many genetically non-identical molecules makes it possible to maintain a higher genetic diversity of the population. This can be a solution to the error threshold&lt;ref name=&quot;Eigen1971&quot;&gt;{{cite pmid|4942363}}&lt;/ref&gt; problem which states that in a system without ideal replication, an excess of mutation events would destroy the ability to carry information and prevent the creation of larger and fitter macromolecules. Moreover, it has been shown that hypercycles could originate naturally and that incorporating new molecules can extend them. Hypercycles are also subject to [[wp:evolution|evolution]] and as such can undergo a selection process. As a result not only does the system gain information, but its information content can be improved. The evolutionary consequences of the hypercycle are genome integration and compartmentation, making a hypercycle only an intermediate state of self-organization, but not the final solution.

[[File:Hypercycle-eigen.svg|thumb|right|{{Figure|1}} A hypercycle.]]

Over the years, the hypercycle theory has experienced many reformulations and methodological ap-proaches. Among them the most notable are applications of partial differential equations&lt;ref name=&quot;Boerlijst1995&quot;&gt;MC Boerlijst, P Hogeweg (1995) &lt;b&gt;Spatial gradients enhance persistence of hypercycles.&lt;/b&gt; &lt;i&gt;Phys. Nonlinear Phenom.&lt;/i&gt;  88:29–39&lt;/ref&gt;, cellular automata&lt;ref name=&quot;Boerlijst1991a&quot;&gt;MC Boerlijst, P Hogeweg (1991) &lt;b&gt;Spiral wave structure in pre-biotic evolution: Hypercycles stable against parasites.&lt;/b&gt; &lt;i&gt;Phys. Nonlinear Phenom.&lt;/i&gt;  48:17–28&lt;/ref&gt;&lt;ref name=&quot;Hogeweg2003&quot;&gt;{{cite pmid|14604183}}&lt;/ref&gt;&lt;ref name=&quot;Takeuchi2009&quot;&gt;{{cite pmid|19834556}}&lt;/ref&gt;&lt;ref name=&quot;Takeuchi2012&quot;&gt;{{cite pmid|22727399}}&lt;/ref&gt; and stochastic formulations of Eigen’s problem&lt;ref name=&quot;Szathmary1987&quot;&gt;{{cite pmid|2451771}}&lt;/ref&gt;. Despite many advantages that the concept of hypercycles presents, there are also some open problems regarding the traditional model formulation using ODEs: a vulnerability to parasites&lt;ref name=&quot;Boerlijst1991a&quot;&gt;&lt;/ref&gt;&lt;ref name=&quot;Hogeweg2003&quot;&gt;&lt;/ref&gt;&lt;ref name=&quot;Takeuchi2009&quot;&gt;&lt;/ref&gt;&lt;ref name=&quot;Takeuchi2012&quot;&gt;&lt;/ref&gt;&lt;ref name=&quot;Szathmary1987&quot;&gt;&lt;/ref&gt;&lt;ref name=&quot;May1991&quot;&gt;RM May (1991) &lt;b&gt;Hypercycles spring to life.&lt;/b&gt; &lt;i&gt;Nature&lt;/i&gt; 353:607–608&lt;/ref&gt;&lt;ref name=&quot;Boerlijst1991b&quot;&gt;MC Boerlijst, P Hogeweg (1991) &lt;b&gt;Self-structuring and selection: Spiral Waves as a Substrate for Prebiotic Evolution.&lt;/b&gt; Conference Paper &lt;i&gt;Artificial Life II&lt;/i&gt; &lt;/ref&gt; and a limited size of stable hypercycles&lt;ref name=&quot;Hogeweg2003&quot;&gt;&lt;/ref&gt;&lt;ref name=&quot;Takeuchi2012&quot;&gt;&lt;/ref&gt;. In 2012, Vaidya et al. published the first experimental proof for the emergence of a cooperative network among fragments of ribozymes which have the ability to self-assemble, and demonstrated their advantages over self-replicating cycles&lt;ref name=Vaidya2012&gt;{{cite pmid|23075853}}&lt;/ref&gt;.

=Model formulation=

==Model evolution==

{{raw:wp:Timeline-event|date={{Start date|1971|}}|event=Eigen introduces the hypercycle concept}} 

{{raw:wp:Timeline-event|date={{Start date|1977|}}|event=Eigen and Schuster extend the hypercycle concept, propose a hypercycle theory and introduce the concept of quasispecies}} 

{{raw:wp:Timeline-event|date={{Start date|1982}}|event=Discovery of ribozyme catalytic properties}}

{{raw:wp:Timeline-event|date={{Start date|2001}}|event= RNA polymerase ribozyme is designed via directed evolution}}

{{raw:wp:Timeline-event|date={{Start date|2012}}|event=Vaidya et al. prove experimentally that ribozymes can form catalytic cycles}}

==Error threshold problem==

==Hypercycle models==

==Alternative concepts==

=Mathematical model=

==Elementary hypercycle==

The dynamics of the elementary hypercycle can be modelled using the following differential equation&lt;ref name=&quot;Eigen1982&quot;/&gt;:

: &lt;math&gt;\dot{c_i}=c_i \left(k_i+\sum_j k_{i,j} c_j - \frac{1}{c} \phi \right)&lt;/math&gt;

where

: &lt;math&gt;
\begin{align}
c &amp;= \sum_i c_i,\\
k_i &amp;= f_i-d_i.
\end{align}&lt;/math&gt;

In the equation above, ''c&lt;sub&gt;i&lt;/sub&gt;'' is the concentration of template ''I&lt;sub&gt;i&lt;/sub&gt;'', ''c'' is the total concentration of all templates, ''k&lt;sub&gt;i&lt;/sub&gt;'' is the excess production rate of template ''I&lt;sub&gt;i&lt;/sub&gt;'', which is a difference between formation ''f&lt;sub&gt;i&lt;/sub&gt;'' by self-replication of the template and its degradation ''d&lt;sub&gt;i&lt;/sub&gt;'', usually by hydrolysis, ''k''&lt;sub&gt;''i'',''j''&lt;/sub&gt; is the production rate of template ''I&lt;sub&gt;i&lt;/sub&gt;'' catalysed by ''I&lt;sub&gt;j&lt;/sub&gt;'' and ''&amp;phi;'' is a dilution flux which guarantees that the total concentration is constant. Production and degradation rates are expressed in numbers of molecules per time unit at unit concentration (''c&lt;sub&gt;i&lt;/sub&gt;'' = 1). Assuming, that at high concentration ''c'' the term ''k&lt;sub&gt;i&lt;/sub&gt;'' can be neglected, and, moreover, in the hypercycle a template can be replicated only by itself and the previous member of the cycle, the equation can be simplified to

: &lt;math&gt;\dot{c_i} = c_i \left(\gamma_i c_{i-1}-\frac{1}{c}\phi\right)&lt;/math&gt;

where

: &lt;math&gt;
\begin{align}
\gamma_i &amp;= k_{i,i-1}, \\
k_{i,0} &amp;= k_{i,n}, \\
c_0 &amp;= c_n.
\end{align}
&lt;/math&gt;

Finally, the equation can be expressed using a relative concentration ''x&lt;sub&gt;i&lt;/sub&gt;'' = ''c&lt;sub&gt;i&lt;/sub&gt;'' / ''c'' as follows:

: &lt;math&gt;\dot{x_i}=x_i \left(\gamma_i x_{i-1}-\phi\right).&lt;/math&gt;

==Hypercycle with translation==

A hypercycle with translation consists of polypeptides ''E&lt;sub&gt;i&lt;/sub&gt;'' (with concentration ''x&lt;sub&gt;i&lt;/sub&gt;'') and polynucleotides ''I&lt;sub&gt;i&lt;/sub&gt;'' (with concentration ''y&lt;sub&gt;i&lt;/sub&gt;'')&lt;ref name=&quot;Eigen1979&quot;/&gt;. It is assumed that the kinetics of nucleotide synthesis follows a Michaelis–Menten-type reaction scheme where the concentration of complexes cannot be neglected. During replication, molecules form complexes ''I''&lt;sub&gt;''i''&lt;/sub&gt;''E''&lt;sub&gt;''i''-1&lt;/sub&gt; (occurring with concentration ''z&lt;sub&gt;i&lt;/sub&gt;''). Thus the total concentration of molecules (''x''&lt;sub&gt;''i''&lt;/sub&gt;&lt;sup&gt;0&lt;/sup&gt; and ''y''&lt;sub&gt;''i''&lt;/sub&gt;&lt;sup&gt;0&lt;/sup&gt;) will be the sum of free molecules and molecules involved in a complex:

: &lt;math&gt;
\begin{align}
x_i^0 &amp;= x_i+z_{i+1}, \\
y_i^0 &amp;= y_i+z_i.
\end{align}&lt;/math&gt;

The dynamics of the hypercycle with translation can be described using a system of differential equations modelling the total number of molecules:

: &lt;math&gt;
\begin{align}
\dot{x}_i^0 &amp;= k_i y_i-\frac{x_i^0}{c_E} \phi_x, \\
\dot{y}_i^0 &amp;= f_i z_i-\frac{y_i^0}{c_I} \phi_y
\end{align}&lt;/math&gt;

where

: &lt;math&gt;
\begin{align}
c_E &amp;= \sum_i x_i^0, \\
c_I &amp;= \sum_i y_i^0.
\end{align}&lt;/math&gt;

In the above equations ''c&lt;sub&gt;E&lt;/sub&gt;'' and ''c&lt;sub&gt;I&lt;/sub&gt;'' are total concentrations of all polypeptides and all polynucleotides, ''&amp;phi;&lt;sub&gt;x&lt;/sub&gt;'' and ''&amp;phi;&lt;sub&gt;y&lt;/sub&gt;'' are dilution fluxes, ''k&lt;sub&gt;i&lt;/sub&gt;'' is the production rate of polypeptide ''E&lt;sub&gt;i&lt;/sub&gt;'' translated from the polynucleotide ''I&lt;sub&gt;i&lt;/sub&gt;'' and ''f&lt;sub&gt;i&lt;/sub&gt;'' is the production rate of polynucleotide ''I&lt;sub&gt;i&lt;/sub&gt;'' synthesised by the complex ''I''&lt;sub&gt;''i''&lt;/sub&gt;''E''&lt;sub&gt;''i''-1&lt;/sub&gt; (through replication and polymerization).

=Evolution of hypercycles=

==Formation of the first hypercycles==

==Evolutionary dynamics==

==Evolutionary dynamics: a mathematical model==

According to the definition of hypercycle it is a nonlinear, dynamic system and in the simplest case it can be assumed that it grows at a rate determined by a system of quadratic differential equations. Then the competition between evolving hypercycles can be modelled using the differential equations

: &lt;math&gt;\dot{C_i}=k_i C_i^2-C_i \frac{\phi}{C}&lt;/math&gt;

where

: &lt;math&gt;C = \sum_i C_i.&lt;/math&gt;

Here ''C&lt;sub&gt;i&lt;/sub&gt;'' is the total concentration of all polynucleotide chains belonging to a hypercycle ''H&lt;sub&gt;i&lt;/sub&gt;'', ''C'' is the total concentration of polynucleotide chains belonging to all hypercycles, ''k&lt;sub&gt;i&lt;/sub&gt;'' is the rate of growth and ''&amp;phi;'' is a dilution flux which guarantees that the total concentration is constant. According to the above model, in the initial phase when several hypercycles exist, the selection of the hypercycle with the largest ''k&lt;sub&gt;i&lt;/sub&gt;'' values takes place. When one hypercycle wins the selection and dominates the population it is very difficult to replace it, even with a hypercycle with a much higher growth rate ''k''.

=Origin of translation code=

=Compartmentation and genome integration=

=Hypercycles and ribozymes=

=Open problems and reformulations=

The hypercycle concept has been continuously studied since its origin. Shortly after Eigen and Schuster published their main work regarding hypercycles,&lt;ref name=&quot;Eigen1979&quot;/&gt; [[wp:John_Maynard_Smith|John Maynard Smith]] raised an objection that catalytic support for the replication given to other molecules is altruistic.&lt;ref name=&quot;Smith1979&quot;&gt;{{cite pmid|460422}}&lt;/ref&gt; Therefore, it cannot be selected and maintained in a system. He also underlined hypercycle vulnerability to parasites as they are favoured by selection. Later on, Hofbauer and Sigmund [wiki]38 indicated that in reality a hypercycle can maintain only fewer than five members. In agreement with Eigen and Schuster’s principal analysis,&lt;ref name=&quot;Eigen1979&quot;/&gt; they argued that systems with five or more species exhibit limited and unstable cyclic behaviour, because some species can die out due to stochastic events and break the positive feedback loop that sustains the hypercycle. The extinction of the hypercycle then follows. It was also emphasized that a hypercycle size of up to four is too small to maintain the amount of information sufficient to cross the information threshold.

Several researchers proposed a solution to these problems by introducing space into the initial model.&lt;ref name=&quot;Boerlijst1991a&quot;/&gt;&lt;ref name=&quot;Boerlijst1991b&quot;/&gt;&lt;ref name=&quot;Mccaskill2001&quot;&gt;{{cite pmid|11688718}}&lt;/ref&gt;&lt;ref name=&quot;Szabo2002&quot;&gt;{{cite pmid|12447445}}&lt;/ref&gt; They studied the replicator equations with the use of partial differential equations4 and cellular automata [wiki] models&lt;ref name=&quot;Boerlijst1991a&quot;/&gt;,6,8. They demonstrated that spatial self-structuring of the system completely solves the problem of global extinction for large systems&lt;ref name=&quot;Boerlijst1991a&quot;/&gt;&lt;ref name=&quot;Boerlijst1991b&quot;/&gt;  and, partially, the problem of parasites. The latter was also analysed by May&lt;ref name=&quot;May1991&quot;/&gt; who noticed that an emergent rotating spiral wave pattern, which was observed during computational simulations performed on cellular automata, proved to be stable and able to survive the invasion of parasites if they appear at some distance from the wave core. Unfortunately, in this case, rotation decelerates as the number of hypercycle members increases, meaning that selection tends towards decreasing the amount of information stored in the hypercycle. Moreover, there is also a problem with adding new information into the system. In order to be preserved, the new information has to appear near to the core of the spiral wave. However, this would make the system vulnerable to parasites and as a consequence the hypercycle would not be stable. Therefore, stable spiral waves are characterized by once-for-ever selection, which creates the restrictions that, on one hand, once the information is added to the system it cannot be easily abandoned, and on the other hand, new information cannot be added. 

Another model based on cellular automata, taking into account a simpler replicating network of continuously mutating parasites and their interactions with one replicase species, was proposed by Takeuchi and Hogeweg6 and exhibited an emergent travelling wave pattern. Surprisingly, travelling waves not only proved to be stable against moderately strong parasites, if the parasites’ mutation rate is not too high, but the emergent pattern itself was generated as a result of interactions between parasites and replicase species. The same technique was used to model systems which include formation of complexes41. Finally, hypercycle simulation extending to three dimensions showed the emergence of the three-dimensional analogue of a spiral wave, namely the scroll wave42.

=References=
&lt;references/&gt;

[[Category:PLoS Computational Biology drafts]]</text>
      <sha1>6sjuuonmsl8y24x34c4wdk1vwb921kh</sha1>
    </revision>
    <revision>
      <id>4573</id>
      <parentid>4572</parentid>
      <timestamp>2015-07-14T13:41:24Z</timestamp>
      <contributor>
        <username>Swasik</username>
        <id>68</id>
      </contributor>
      <comment>/* Open problems and reformulations */</comment>
      <model>wikitext</model>
      <format>text/x-wiki</format>
      <text xml:space="preserve" bytes="14622">Natalia Szostak&lt;sup&gt;1,2&lt;/sup&gt;, Szymon Wasik&lt;sup&gt;1,2,†&lt;/sup&gt; Jacek Blazewicz&lt;sup&gt;1,2,3&lt;/sup&gt; 

&lt;sup&gt;1&lt;/sup&gt;Faculty of Computing, [[WP:Poznan University of Technology|Poznań University of Technology]], Pitrowo 2, 60-965 Poznan, Poland

&lt;sup&gt;2&lt;/sup&gt;European Center for Bioinformatics and Genomics, [[WP:Poznan University of Technology|Poznań University of Technology]], Piotrowo 2, 60-965 Poznan, Poland

&lt;sup&gt;3&lt;/sup&gt;Institute of Bioorganic Chemistry, [[WP:Polish Academy of Sciences|Polish Academy of Sciences]], Noskowskiego 12/14, 61-704 Poznan, Poland

&lt;sup&gt;†&lt;/sup&gt; Corresponding author, email: swasik@cs.put.poznan.pl

----

= Intro (section to be removed) =

A '''hypercycle''' is an abstract model of organization of [[WP:self-replicating|self-replicating]] molecules connected in a cyclic, autocatalytic manner. It was introduced in an [[Ordinary differential equation|ordinary differential equation]] (ODE) form by the Nobel Prize winner [[WP:Manfred Eigen|Manfred Eigen]] in 1971&lt;ref name=&quot;Eigen1971&quot;&gt;{{cite pmid|4942363}}&lt;/ref&gt; and subsequently further extended in collaboration with [[WP:Peter Schuster|Peter Schuster]]&lt;ref name=&quot;Eigen1979&quot;&gt;M Eigen, P Schuster (1979) &lt;b&gt;The Hypercycle.&lt;/b&gt; (Springer Berlin Heidelberg, 1979)&lt;/ref&gt;&lt;ref name=&quot;Eigen1982&quot;&gt;{{cite pmid|7161810}}&lt;/ref&gt;. It was proposed as a solution to the [[WP:error threshold|error threshold]] problem encountered during modelling of replicative molecules which hypothetically existed on the primordial Earth (see: [[wp:abiogenesis|abiogenesis]]). The most important properties of hypercycles are autocatalytic growth competition between cycles, once-for-ever selective behaviour, utilization of small selective advantage, rapid evolvability, increased information capacity and selection against parasitic branches.

The hypercycle is a cycle of connected self-replicating macromolecules. In the hypercycle all molecules are linked such that each of them catalyses the creation of its successor with the last molecule catalys-ing the first one. In such a manner the cycle is closed and reinforces itself [{{See Figure|1|Figure 1}}]. Furthermore, each molecule is additionally a subject for self-replication. The resultant system is a new level of [[WP:self-organization|self-organization]] which incorporates both cooperation and selfishness. The coexistence of many genetically non-identical molecules makes it possible to maintain a higher genetic diversity of the population. This can be a solution to the error threshold&lt;ref name=&quot;Eigen1971&quot;&gt;{{cite pmid|4942363}}&lt;/ref&gt; problem which states that in a system without ideal replication, an excess of mutation events would destroy the ability to carry information and prevent the creation of larger and fitter macromolecules. Moreover, it has been shown that hypercycles could originate naturally and that incorporating new molecules can extend them. Hypercycles are also subject to [[wp:evolution|evolution]] and as such can undergo a selection process. As a result not only does the system gain information, but its information content can be improved. The evolutionary consequences of the hypercycle are genome integration and compartmentation, making a hypercycle only an intermediate state of self-organization, but not the final solution.

[[File:Hypercycle-eigen.svg|thumb|right|{{Figure|1}} A hypercycle.]]

Over the years, the hypercycle theory has experienced many reformulations and methodological ap-proaches. Among them the most notable are applications of partial differential equations&lt;ref name=&quot;Boerlijst1995&quot;&gt;MC Boerlijst, P Hogeweg (1995) &lt;b&gt;Spatial gradients enhance persistence of hypercycles.&lt;/b&gt; &lt;i&gt;Phys. Nonlinear Phenom.&lt;/i&gt;  88:29–39&lt;/ref&gt;, cellular automata&lt;ref name=&quot;Boerlijst1991a&quot;&gt;MC Boerlijst, P Hogeweg (1991) &lt;b&gt;Spiral wave structure in pre-biotic evolution: Hypercycles stable against parasites.&lt;/b&gt; &lt;i&gt;Phys. Nonlinear Phenom.&lt;/i&gt;  48:17–28&lt;/ref&gt;&lt;ref name=&quot;Hogeweg2003&quot;&gt;{{cite pmid|14604183}}&lt;/ref&gt;&lt;ref name=&quot;Takeuchi2009&quot;&gt;{{cite pmid|19834556}}&lt;/ref&gt;&lt;ref name=&quot;Takeuchi2012&quot;&gt;{{cite pmid|22727399}}&lt;/ref&gt; and stochastic formulations of Eigen’s problem&lt;ref name=&quot;Szathmary1987&quot;&gt;{{cite pmid|2451771}}&lt;/ref&gt;. Despite many advantages that the concept of hypercycles presents, there are also some open problems regarding the traditional model formulation using ODEs: a vulnerability to parasites&lt;ref name=&quot;Boerlijst1991a&quot;&gt;&lt;/ref&gt;&lt;ref name=&quot;Hogeweg2003&quot;&gt;&lt;/ref&gt;&lt;ref name=&quot;Takeuchi2009&quot;&gt;&lt;/ref&gt;&lt;ref name=&quot;Takeuchi2012&quot;&gt;&lt;/ref&gt;&lt;ref name=&quot;Szathmary1987&quot;&gt;&lt;/ref&gt;&lt;ref name=&quot;May1991&quot;&gt;RM May (1991) &lt;b&gt;Hypercycles spring to life.&lt;/b&gt; &lt;i&gt;Nature&lt;/i&gt; 353:607–608&lt;/ref&gt;&lt;ref name=&quot;Boerlijst1991b&quot;&gt;MC Boerlijst, P Hogeweg (1991) &lt;b&gt;Self-structuring and selection: Spiral Waves as a Substrate for Prebiotic Evolution.&lt;/b&gt; Conference Paper &lt;i&gt;Artificial Life II&lt;/i&gt; &lt;/ref&gt; and a limited size of stable hypercycles&lt;ref name=&quot;Hogeweg2003&quot;&gt;&lt;/ref&gt;&lt;ref name=&quot;Takeuchi2012&quot;&gt;&lt;/ref&gt;. In 2012, Vaidya et al. published the first experimental proof for the emergence of a cooperative network among fragments of ribozymes which have the ability to self-assemble, and demonstrated their advantages over self-replicating cycles&lt;ref name=Vaidya2012&gt;{{cite pmid|23075853}}&lt;/ref&gt;.

=Model formulation=

==Model evolution==

{{raw:wp:Timeline-event|date={{Start date|1971|}}|event=Eigen introduces the hypercycle concept}} 

{{raw:wp:Timeline-event|date={{Start date|1977|}}|event=Eigen and Schuster extend the hypercycle concept, propose a hypercycle theory and introduce the concept of quasispecies}} 

{{raw:wp:Timeline-event|date={{Start date|1982}}|event=Discovery of ribozyme catalytic properties}}

{{raw:wp:Timeline-event|date={{Start date|2001}}|event= RNA polymerase ribozyme is designed via directed evolution}}

{{raw:wp:Timeline-event|date={{Start date|2012}}|event=Vaidya et al. prove experimentally that ribozymes can form catalytic cycles}}

==Error threshold problem==

==Hypercycle models==

==Alternative concepts==

=Mathematical model=

==Elementary hypercycle==

The dynamics of the elementary hypercycle can be modelled using the following differential equation&lt;ref name=&quot;Eigen1982&quot;/&gt;:

: &lt;math&gt;\dot{c_i}=c_i \left(k_i+\sum_j k_{i,j} c_j - \frac{1}{c} \phi \right)&lt;/math&gt;

where

: &lt;math&gt;
\begin{align}
c &amp;= \sum_i c_i,\\
k_i &amp;= f_i-d_i.
\end{align}&lt;/math&gt;

In the equation above, ''c&lt;sub&gt;i&lt;/sub&gt;'' is the concentration of template ''I&lt;sub&gt;i&lt;/sub&gt;'', ''c'' is the total concentration of all templates, ''k&lt;sub&gt;i&lt;/sub&gt;'' is the excess production rate of template ''I&lt;sub&gt;i&lt;/sub&gt;'', which is a difference between formation ''f&lt;sub&gt;i&lt;/sub&gt;'' by self-replication of the template and its degradation ''d&lt;sub&gt;i&lt;/sub&gt;'', usually by hydrolysis, ''k''&lt;sub&gt;''i'',''j''&lt;/sub&gt; is the production rate of template ''I&lt;sub&gt;i&lt;/sub&gt;'' catalysed by ''I&lt;sub&gt;j&lt;/sub&gt;'' and ''&amp;phi;'' is a dilution flux which guarantees that the total concentration is constant. Production and degradation rates are expressed in numbers of molecules per time unit at unit concentration (''c&lt;sub&gt;i&lt;/sub&gt;'' = 1). Assuming, that at high concentration ''c'' the term ''k&lt;sub&gt;i&lt;/sub&gt;'' can be neglected, and, moreover, in the hypercycle a template can be replicated only by itself and the previous member of the cycle, the equation can be simplified to

: &lt;math&gt;\dot{c_i} = c_i \left(\gamma_i c_{i-1}-\frac{1}{c}\phi\right)&lt;/math&gt;

where

: &lt;math&gt;
\begin{align}
\gamma_i &amp;= k_{i,i-1}, \\
k_{i,0} &amp;= k_{i,n}, \\
c_0 &amp;= c_n.
\end{align}
&lt;/math&gt;

Finally, the equation can be expressed using a relative concentration ''x&lt;sub&gt;i&lt;/sub&gt;'' = ''c&lt;sub&gt;i&lt;/sub&gt;'' / ''c'' as follows:

: &lt;math&gt;\dot{x_i}=x_i \left(\gamma_i x_{i-1}-\phi\right).&lt;/math&gt;

==Hypercycle with translation==

A hypercycle with translation consists of polypeptides ''E&lt;sub&gt;i&lt;/sub&gt;'' (with concentration ''x&lt;sub&gt;i&lt;/sub&gt;'') and polynucleotides ''I&lt;sub&gt;i&lt;/sub&gt;'' (with concentration ''y&lt;sub&gt;i&lt;/sub&gt;'')&lt;ref name=&quot;Eigen1979&quot;/&gt;. It is assumed that the kinetics of nucleotide synthesis follows a Michaelis–Menten-type reaction scheme where the concentration of complexes cannot be neglected. During replication, molecules form complexes ''I''&lt;sub&gt;''i''&lt;/sub&gt;''E''&lt;sub&gt;''i''-1&lt;/sub&gt; (occurring with concentration ''z&lt;sub&gt;i&lt;/sub&gt;''). Thus the total concentration of molecules (''x''&lt;sub&gt;''i''&lt;/sub&gt;&lt;sup&gt;0&lt;/sup&gt; and ''y''&lt;sub&gt;''i''&lt;/sub&gt;&lt;sup&gt;0&lt;/sup&gt;) will be the sum of free molecules and molecules involved in a complex:

: &lt;math&gt;
\begin{align}
x_i^0 &amp;= x_i+z_{i+1}, \\
y_i^0 &amp;= y_i+z_i.
\end{align}&lt;/math&gt;

The dynamics of the hypercycle with translation can be described using a system of differential equations modelling the total number of molecules:

: &lt;math&gt;
\begin{align}
\dot{x}_i^0 &amp;= k_i y_i-\frac{x_i^0}{c_E} \phi_x, \\
\dot{y}_i^0 &amp;= f_i z_i-\frac{y_i^0}{c_I} \phi_y
\end{align}&lt;/math&gt;

where

: &lt;math&gt;
\begin{align}
c_E &amp;= \sum_i x_i^0, \\
c_I &amp;= \sum_i y_i^0.
\end{align}&lt;/math&gt;

In the above equations ''c&lt;sub&gt;E&lt;/sub&gt;'' and ''c&lt;sub&gt;I&lt;/sub&gt;'' are total concentrations of all polypeptides and all polynucleotides, ''&amp;phi;&lt;sub&gt;x&lt;/sub&gt;'' and ''&amp;phi;&lt;sub&gt;y&lt;/sub&gt;'' are dilution fluxes, ''k&lt;sub&gt;i&lt;/sub&gt;'' is the production rate of polypeptide ''E&lt;sub&gt;i&lt;/sub&gt;'' translated from the polynucleotide ''I&lt;sub&gt;i&lt;/sub&gt;'' and ''f&lt;sub&gt;i&lt;/sub&gt;'' is the production rate of polynucleotide ''I&lt;sub&gt;i&lt;/sub&gt;'' synthesised by the complex ''I''&lt;sub&gt;''i''&lt;/sub&gt;''E''&lt;sub&gt;''i''-1&lt;/sub&gt; (through replication and polymerization).

=Evolution of hypercycles=

==Formation of the first hypercycles==

==Evolutionary dynamics==

==Evolutionary dynamics: a mathematical model==

According to the definition of hypercycle it is a nonlinear, dynamic system and in the simplest case it can be assumed that it grows at a rate determined by a system of quadratic differential equations. Then the competition between evolving hypercycles can be modelled using the differential equations

: &lt;math&gt;\dot{C_i}=k_i C_i^2-C_i \frac{\phi}{C}&lt;/math&gt;

where

: &lt;math&gt;C = \sum_i C_i.&lt;/math&gt;

Here ''C&lt;sub&gt;i&lt;/sub&gt;'' is the total concentration of all polynucleotide chains belonging to a hypercycle ''H&lt;sub&gt;i&lt;/sub&gt;'', ''C'' is the total concentration of polynucleotide chains belonging to all hypercycles, ''k&lt;sub&gt;i&lt;/sub&gt;'' is the rate of growth and ''&amp;phi;'' is a dilution flux which guarantees that the total concentration is constant. According to the above model, in the initial phase when several hypercycles exist, the selection of the hypercycle with the largest ''k&lt;sub&gt;i&lt;/sub&gt;'' values takes place. When one hypercycle wins the selection and dominates the population it is very difficult to replace it, even with a hypercycle with a much higher growth rate ''k''.

=Origin of translation code=

=Compartmentation and genome integration=

=Hypercycles and ribozymes=

=Open problems and reformulations=

The hypercycle concept has been continuously studied since its origin. Shortly after Eigen and Schuster published their main work regarding hypercycles,&lt;ref name=&quot;Eigen1979&quot;/&gt; [[wp:John_Maynard_Smith|John Maynard Smith]] raised an objection that catalytic support for the replication given to other molecules is altruistic.&lt;ref name=&quot;Smith1979&quot;&gt;{{cite pmid|460422}}&lt;/ref&gt; Therefore, it cannot be selected and maintained in a system. He also underlined hypercycle vulnerability to parasites as they are favoured by selection. Later on, Hofbauer and Sigmund [TODO [wiki]38] indicated that in reality a hypercycle can maintain only fewer than five members. In agreement with Eigen and Schuster’s principal analysis,&lt;ref name=&quot;Eigen1979&quot;/&gt; they argued that systems with five or more species exhibit limited and unstable cyclic behaviour, because some species can die out due to stochastic events and break the positive feedback loop that sustains the hypercycle. The extinction of the hypercycle then follows. It was also emphasized that a hypercycle size of up to four is too small to maintain the amount of information sufficient to cross the information threshold.

Several researchers proposed a solution to these problems by introducing space into the initial model.&lt;ref name=&quot;Boerlijst1991a&quot;/&gt;&lt;ref name=&quot;Boerlijst1991b&quot;/&gt;&lt;ref name=&quot;Mccaskill2001&quot;&gt;{{cite pmid|11688718}}&lt;/ref&gt;&lt;ref name=&quot;Szabo2002&quot;&gt;{{cite pmid|12447445}}&lt;/ref&gt; They studied the replicator equations with the use of partial differential equations&lt;ref name=&quot;Boerlijst1995&quot;/&gt; and [[wp:Cellular_automaton|cellular automata] models.&lt;ref name=&quot;Boerlijst1991a&quot;/&gt;&lt;ref name=&quot;Hogeweg2003&quot;/&gt;&lt;ref name=&quot;Takeuchi2012&quot;/&gt; They demonstrated that spatial self-structuring of the system completely solves the problem of global extinction for large systems&lt;ref name=&quot;Boerlijst1991a&quot;/&gt;&lt;ref name=&quot;Boerlijst1991b&quot;/&gt;  and, partially, the problem of parasites. The latter was also analysed by May&lt;ref name=&quot;May1991&quot;/&gt; who noticed that an emergent rotating spiral wave pattern, which was observed during computational simulations performed on cellular automata, proved to be stable and able to survive the invasion of parasites if they appear at some distance from the wave core. Unfortunately, in this case, rotation decelerates as the number of hypercycle members increases, meaning that selection tends towards decreasing the amount of information stored in the hypercycle. Moreover, there is also a problem with adding new information into the system. In order to be preserved, the new information has to appear near to the core of the spiral wave. However, this would make the system vulnerable to parasites and as a consequence the hypercycle would not be stable. Therefore, stable spiral waves are characterized by once-for-ever selection, which creates the restrictions that, on one hand, once the information is added to the system it cannot be easily abandoned, and on the other hand, new information cannot be added. 

Another model based on cellular automata, taking into account a simpler replicating network of continuously mutating parasites and their interactions with one replicase species, was proposed by Takeuchi and Hogeweg6 and exhibited an emergent travelling wave pattern. Surprisingly, travelling waves not only proved to be stable against moderately strong parasites, if the parasites’ mutation rate is not too high, but the emergent pattern itself was generated as a result of interactions between parasites and replicase species. The same technique was used to model systems which include formation of complexes.&lt;ref name=&quot;Takeuchi2007&quot;&gt;{{cite pmid|17955153}}&lt;/ref&gt; Finally, hypercycle simulation extending to three dimensions showed the emergence of the three-dimensional analogue of a spiral wave, namely the scroll wave.[TODO 42]

=References=
&lt;references/&gt;

[[Category:PLoS Computational Biology drafts]]</text>
      <sha1>i87pif80k9n357zdu82w7t72955y4ji</sha1>
    </revision>
    <revision>
      <id>4574</id>
      <parentid>4573</parentid>
      <timestamp>2015-07-14T13:44:20Z</timestamp>
      <contributor>
        <username>Swasik</username>
        <id>68</id>
      </contributor>
      <comment>/* Intro (section to be removed) */</comment>
      <model>wikitext</model>
      <format>text/x-wiki</format>
      <text xml:space="preserve" bytes="14622">Natalia Szostak&lt;sup&gt;1,2&lt;/sup&gt;, Szymon Wasik&lt;sup&gt;1,2,†&lt;/sup&gt; Jacek Blazewicz&lt;sup&gt;1,2,3&lt;/sup&gt; 

&lt;sup&gt;1&lt;/sup&gt;Faculty of Computing, [[WP:Poznan University of Technology|Poznań University of Technology]], Pitrowo 2, 60-965 Poznan, Poland

&lt;sup&gt;2&lt;/sup&gt;European Center for Bioinformatics and Genomics, [[WP:Poznan University of Technology|Poznań University of Technology]], Piotrowo 2, 60-965 Poznan, Poland

&lt;sup&gt;3&lt;/sup&gt;Institute of Bioorganic Chemistry, [[WP:Polish Academy of Sciences|Polish Academy of Sciences]], Noskowskiego 12/14, 61-704 Poznan, Poland

&lt;sup&gt;†&lt;/sup&gt; Corresponding author, email: swasik@cs.put.poznan.pl

----

= Intro (section to be removed) =

A '''hypercycle''' is an abstract model of organization of [[WP:self-replicating|self-replicating]] molecules connected in a cyclic, autocatalytic manner. It was introduced in an [[Ordinary differential equation|ordinary differential equation]] (ODE) form by the Nobel Prize winner [[WP:Manfred Eigen|Manfred Eigen]] in 1971&lt;ref name=&quot;Eigen1971&quot;&gt;{{cite pmid|4942363}}&lt;/ref&gt; and subsequently further extended in collaboration with [[WP:Peter Schuster|Peter Schuster]].&lt;ref name=&quot;Eigen1979&quot;&gt;M Eigen, P Schuster (1979) &lt;b&gt;The Hypercycle.&lt;/b&gt; (Springer Berlin Heidelberg, 1979)&lt;/ref&gt;&lt;ref name=&quot;Eigen1982&quot;&gt;{{cite pmid|7161810}}&lt;/ref&gt; It was proposed as a solution to the [[WP:error threshold|error threshold]] problem encountered during modelling of replicative molecules which hypothetically existed on the primordial Earth (see: [[wp:abiogenesis|abiogenesis]]). The most important properties of hypercycles are autocatalytic growth competition between cycles, once-for-ever selective behaviour, utilization of small selective advantage, rapid evolvability, increased information capacity and selection against parasitic branches.

The hypercycle is a cycle of connected self-replicating macromolecules. In the hypercycle all molecules are linked such that each of them catalyses the creation of its successor with the last molecule catalys-ing the first one. In such a manner the cycle is closed and reinforces itself [{{See Figure|1|Figure 1}}]. Furthermore, each molecule is additionally a subject for self-replication. The resultant system is a new level of [[WP:self-organization|self-organization]] which incorporates both cooperation and selfishness. The coexistence of many genetically non-identical molecules makes it possible to maintain a higher genetic diversity of the population. This can be a solution to the error threshold&lt;ref name=&quot;Eigen1971&quot;&gt;{{cite pmid|4942363}}&lt;/ref&gt; problem which states that in a system without ideal replication, an excess of mutation events would destroy the ability to carry information and prevent the creation of larger and fitter macromolecules. Moreover, it has been shown that hypercycles could originate naturally and that incorporating new molecules can extend them. Hypercycles are also subject to [[wp:evolution|evolution]] and as such can undergo a selection process. As a result not only does the system gain information, but its information content can be improved. The evolutionary consequences of the hypercycle are genome integration and compartmentation, making a hypercycle only an intermediate state of self-organization, but not the final solution.

[[File:Hypercycle-eigen.svg|thumb|right|{{Figure|1}} A hypercycle.]]

Over the years, the hypercycle theory has experienced many reformulations and methodological ap-proaches. Among them the most notable are applications of partial differential equations,&lt;ref name=&quot;Boerlijst1995&quot;&gt;MC Boerlijst, P Hogeweg (1995) &lt;b&gt;Spatial gradients enhance persistence of hypercycles.&lt;/b&gt; &lt;i&gt;Phys. Nonlinear Phenom.&lt;/i&gt;  88:29–39&lt;/ref&gt; cellular automata&lt;ref name=&quot;Boerlijst1991a&quot;&gt;MC Boerlijst, P Hogeweg (1991) &lt;b&gt;Spiral wave structure in pre-biotic evolution: Hypercycles stable against parasites.&lt;/b&gt; &lt;i&gt;Phys. Nonlinear Phenom.&lt;/i&gt;  48:17–28&lt;/ref&gt;&lt;ref name=&quot;Hogeweg2003&quot;&gt;{{cite pmid|14604183}}&lt;/ref&gt;&lt;ref name=&quot;Takeuchi2009&quot;&gt;{{cite pmid|19834556}}&lt;/ref&gt;&lt;ref name=&quot;Takeuchi2012&quot;&gt;{{cite pmid|22727399}}&lt;/ref&gt; and stochastic formulations of Eigen’s problem.&lt;ref name=&quot;Szathmary1987&quot;&gt;{{cite pmid|2451771}}&lt;/ref&gt; Despite many advantages that the concept of hypercycles presents, there are also some open problems regarding the traditional model formulation using ODEs: a vulnerability to parasites&lt;ref name=&quot;Boerlijst1991a&quot;&gt;&lt;/ref&gt;&lt;ref name=&quot;Hogeweg2003&quot;&gt;&lt;/ref&gt;&lt;ref name=&quot;Takeuchi2009&quot;&gt;&lt;/ref&gt;&lt;ref name=&quot;Takeuchi2012&quot;&gt;&lt;/ref&gt;&lt;ref name=&quot;Szathmary1987&quot;&gt;&lt;/ref&gt;&lt;ref name=&quot;May1991&quot;&gt;RM May (1991) &lt;b&gt;Hypercycles spring to life.&lt;/b&gt; &lt;i&gt;Nature&lt;/i&gt; 353:607–608&lt;/ref&gt;&lt;ref name=&quot;Boerlijst1991b&quot;&gt;MC Boerlijst, P Hogeweg (1991) &lt;b&gt;Self-structuring and selection: Spiral Waves as a Substrate for Prebiotic Evolution.&lt;/b&gt; Conference Paper &lt;i&gt;Artificial Life II&lt;/i&gt; &lt;/ref&gt; and a limited size of stable hypercycles.&lt;ref name=&quot;Hogeweg2003&quot;&gt;&lt;/ref&gt;&lt;ref name=&quot;Takeuchi2012&quot;&gt;&lt;/ref&gt; In 2012, Vaidya et al. published the first experimental proof for the emergence of a cooperative network among fragments of ribozymes which have the ability to self-assemble, and demonstrated their advantages over self-replicating cycles.&lt;ref name=Vaidya2012&gt;{{cite pmid|23075853}}&lt;/ref&gt;

=Model formulation=

==Model evolution==

{{raw:wp:Timeline-event|date={{Start date|1971|}}|event=Eigen introduces the hypercycle concept}} 

{{raw:wp:Timeline-event|date={{Start date|1977|}}|event=Eigen and Schuster extend the hypercycle concept, propose a hypercycle theory and introduce the concept of quasispecies}} 

{{raw:wp:Timeline-event|date={{Start date|1982}}|event=Discovery of ribozyme catalytic properties}}

{{raw:wp:Timeline-event|date={{Start date|2001}}|event= RNA polymerase ribozyme is designed via directed evolution}}

{{raw:wp:Timeline-event|date={{Start date|2012}}|event=Vaidya et al. prove experimentally that ribozymes can form catalytic cycles}}

==Error threshold problem==

==Hypercycle models==

==Alternative concepts==

=Mathematical model=

==Elementary hypercycle==

The dynamics of the elementary hypercycle can be modelled using the following differential equation&lt;ref name=&quot;Eigen1982&quot;/&gt;:

: &lt;math&gt;\dot{c_i}=c_i \left(k_i+\sum_j k_{i,j} c_j - \frac{1}{c} \phi \right)&lt;/math&gt;

where

: &lt;math&gt;
\begin{align}
c &amp;= \sum_i c_i,\\
k_i &amp;= f_i-d_i.
\end{align}&lt;/math&gt;

In the equation above, ''c&lt;sub&gt;i&lt;/sub&gt;'' is the concentration of template ''I&lt;sub&gt;i&lt;/sub&gt;'', ''c'' is the total concentration of all templates, ''k&lt;sub&gt;i&lt;/sub&gt;'' is the excess production rate of template ''I&lt;sub&gt;i&lt;/sub&gt;'', which is a difference between formation ''f&lt;sub&gt;i&lt;/sub&gt;'' by self-replication of the template and its degradation ''d&lt;sub&gt;i&lt;/sub&gt;'', usually by hydrolysis, ''k''&lt;sub&gt;''i'',''j''&lt;/sub&gt; is the production rate of template ''I&lt;sub&gt;i&lt;/sub&gt;'' catalysed by ''I&lt;sub&gt;j&lt;/sub&gt;'' and ''&amp;phi;'' is a dilution flux which guarantees that the total concentration is constant. Production and degradation rates are expressed in numbers of molecules per time unit at unit concentration (''c&lt;sub&gt;i&lt;/sub&gt;'' = 1). Assuming, that at high concentration ''c'' the term ''k&lt;sub&gt;i&lt;/sub&gt;'' can be neglected, and, moreover, in the hypercycle a template can be replicated only by itself and the previous member of the cycle, the equation can be simplified to

: &lt;math&gt;\dot{c_i} = c_i \left(\gamma_i c_{i-1}-\frac{1}{c}\phi\right)&lt;/math&gt;

where

: &lt;math&gt;
\begin{align}
\gamma_i &amp;= k_{i,i-1}, \\
k_{i,0} &amp;= k_{i,n}, \\
c_0 &amp;= c_n.
\end{align}
&lt;/math&gt;

Finally, the equation can be expressed using a relative concentration ''x&lt;sub&gt;i&lt;/sub&gt;'' = ''c&lt;sub&gt;i&lt;/sub&gt;'' / ''c'' as follows:

: &lt;math&gt;\dot{x_i}=x_i \left(\gamma_i x_{i-1}-\phi\right).&lt;/math&gt;

==Hypercycle with translation==

A hypercycle with translation consists of polypeptides ''E&lt;sub&gt;i&lt;/sub&gt;'' (with concentration ''x&lt;sub&gt;i&lt;/sub&gt;'') and polynucleotides ''I&lt;sub&gt;i&lt;/sub&gt;'' (with concentration ''y&lt;sub&gt;i&lt;/sub&gt;'')&lt;ref name=&quot;Eigen1979&quot;/&gt;. It is assumed that the kinetics of nucleotide synthesis follows a Michaelis–Menten-type reaction scheme where the concentration of complexes cannot be neglected. During replication, molecules form complexes ''I''&lt;sub&gt;''i''&lt;/sub&gt;''E''&lt;sub&gt;''i''-1&lt;/sub&gt; (occurring with concentration ''z&lt;sub&gt;i&lt;/sub&gt;''). Thus the total concentration of molecules (''x''&lt;sub&gt;''i''&lt;/sub&gt;&lt;sup&gt;0&lt;/sup&gt; and ''y''&lt;sub&gt;''i''&lt;/sub&gt;&lt;sup&gt;0&lt;/sup&gt;) will be the sum of free molecules and molecules involved in a complex:

: &lt;math&gt;
\begin{align}
x_i^0 &amp;= x_i+z_{i+1}, \\
y_i^0 &amp;= y_i+z_i.
\end{align}&lt;/math&gt;

The dynamics of the hypercycle with translation can be described using a system of differential equations modelling the total number of molecules:

: &lt;math&gt;
\begin{align}
\dot{x}_i^0 &amp;= k_i y_i-\frac{x_i^0}{c_E} \phi_x, \\
\dot{y}_i^0 &amp;= f_i z_i-\frac{y_i^0}{c_I} \phi_y
\end{align}&lt;/math&gt;

where

: &lt;math&gt;
\begin{align}
c_E &amp;= \sum_i x_i^0, \\
c_I &amp;= \sum_i y_i^0.
\end{align}&lt;/math&gt;

In the above equations ''c&lt;sub&gt;E&lt;/sub&gt;'' and ''c&lt;sub&gt;I&lt;/sub&gt;'' are total concentrations of all polypeptides and all polynucleotides, ''&amp;phi;&lt;sub&gt;x&lt;/sub&gt;'' and ''&amp;phi;&lt;sub&gt;y&lt;/sub&gt;'' are dilution fluxes, ''k&lt;sub&gt;i&lt;/sub&gt;'' is the production rate of polypeptide ''E&lt;sub&gt;i&lt;/sub&gt;'' translated from the polynucleotide ''I&lt;sub&gt;i&lt;/sub&gt;'' and ''f&lt;sub&gt;i&lt;/sub&gt;'' is the production rate of polynucleotide ''I&lt;sub&gt;i&lt;/sub&gt;'' synthesised by the complex ''I''&lt;sub&gt;''i''&lt;/sub&gt;''E''&lt;sub&gt;''i''-1&lt;/sub&gt; (through replication and polymerization).

=Evolution of hypercycles=

==Formation of the first hypercycles==

==Evolutionary dynamics==

==Evolutionary dynamics: a mathematical model==

According to the definition of hypercycle it is a nonlinear, dynamic system and in the simplest case it can be assumed that it grows at a rate determined by a system of quadratic differential equations. Then the competition between evolving hypercycles can be modelled using the differential equations

: &lt;math&gt;\dot{C_i}=k_i C_i^2-C_i \frac{\phi}{C}&lt;/math&gt;

where

: &lt;math&gt;C = \sum_i C_i.&lt;/math&gt;

Here ''C&lt;sub&gt;i&lt;/sub&gt;'' is the total concentration of all polynucleotide chains belonging to a hypercycle ''H&lt;sub&gt;i&lt;/sub&gt;'', ''C'' is the total concentration of polynucleotide chains belonging to all hypercycles, ''k&lt;sub&gt;i&lt;/sub&gt;'' is the rate of growth and ''&amp;phi;'' is a dilution flux which guarantees that the total concentration is constant. According to the above model, in the initial phase when several hypercycles exist, the selection of the hypercycle with the largest ''k&lt;sub&gt;i&lt;/sub&gt;'' values takes place. When one hypercycle wins the selection and dominates the population it is very difficult to replace it, even with a hypercycle with a much higher growth rate ''k''.

=Origin of translation code=

=Compartmentation and genome integration=

=Hypercycles and ribozymes=

=Open problems and reformulations=

The hypercycle concept has been continuously studied since its origin. Shortly after Eigen and Schuster published their main work regarding hypercycles,&lt;ref name=&quot;Eigen1979&quot;/&gt; [[wp:John_Maynard_Smith|John Maynard Smith]] raised an objection that catalytic support for the replication given to other molecules is altruistic.&lt;ref name=&quot;Smith1979&quot;&gt;{{cite pmid|460422}}&lt;/ref&gt; Therefore, it cannot be selected and maintained in a system. He also underlined hypercycle vulnerability to parasites as they are favoured by selection. Later on, Hofbauer and Sigmund [TODO [wiki]38] indicated that in reality a hypercycle can maintain only fewer than five members. In agreement with Eigen and Schuster’s principal analysis,&lt;ref name=&quot;Eigen1979&quot;/&gt; they argued that systems with five or more species exhibit limited and unstable cyclic behaviour, because some species can die out due to stochastic events and break the positive feedback loop that sustains the hypercycle. The extinction of the hypercycle then follows. It was also emphasized that a hypercycle size of up to four is too small to maintain the amount of information sufficient to cross the information threshold.

Several researchers proposed a solution to these problems by introducing space into the initial model.&lt;ref name=&quot;Boerlijst1991a&quot;/&gt;&lt;ref name=&quot;Boerlijst1991b&quot;/&gt;&lt;ref name=&quot;Mccaskill2001&quot;&gt;{{cite pmid|11688718}}&lt;/ref&gt;&lt;ref name=&quot;Szabo2002&quot;&gt;{{cite pmid|12447445}}&lt;/ref&gt; They studied the replicator equations with the use of partial differential equations&lt;ref name=&quot;Boerlijst1995&quot;/&gt; and [[wp:Cellular_automaton|cellular automata] models.&lt;ref name=&quot;Boerlijst1991a&quot;/&gt;&lt;ref name=&quot;Hogeweg2003&quot;/&gt;&lt;ref name=&quot;Takeuchi2012&quot;/&gt; They demonstrated that spatial self-structuring of the system completely solves the problem of global extinction for large systems&lt;ref name=&quot;Boerlijst1991a&quot;/&gt;&lt;ref name=&quot;Boerlijst1991b&quot;/&gt;  and, partially, the problem of parasites. The latter was also analysed by May&lt;ref name=&quot;May1991&quot;/&gt; who noticed that an emergent rotating spiral wave pattern, which was observed during computational simulations performed on cellular automata, proved to be stable and able to survive the invasion of parasites if they appear at some distance from the wave core. Unfortunately, in this case, rotation decelerates as the number of hypercycle members increases, meaning that selection tends towards decreasing the amount of information stored in the hypercycle. Moreover, there is also a problem with adding new information into the system. In order to be preserved, the new information has to appear near to the core of the spiral wave. However, this would make the system vulnerable to parasites and as a consequence the hypercycle would not be stable. Therefore, stable spiral waves are characterized by once-for-ever selection, which creates the restrictions that, on one hand, once the information is added to the system it cannot be easily abandoned, and on the other hand, new information cannot be added. 

Another model based on cellular automata, taking into account a simpler replicating network of continuously mutating parasites and their interactions with one replicase species, was proposed by Takeuchi and Hogeweg6 and exhibited an emergent travelling wave pattern. Surprisingly, travelling waves not only proved to be stable against moderately strong parasites, if the parasites’ mutation rate is not too high, but the emergent pattern itself was generated as a result of interactions between parasites and replicase species. The same technique was used to model systems which include formation of complexes.&lt;ref name=&quot;Takeuchi2007&quot;&gt;{{cite pmid|17955153}}&lt;/ref&gt; Finally, hypercycle simulation extending to three dimensions showed the emergence of the three-dimensional analogue of a spiral wave, namely the scroll wave.[TODO 42]

=References=
&lt;references/&gt;

[[Category:PLoS Computational Biology drafts]]</text>
      <sha1>rkfe1tbtpxqkpo1rpoxfwqeteqvmmvt</sha1>
    </revision>
    <revision>
      <id>4575</id>
      <parentid>4574</parentid>
      <timestamp>2015-07-14T13:47:12Z</timestamp>
      <contributor>
        <username>Swasik</username>
        <id>68</id>
      </contributor>
      <comment>/* Elementary hypercycle */</comment>
      <model>wikitext</model>
      <format>text/x-wiki</format>
      <text xml:space="preserve" bytes="14622">Natalia Szostak&lt;sup&gt;1,2&lt;/sup&gt;, Szymon Wasik&lt;sup&gt;1,2,†&lt;/sup&gt; Jacek Blazewicz&lt;sup&gt;1,2,3&lt;/sup&gt; 

&lt;sup&gt;1&lt;/sup&gt;Faculty of Computing, [[WP:Poznan University of Technology|Poznań University of Technology]], Pitrowo 2, 60-965 Poznan, Poland

&lt;sup&gt;2&lt;/sup&gt;European Center for Bioinformatics and Genomics, [[WP:Poznan University of Technology|Poznań University of Technology]], Piotrowo 2, 60-965 Poznan, Poland

&lt;sup&gt;3&lt;/sup&gt;Institute of Bioorganic Chemistry, [[WP:Polish Academy of Sciences|Polish Academy of Sciences]], Noskowskiego 12/14, 61-704 Poznan, Poland

&lt;sup&gt;†&lt;/sup&gt; Corresponding author, email: swasik@cs.put.poznan.pl

----

= Intro (section to be removed) =

A '''hypercycle''' is an abstract model of organization of [[WP:self-replicating|self-replicating]] molecules connected in a cyclic, autocatalytic manner. It was introduced in an [[Ordinary differential equation|ordinary differential equation]] (ODE) form by the Nobel Prize winner [[WP:Manfred Eigen|Manfred Eigen]] in 1971&lt;ref name=&quot;Eigen1971&quot;&gt;{{cite pmid|4942363}}&lt;/ref&gt; and subsequently further extended in collaboration with [[WP:Peter Schuster|Peter Schuster]].&lt;ref name=&quot;Eigen1979&quot;&gt;M Eigen, P Schuster (1979) &lt;b&gt;The Hypercycle.&lt;/b&gt; (Springer Berlin Heidelberg, 1979)&lt;/ref&gt;&lt;ref name=&quot;Eigen1982&quot;&gt;{{cite pmid|7161810}}&lt;/ref&gt; It was proposed as a solution to the [[WP:error threshold|error threshold]] problem encountered during modelling of replicative molecules which hypothetically existed on the primordial Earth (see: [[wp:abiogenesis|abiogenesis]]). The most important properties of hypercycles are autocatalytic growth competition between cycles, once-for-ever selective behaviour, utilization of small selective advantage, rapid evolvability, increased information capacity and selection against parasitic branches.

The hypercycle is a cycle of connected self-replicating macromolecules. In the hypercycle all molecules are linked such that each of them catalyses the creation of its successor with the last molecule catalys-ing the first one. In such a manner the cycle is closed and reinforces itself [{{See Figure|1|Figure 1}}]. Furthermore, each molecule is additionally a subject for self-replication. The resultant system is a new level of [[WP:self-organization|self-organization]] which incorporates both cooperation and selfishness. The coexistence of many genetically non-identical molecules makes it possible to maintain a higher genetic diversity of the population. This can be a solution to the error threshold&lt;ref name=&quot;Eigen1971&quot;&gt;{{cite pmid|4942363}}&lt;/ref&gt; problem which states that in a system without ideal replication, an excess of mutation events would destroy the ability to carry information and prevent the creation of larger and fitter macromolecules. Moreover, it has been shown that hypercycles could originate naturally and that incorporating new molecules can extend them. Hypercycles are also subject to [[wp:evolution|evolution]] and as such can undergo a selection process. As a result not only does the system gain information, but its information content can be improved. The evolutionary consequences of the hypercycle are genome integration and compartmentation, making a hypercycle only an intermediate state of self-organization, but not the final solution.

[[File:Hypercycle-eigen.svg|thumb|right|{{Figure|1}} A hypercycle.]]

Over the years, the hypercycle theory has experienced many reformulations and methodological ap-proaches. Among them the most notable are applications of partial differential equations,&lt;ref name=&quot;Boerlijst1995&quot;&gt;MC Boerlijst, P Hogeweg (1995) &lt;b&gt;Spatial gradients enhance persistence of hypercycles.&lt;/b&gt; &lt;i&gt;Phys. Nonlinear Phenom.&lt;/i&gt;  88:29–39&lt;/ref&gt; cellular automata&lt;ref name=&quot;Boerlijst1991a&quot;&gt;MC Boerlijst, P Hogeweg (1991) &lt;b&gt;Spiral wave structure in pre-biotic evolution: Hypercycles stable against parasites.&lt;/b&gt; &lt;i&gt;Phys. Nonlinear Phenom.&lt;/i&gt;  48:17–28&lt;/ref&gt;&lt;ref name=&quot;Hogeweg2003&quot;&gt;{{cite pmid|14604183}}&lt;/ref&gt;&lt;ref name=&quot;Takeuchi2009&quot;&gt;{{cite pmid|19834556}}&lt;/ref&gt;&lt;ref name=&quot;Takeuchi2012&quot;&gt;{{cite pmid|22727399}}&lt;/ref&gt; and stochastic formulations of Eigen’s problem.&lt;ref name=&quot;Szathmary1987&quot;&gt;{{cite pmid|2451771}}&lt;/ref&gt; Despite many advantages that the concept of hypercycles presents, there are also some open problems regarding the traditional model formulation using ODEs: a vulnerability to parasites&lt;ref name=&quot;Boerlijst1991a&quot;&gt;&lt;/ref&gt;&lt;ref name=&quot;Hogeweg2003&quot;&gt;&lt;/ref&gt;&lt;ref name=&quot;Takeuchi2009&quot;&gt;&lt;/ref&gt;&lt;ref name=&quot;Takeuchi2012&quot;&gt;&lt;/ref&gt;&lt;ref name=&quot;Szathmary1987&quot;&gt;&lt;/ref&gt;&lt;ref name=&quot;May1991&quot;&gt;RM May (1991) &lt;b&gt;Hypercycles spring to life.&lt;/b&gt; &lt;i&gt;Nature&lt;/i&gt; 353:607–608&lt;/ref&gt;&lt;ref name=&quot;Boerlijst1991b&quot;&gt;MC Boerlijst, P Hogeweg (1991) &lt;b&gt;Self-structuring and selection: Spiral Waves as a Substrate for Prebiotic Evolution.&lt;/b&gt; Conference Paper &lt;i&gt;Artificial Life II&lt;/i&gt; &lt;/ref&gt; and a limited size of stable hypercycles.&lt;ref name=&quot;Hogeweg2003&quot;&gt;&lt;/ref&gt;&lt;ref name=&quot;Takeuchi2012&quot;&gt;&lt;/ref&gt; In 2012, Vaidya et al. published the first experimental proof for the emergence of a cooperative network among fragments of ribozymes which have the ability to self-assemble, and demonstrated their advantages over self-replicating cycles.&lt;ref name=Vaidya2012&gt;{{cite pmid|23075853}}&lt;/ref&gt;

=Model formulation=

==Model evolution==

{{raw:wp:Timeline-event|date={{Start date|1971|}}|event=Eigen introduces the hypercycle concept}} 

{{raw:wp:Timeline-event|date={{Start date|1977|}}|event=Eigen and Schuster extend the hypercycle concept, propose a hypercycle theory and introduce the concept of quasispecies}} 

{{raw:wp:Timeline-event|date={{Start date|1982}}|event=Discovery of ribozyme catalytic properties}}

{{raw:wp:Timeline-event|date={{Start date|2001}}|event= RNA polymerase ribozyme is designed via directed evolution}}

{{raw:wp:Timeline-event|date={{Start date|2012}}|event=Vaidya et al. prove experimentally that ribozymes can form catalytic cycles}}

==Error threshold problem==

==Hypercycle models==

==Alternative concepts==

=Mathematical model=

==Elementary hypercycle==

The dynamics of the elementary hypercycle can be modelled using the following differential equation:&lt;ref name=&quot;Eigen1982&quot;/&gt;

: &lt;math&gt;\dot{c_i}=c_i \left(k_i+\sum_j k_{i,j} c_j - \frac{1}{c} \phi \right)&lt;/math&gt;

where

: &lt;math&gt;
\begin{align}
c &amp;= \sum_i c_i,\\
k_i &amp;= f_i-d_i.
\end{align}&lt;/math&gt;

In the equation above, ''c&lt;sub&gt;i&lt;/sub&gt;'' is the concentration of template ''I&lt;sub&gt;i&lt;/sub&gt;'', ''c'' is the total concentration of all templates, ''k&lt;sub&gt;i&lt;/sub&gt;'' is the excess production rate of template ''I&lt;sub&gt;i&lt;/sub&gt;'', which is a difference between formation ''f&lt;sub&gt;i&lt;/sub&gt;'' by self-replication of the template and its degradation ''d&lt;sub&gt;i&lt;/sub&gt;'', usually by hydrolysis, ''k''&lt;sub&gt;''i'',''j''&lt;/sub&gt; is the production rate of template ''I&lt;sub&gt;i&lt;/sub&gt;'' catalysed by ''I&lt;sub&gt;j&lt;/sub&gt;'' and ''&amp;phi;'' is a dilution flux which guarantees that the total concentration is constant. Production and degradation rates are expressed in numbers of molecules per time unit at unit concentration (''c&lt;sub&gt;i&lt;/sub&gt;'' = 1). Assuming, that at high concentration ''c'' the term ''k&lt;sub&gt;i&lt;/sub&gt;'' can be neglected, and, moreover, in the hypercycle a template can be replicated only by itself and the previous member of the cycle, the equation can be simplified to

: &lt;math&gt;\dot{c_i} = c_i \left(\gamma_i c_{i-1}-\frac{1}{c}\phi\right)&lt;/math&gt;

where

: &lt;math&gt;
\begin{align}
\gamma_i &amp;= k_{i,i-1}, \\
k_{i,0} &amp;= k_{i,n}, \\
c_0 &amp;= c_n.
\end{align}
&lt;/math&gt;

Finally, the equation can be expressed using a relative concentration ''x&lt;sub&gt;i&lt;/sub&gt;'' = ''c&lt;sub&gt;i&lt;/sub&gt;'' / ''c'' as follows:

: &lt;math&gt;\dot{x_i}=x_i \left(\gamma_i x_{i-1}-\phi\right).&lt;/math&gt;

==Hypercycle with translation==

A hypercycle with translation consists of polypeptides ''E&lt;sub&gt;i&lt;/sub&gt;'' (with concentration ''x&lt;sub&gt;i&lt;/sub&gt;'') and polynucleotides ''I&lt;sub&gt;i&lt;/sub&gt;'' (with concentration ''y&lt;sub&gt;i&lt;/sub&gt;'')&lt;ref name=&quot;Eigen1979&quot;/&gt;. It is assumed that the kinetics of nucleotide synthesis follows a Michaelis–Menten-type reaction scheme where the concentration of complexes cannot be neglected. During replication, molecules form complexes ''I''&lt;sub&gt;''i''&lt;/sub&gt;''E''&lt;sub&gt;''i''-1&lt;/sub&gt; (occurring with concentration ''z&lt;sub&gt;i&lt;/sub&gt;''). Thus the total concentration of molecules (''x''&lt;sub&gt;''i''&lt;/sub&gt;&lt;sup&gt;0&lt;/sup&gt; and ''y''&lt;sub&gt;''i''&lt;/sub&gt;&lt;sup&gt;0&lt;/sup&gt;) will be the sum of free molecules and molecules involved in a complex:

: &lt;math&gt;
\begin{align}
x_i^0 &amp;= x_i+z_{i+1}, \\
y_i^0 &amp;= y_i+z_i.
\end{align}&lt;/math&gt;

The dynamics of the hypercycle with translation can be described using a system of differential equations modelling the total number of molecules:

: &lt;math&gt;
\begin{align}
\dot{x}_i^0 &amp;= k_i y_i-\frac{x_i^0}{c_E} \phi_x, \\
\dot{y}_i^0 &amp;= f_i z_i-\frac{y_i^0}{c_I} \phi_y
\end{align}&lt;/math&gt;

where

: &lt;math&gt;
\begin{align}
c_E &amp;= \sum_i x_i^0, \\
c_I &amp;= \sum_i y_i^0.
\end{align}&lt;/math&gt;

In the above equations ''c&lt;sub&gt;E&lt;/sub&gt;'' and ''c&lt;sub&gt;I&lt;/sub&gt;'' are total concentrations of all polypeptides and all polynucleotides, ''&amp;phi;&lt;sub&gt;x&lt;/sub&gt;'' and ''&amp;phi;&lt;sub&gt;y&lt;/sub&gt;'' are dilution fluxes, ''k&lt;sub&gt;i&lt;/sub&gt;'' is the production rate of polypeptide ''E&lt;sub&gt;i&lt;/sub&gt;'' translated from the polynucleotide ''I&lt;sub&gt;i&lt;/sub&gt;'' and ''f&lt;sub&gt;i&lt;/sub&gt;'' is the production rate of polynucleotide ''I&lt;sub&gt;i&lt;/sub&gt;'' synthesised by the complex ''I''&lt;sub&gt;''i''&lt;/sub&gt;''E''&lt;sub&gt;''i''-1&lt;/sub&gt; (through replication and polymerization).

=Evolution of hypercycles=

==Formation of the first hypercycles==

==Evolutionary dynamics==

==Evolutionary dynamics: a mathematical model==

According to the definition of hypercycle it is a nonlinear, dynamic system and in the simplest case it can be assumed that it grows at a rate determined by a system of quadratic differential equations. Then the competition between evolving hypercycles can be modelled using the differential equations

: &lt;math&gt;\dot{C_i}=k_i C_i^2-C_i \frac{\phi}{C}&lt;/math&gt;

where

: &lt;math&gt;C = \sum_i C_i.&lt;/math&gt;

Here ''C&lt;sub&gt;i&lt;/sub&gt;'' is the total concentration of all polynucleotide chains belonging to a hypercycle ''H&lt;sub&gt;i&lt;/sub&gt;'', ''C'' is the total concentration of polynucleotide chains belonging to all hypercycles, ''k&lt;sub&gt;i&lt;/sub&gt;'' is the rate of growth and ''&amp;phi;'' is a dilution flux which guarantees that the total concentration is constant. According to the above model, in the initial phase when several hypercycles exist, the selection of the hypercycle with the largest ''k&lt;sub&gt;i&lt;/sub&gt;'' values takes place. When one hypercycle wins the selection and dominates the population it is very difficult to replace it, even with a hypercycle with a much higher growth rate ''k''.

=Origin of translation code=

=Compartmentation and genome integration=

=Hypercycles and ribozymes=

=Open problems and reformulations=

The hypercycle concept has been continuously studied since its origin. Shortly after Eigen and Schuster published their main work regarding hypercycles,&lt;ref name=&quot;Eigen1979&quot;/&gt; [[wp:John_Maynard_Smith|John Maynard Smith]] raised an objection that catalytic support for the replication given to other molecules is altruistic.&lt;ref name=&quot;Smith1979&quot;&gt;{{cite pmid|460422}}&lt;/ref&gt; Therefore, it cannot be selected and maintained in a system. He also underlined hypercycle vulnerability to parasites as they are favoured by selection. Later on, Hofbauer and Sigmund [TODO [wiki]38] indicated that in reality a hypercycle can maintain only fewer than five members. In agreement with Eigen and Schuster’s principal analysis,&lt;ref name=&quot;Eigen1979&quot;/&gt; they argued that systems with five or more species exhibit limited and unstable cyclic behaviour, because some species can die out due to stochastic events and break the positive feedback loop that sustains the hypercycle. The extinction of the hypercycle then follows. It was also emphasized that a hypercycle size of up to four is too small to maintain the amount of information sufficient to cross the information threshold.

Several researchers proposed a solution to these problems by introducing space into the initial model.&lt;ref name=&quot;Boerlijst1991a&quot;/&gt;&lt;ref name=&quot;Boerlijst1991b&quot;/&gt;&lt;ref name=&quot;Mccaskill2001&quot;&gt;{{cite pmid|11688718}}&lt;/ref&gt;&lt;ref name=&quot;Szabo2002&quot;&gt;{{cite pmid|12447445}}&lt;/ref&gt; They studied the replicator equations with the use of partial differential equations&lt;ref name=&quot;Boerlijst1995&quot;/&gt; and [[wp:Cellular_automaton|cellular automata] models.&lt;ref name=&quot;Boerlijst1991a&quot;/&gt;&lt;ref name=&quot;Hogeweg2003&quot;/&gt;&lt;ref name=&quot;Takeuchi2012&quot;/&gt; They demonstrated that spatial self-structuring of the system completely solves the problem of global extinction for large systems&lt;ref name=&quot;Boerlijst1991a&quot;/&gt;&lt;ref name=&quot;Boerlijst1991b&quot;/&gt;  and, partially, the problem of parasites. The latter was also analysed by May&lt;ref name=&quot;May1991&quot;/&gt; who noticed that an emergent rotating spiral wave pattern, which was observed during computational simulations performed on cellular automata, proved to be stable and able to survive the invasion of parasites if they appear at some distance from the wave core. Unfortunately, in this case, rotation decelerates as the number of hypercycle members increases, meaning that selection tends towards decreasing the amount of information stored in the hypercycle. Moreover, there is also a problem with adding new information into the system. In order to be preserved, the new information has to appear near to the core of the spiral wave. However, this would make the system vulnerable to parasites and as a consequence the hypercycle would not be stable. Therefore, stable spiral waves are characterized by once-for-ever selection, which creates the restrictions that, on one hand, once the information is added to the system it cannot be easily abandoned, and on the other hand, new information cannot be added. 

Another model based on cellular automata, taking into account a simpler replicating network of continuously mutating parasites and their interactions with one replicase species, was proposed by Takeuchi and Hogeweg6 and exhibited an emergent travelling wave pattern. Surprisingly, travelling waves not only proved to be stable against moderately strong parasites, if the parasites’ mutation rate is not too high, but the emergent pattern itself was generated as a result of interactions between parasites and replicase species. The same technique was used to model systems which include formation of complexes.&lt;ref name=&quot;Takeuchi2007&quot;&gt;{{cite pmid|17955153}}&lt;/ref&gt; Finally, hypercycle simulation extending to three dimensions showed the emergence of the three-dimensional analogue of a spiral wave, namely the scroll wave.[TODO 42]

=References=
&lt;references/&gt;

[[Category:PLoS Computational Biology drafts]]</text>
      <sha1>44vx1gknb4lu5g5oh12wti7yrjoq3gu</sha1>
    </revision>
    <revision>
      <id>4576</id>
      <parentid>4575</parentid>
      <timestamp>2015-07-14T13:47:42Z</timestamp>
      <contributor>
        <username>Swasik</username>
        <id>68</id>
      </contributor>
      <comment>/* Hypercycle with translation */</comment>
      <model>wikitext</model>
      <format>text/x-wiki</format>
      <text xml:space="preserve" bytes="14622">Natalia Szostak&lt;sup&gt;1,2&lt;/sup&gt;, Szymon Wasik&lt;sup&gt;1,2,†&lt;/sup&gt; Jacek Blazewicz&lt;sup&gt;1,2,3&lt;/sup&gt; 

&lt;sup&gt;1&lt;/sup&gt;Faculty of Computing, [[WP:Poznan University of Technology|Poznań University of Technology]], Pitrowo 2, 60-965 Poznan, Poland

&lt;sup&gt;2&lt;/sup&gt;European Center for Bioinformatics and Genomics, [[WP:Poznan University of Technology|Poznań University of Technology]], Piotrowo 2, 60-965 Poznan, Poland

&lt;sup&gt;3&lt;/sup&gt;Institute of Bioorganic Chemistry, [[WP:Polish Academy of Sciences|Polish Academy of Sciences]], Noskowskiego 12/14, 61-704 Poznan, Poland

&lt;sup&gt;†&lt;/sup&gt; Corresponding author, email: swasik@cs.put.poznan.pl

----

= Intro (section to be removed) =

A '''hypercycle''' is an abstract model of organization of [[WP:self-replicating|self-replicating]] molecules connected in a cyclic, autocatalytic manner. It was introduced in an [[Ordinary differential equation|ordinary differential equation]] (ODE) form by the Nobel Prize winner [[WP:Manfred Eigen|Manfred Eigen]] in 1971&lt;ref name=&quot;Eigen1971&quot;&gt;{{cite pmid|4942363}}&lt;/ref&gt; and subsequently further extended in collaboration with [[WP:Peter Schuster|Peter Schuster]].&lt;ref name=&quot;Eigen1979&quot;&gt;M Eigen, P Schuster (1979) &lt;b&gt;The Hypercycle.&lt;/b&gt; (Springer Berlin Heidelberg, 1979)&lt;/ref&gt;&lt;ref name=&quot;Eigen1982&quot;&gt;{{cite pmid|7161810}}&lt;/ref&gt; It was proposed as a solution to the [[WP:error threshold|error threshold]] problem encountered during modelling of replicative molecules which hypothetically existed on the primordial Earth (see: [[wp:abiogenesis|abiogenesis]]). The most important properties of hypercycles are autocatalytic growth competition between cycles, once-for-ever selective behaviour, utilization of small selective advantage, rapid evolvability, increased information capacity and selection against parasitic branches.

The hypercycle is a cycle of connected self-replicating macromolecules. In the hypercycle all molecules are linked such that each of them catalyses the creation of its successor with the last molecule catalys-ing the first one. In such a manner the cycle is closed and reinforces itself [{{See Figure|1|Figure 1}}]. Furthermore, each molecule is additionally a subject for self-replication. The resultant system is a new level of [[WP:self-organization|self-organization]] which incorporates both cooperation and selfishness. The coexistence of many genetically non-identical molecules makes it possible to maintain a higher genetic diversity of the population. This can be a solution to the error threshold&lt;ref name=&quot;Eigen1971&quot;&gt;{{cite pmid|4942363}}&lt;/ref&gt; problem which states that in a system without ideal replication, an excess of mutation events would destroy the ability to carry information and prevent the creation of larger and fitter macromolecules. Moreover, it has been shown that hypercycles could originate naturally and that incorporating new molecules can extend them. Hypercycles are also subject to [[wp:evolution|evolution]] and as such can undergo a selection process. As a result not only does the system gain information, but its information content can be improved. The evolutionary consequences of the hypercycle are genome integration and compartmentation, making a hypercycle only an intermediate state of self-organization, but not the final solution.

[[File:Hypercycle-eigen.svg|thumb|right|{{Figure|1}} A hypercycle.]]

Over the years, the hypercycle theory has experienced many reformulations and methodological ap-proaches. Among them the most notable are applications of partial differential equations,&lt;ref name=&quot;Boerlijst1995&quot;&gt;MC Boerlijst, P Hogeweg (1995) &lt;b&gt;Spatial gradients enhance persistence of hypercycles.&lt;/b&gt; &lt;i&gt;Phys. Nonlinear Phenom.&lt;/i&gt;  88:29–39&lt;/ref&gt; cellular automata&lt;ref name=&quot;Boerlijst1991a&quot;&gt;MC Boerlijst, P Hogeweg (1991) &lt;b&gt;Spiral wave structure in pre-biotic evolution: Hypercycles stable against parasites.&lt;/b&gt; &lt;i&gt;Phys. Nonlinear Phenom.&lt;/i&gt;  48:17–28&lt;/ref&gt;&lt;ref name=&quot;Hogeweg2003&quot;&gt;{{cite pmid|14604183}}&lt;/ref&gt;&lt;ref name=&quot;Takeuchi2009&quot;&gt;{{cite pmid|19834556}}&lt;/ref&gt;&lt;ref name=&quot;Takeuchi2012&quot;&gt;{{cite pmid|22727399}}&lt;/ref&gt; and stochastic formulations of Eigen’s problem.&lt;ref name=&quot;Szathmary1987&quot;&gt;{{cite pmid|2451771}}&lt;/ref&gt; Despite many advantages that the concept of hypercycles presents, there are also some open problems regarding the traditional model formulation using ODEs: a vulnerability to parasites&lt;ref name=&quot;Boerlijst1991a&quot;&gt;&lt;/ref&gt;&lt;ref name=&quot;Hogeweg2003&quot;&gt;&lt;/ref&gt;&lt;ref name=&quot;Takeuchi2009&quot;&gt;&lt;/ref&gt;&lt;ref name=&quot;Takeuchi2012&quot;&gt;&lt;/ref&gt;&lt;ref name=&quot;Szathmary1987&quot;&gt;&lt;/ref&gt;&lt;ref name=&quot;May1991&quot;&gt;RM May (1991) &lt;b&gt;Hypercycles spring to life.&lt;/b&gt; &lt;i&gt;Nature&lt;/i&gt; 353:607–608&lt;/ref&gt;&lt;ref name=&quot;Boerlijst1991b&quot;&gt;MC Boerlijst, P Hogeweg (1991) &lt;b&gt;Self-structuring and selection: Spiral Waves as a Substrate for Prebiotic Evolution.&lt;/b&gt; Conference Paper &lt;i&gt;Artificial Life II&lt;/i&gt; &lt;/ref&gt; and a limited size of stable hypercycles.&lt;ref name=&quot;Hogeweg2003&quot;&gt;&lt;/ref&gt;&lt;ref name=&quot;Takeuchi2012&quot;&gt;&lt;/ref&gt; In 2012, Vaidya et al. published the first experimental proof for the emergence of a cooperative network among fragments of ribozymes which have the ability to self-assemble, and demonstrated their advantages over self-replicating cycles.&lt;ref name=Vaidya2012&gt;{{cite pmid|23075853}}&lt;/ref&gt;

=Model formulation=

==Model evolution==

{{raw:wp:Timeline-event|date={{Start date|1971|}}|event=Eigen introduces the hypercycle concept}} 

{{raw:wp:Timeline-event|date={{Start date|1977|}}|event=Eigen and Schuster extend the hypercycle concept, propose a hypercycle theory and introduce the concept of quasispecies}} 

{{raw:wp:Timeline-event|date={{Start date|1982}}|event=Discovery of ribozyme catalytic properties}}

{{raw:wp:Timeline-event|date={{Start date|2001}}|event= RNA polymerase ribozyme is designed via directed evolution}}

{{raw:wp:Timeline-event|date={{Start date|2012}}|event=Vaidya et al. prove experimentally that ribozymes can form catalytic cycles}}

==Error threshold problem==

==Hypercycle models==

==Alternative concepts==

=Mathematical model=

==Elementary hypercycle==

The dynamics of the elementary hypercycle can be modelled using the following differential equation:&lt;ref name=&quot;Eigen1982&quot;/&gt;

: &lt;math&gt;\dot{c_i}=c_i \left(k_i+\sum_j k_{i,j} c_j - \frac{1}{c} \phi \right)&lt;/math&gt;

where

: &lt;math&gt;
\begin{align}
c &amp;= \sum_i c_i,\\
k_i &amp;= f_i-d_i.
\end{align}&lt;/math&gt;

In the equation above, ''c&lt;sub&gt;i&lt;/sub&gt;'' is the concentration of template ''I&lt;sub&gt;i&lt;/sub&gt;'', ''c'' is the total concentration of all templates, ''k&lt;sub&gt;i&lt;/sub&gt;'' is the excess production rate of template ''I&lt;sub&gt;i&lt;/sub&gt;'', which is a difference between formation ''f&lt;sub&gt;i&lt;/sub&gt;'' by self-replication of the template and its degradation ''d&lt;sub&gt;i&lt;/sub&gt;'', usually by hydrolysis, ''k''&lt;sub&gt;''i'',''j''&lt;/sub&gt; is the production rate of template ''I&lt;sub&gt;i&lt;/sub&gt;'' catalysed by ''I&lt;sub&gt;j&lt;/sub&gt;'' and ''&amp;phi;'' is a dilution flux which guarantees that the total concentration is constant. Production and degradation rates are expressed in numbers of molecules per time unit at unit concentration (''c&lt;sub&gt;i&lt;/sub&gt;'' = 1). Assuming, that at high concentration ''c'' the term ''k&lt;sub&gt;i&lt;/sub&gt;'' can be neglected, and, moreover, in the hypercycle a template can be replicated only by itself and the previous member of the cycle, the equation can be simplified to

: &lt;math&gt;\dot{c_i} = c_i \left(\gamma_i c_{i-1}-\frac{1}{c}\phi\right)&lt;/math&gt;

where

: &lt;math&gt;
\begin{align}
\gamma_i &amp;= k_{i,i-1}, \\
k_{i,0} &amp;= k_{i,n}, \\
c_0 &amp;= c_n.
\end{align}
&lt;/math&gt;

Finally, the equation can be expressed using a relative concentration ''x&lt;sub&gt;i&lt;/sub&gt;'' = ''c&lt;sub&gt;i&lt;/sub&gt;'' / ''c'' as follows:

: &lt;math&gt;\dot{x_i}=x_i \left(\gamma_i x_{i-1}-\phi\right).&lt;/math&gt;

==Hypercycle with translation==

A hypercycle with translation consists of polypeptides ''E&lt;sub&gt;i&lt;/sub&gt;'' (with concentration ''x&lt;sub&gt;i&lt;/sub&gt;'') and polynucleotides ''I&lt;sub&gt;i&lt;/sub&gt;'' (with concentration ''y&lt;sub&gt;i&lt;/sub&gt;'').&lt;ref name=&quot;Eigen1979&quot;/&gt; It is assumed that the kinetics of nucleotide synthesis follows a Michaelis–Menten-type reaction scheme where the concentration of complexes cannot be neglected. During replication, molecules form complexes ''I''&lt;sub&gt;''i''&lt;/sub&gt;''E''&lt;sub&gt;''i''-1&lt;/sub&gt; (occurring with concentration ''z&lt;sub&gt;i&lt;/sub&gt;''). Thus the total concentration of molecules (''x''&lt;sub&gt;''i''&lt;/sub&gt;&lt;sup&gt;0&lt;/sup&gt; and ''y''&lt;sub&gt;''i''&lt;/sub&gt;&lt;sup&gt;0&lt;/sup&gt;) will be the sum of free molecules and molecules involved in a complex:

: &lt;math&gt;
\begin{align}
x_i^0 &amp;= x_i+z_{i+1}, \\
y_i^0 &amp;= y_i+z_i.
\end{align}&lt;/math&gt;

The dynamics of the hypercycle with translation can be described using a system of differential equations modelling the total number of molecules:

: &lt;math&gt;
\begin{align}
\dot{x}_i^0 &amp;= k_i y_i-\frac{x_i^0}{c_E} \phi_x, \\
\dot{y}_i^0 &amp;= f_i z_i-\frac{y_i^0}{c_I} \phi_y
\end{align}&lt;/math&gt;

where

: &lt;math&gt;
\begin{align}
c_E &amp;= \sum_i x_i^0, \\
c_I &amp;= \sum_i y_i^0.
\end{align}&lt;/math&gt;

In the above equations ''c&lt;sub&gt;E&lt;/sub&gt;'' and ''c&lt;sub&gt;I&lt;/sub&gt;'' are total concentrations of all polypeptides and all polynucleotides, ''&amp;phi;&lt;sub&gt;x&lt;/sub&gt;'' and ''&amp;phi;&lt;sub&gt;y&lt;/sub&gt;'' are dilution fluxes, ''k&lt;sub&gt;i&lt;/sub&gt;'' is the production rate of polypeptide ''E&lt;sub&gt;i&lt;/sub&gt;'' translated from the polynucleotide ''I&lt;sub&gt;i&lt;/sub&gt;'' and ''f&lt;sub&gt;i&lt;/sub&gt;'' is the production rate of polynucleotide ''I&lt;sub&gt;i&lt;/sub&gt;'' synthesised by the complex ''I''&lt;sub&gt;''i''&lt;/sub&gt;''E''&lt;sub&gt;''i''-1&lt;/sub&gt; (through replication and polymerization).

=Evolution of hypercycles=

==Formation of the first hypercycles==

==Evolutionary dynamics==

==Evolutionary dynamics: a mathematical model==

According to the definition of hypercycle it is a nonlinear, dynamic system and in the simplest case it can be assumed that it grows at a rate determined by a system of quadratic differential equations. Then the competition between evolving hypercycles can be modelled using the differential equations

: &lt;math&gt;\dot{C_i}=k_i C_i^2-C_i \frac{\phi}{C}&lt;/math&gt;

where

: &lt;math&gt;C = \sum_i C_i.&lt;/math&gt;

Here ''C&lt;sub&gt;i&lt;/sub&gt;'' is the total concentration of all polynucleotide chains belonging to a hypercycle ''H&lt;sub&gt;i&lt;/sub&gt;'', ''C'' is the total concentration of polynucleotide chains belonging to all hypercycles, ''k&lt;sub&gt;i&lt;/sub&gt;'' is the rate of growth and ''&amp;phi;'' is a dilution flux which guarantees that the total concentration is constant. According to the above model, in the initial phase when several hypercycles exist, the selection of the hypercycle with the largest ''k&lt;sub&gt;i&lt;/sub&gt;'' values takes place. When one hypercycle wins the selection and dominates the population it is very difficult to replace it, even with a hypercycle with a much higher growth rate ''k''.

=Origin of translation code=

=Compartmentation and genome integration=

=Hypercycles and ribozymes=

=Open problems and reformulations=

The hypercycle concept has been continuously studied since its origin. Shortly after Eigen and Schuster published their main work regarding hypercycles,&lt;ref name=&quot;Eigen1979&quot;/&gt; [[wp:John_Maynard_Smith|John Maynard Smith]] raised an objection that catalytic support for the replication given to other molecules is altruistic.&lt;ref name=&quot;Smith1979&quot;&gt;{{cite pmid|460422}}&lt;/ref&gt; Therefore, it cannot be selected and maintained in a system. He also underlined hypercycle vulnerability to parasites as they are favoured by selection. Later on, Hofbauer and Sigmund [TODO [wiki]38] indicated that in reality a hypercycle can maintain only fewer than five members. In agreement with Eigen and Schuster’s principal analysis,&lt;ref name=&quot;Eigen1979&quot;/&gt; they argued that systems with five or more species exhibit limited and unstable cyclic behaviour, because some species can die out due to stochastic events and break the positive feedback loop that sustains the hypercycle. The extinction of the hypercycle then follows. It was also emphasized that a hypercycle size of up to four is too small to maintain the amount of information sufficient to cross the information threshold.

Several researchers proposed a solution to these problems by introducing space into the initial model.&lt;ref name=&quot;Boerlijst1991a&quot;/&gt;&lt;ref name=&quot;Boerlijst1991b&quot;/&gt;&lt;ref name=&quot;Mccaskill2001&quot;&gt;{{cite pmid|11688718}}&lt;/ref&gt;&lt;ref name=&quot;Szabo2002&quot;&gt;{{cite pmid|12447445}}&lt;/ref&gt; They studied the replicator equations with the use of partial differential equations&lt;ref name=&quot;Boerlijst1995&quot;/&gt; and [[wp:Cellular_automaton|cellular automata] models.&lt;ref name=&quot;Boerlijst1991a&quot;/&gt;&lt;ref name=&quot;Hogeweg2003&quot;/&gt;&lt;ref name=&quot;Takeuchi2012&quot;/&gt; They demonstrated that spatial self-structuring of the system completely solves the problem of global extinction for large systems&lt;ref name=&quot;Boerlijst1991a&quot;/&gt;&lt;ref name=&quot;Boerlijst1991b&quot;/&gt;  and, partially, the problem of parasites. The latter was also analysed by May&lt;ref name=&quot;May1991&quot;/&gt; who noticed that an emergent rotating spiral wave pattern, which was observed during computational simulations performed on cellular automata, proved to be stable and able to survive the invasion of parasites if they appear at some distance from the wave core. Unfortunately, in this case, rotation decelerates as the number of hypercycle members increases, meaning that selection tends towards decreasing the amount of information stored in the hypercycle. Moreover, there is also a problem with adding new information into the system. In order to be preserved, the new information has to appear near to the core of the spiral wave. However, this would make the system vulnerable to parasites and as a consequence the hypercycle would not be stable. Therefore, stable spiral waves are characterized by once-for-ever selection, which creates the restrictions that, on one hand, once the information is added to the system it cannot be easily abandoned, and on the other hand, new information cannot be added. 

Another model based on cellular automata, taking into account a simpler replicating network of continuously mutating parasites and their interactions with one replicase species, was proposed by Takeuchi and Hogeweg6 and exhibited an emergent travelling wave pattern. Surprisingly, travelling waves not only proved to be stable against moderately strong parasites, if the parasites’ mutation rate is not too high, but the emergent pattern itself was generated as a result of interactions between parasites and replicase species. The same technique was used to model systems which include formation of complexes.&lt;ref name=&quot;Takeuchi2007&quot;&gt;{{cite pmid|17955153}}&lt;/ref&gt; Finally, hypercycle simulation extending to three dimensions showed the emergence of the three-dimensional analogue of a spiral wave, namely the scroll wave.[TODO 42]

=References=
&lt;references/&gt;

[[Category:PLoS Computational Biology drafts]]</text>
      <sha1>g0uqqd4g3j49t9sicwjtyszmur1bmim</sha1>
    </revision>
    <revision>
      <id>4577</id>
      <parentid>4576</parentid>
      <timestamp>2015-07-14T14:06:36Z</timestamp>
      <contributor>
        <username>Swasik</username>
        <id>68</id>
      </contributor>
      <comment>/* Open problems and reformulations */</comment>
      <model>wikitext</model>
      <format>text/x-wiki</format>
      <text xml:space="preserve" bytes="14683">Natalia Szostak&lt;sup&gt;1,2&lt;/sup&gt;, Szymon Wasik&lt;sup&gt;1,2,†&lt;/sup&gt; Jacek Blazewicz&lt;sup&gt;1,2,3&lt;/sup&gt; 

&lt;sup&gt;1&lt;/sup&gt;Faculty of Computing, [[WP:Poznan University of Technology|Poznań University of Technology]], Pitrowo 2, 60-965 Poznan, Poland

&lt;sup&gt;2&lt;/sup&gt;European Center for Bioinformatics and Genomics, [[WP:Poznan University of Technology|Poznań University of Technology]], Piotrowo 2, 60-965 Poznan, Poland

&lt;sup&gt;3&lt;/sup&gt;Institute of Bioorganic Chemistry, [[WP:Polish Academy of Sciences|Polish Academy of Sciences]], Noskowskiego 12/14, 61-704 Poznan, Poland

&lt;sup&gt;†&lt;/sup&gt; Corresponding author, email: swasik@cs.put.poznan.pl

----

= Intro (section to be removed) =

A '''hypercycle''' is an abstract model of organization of [[WP:self-replicating|self-replicating]] molecules connected in a cyclic, autocatalytic manner. It was introduced in an [[Ordinary differential equation|ordinary differential equation]] (ODE) form by the Nobel Prize winner [[WP:Manfred Eigen|Manfred Eigen]] in 1971&lt;ref name=&quot;Eigen1971&quot;&gt;{{cite pmid|4942363}}&lt;/ref&gt; and subsequently further extended in collaboration with [[WP:Peter Schuster|Peter Schuster]].&lt;ref name=&quot;Eigen1979&quot;&gt;M Eigen, P Schuster (1979) &lt;b&gt;The Hypercycle.&lt;/b&gt; (Springer Berlin Heidelberg, 1979)&lt;/ref&gt;&lt;ref name=&quot;Eigen1982&quot;&gt;{{cite pmid|7161810}}&lt;/ref&gt; It was proposed as a solution to the [[WP:error threshold|error threshold]] problem encountered during modelling of replicative molecules which hypothetically existed on the primordial Earth (see: [[wp:abiogenesis|abiogenesis]]). The most important properties of hypercycles are autocatalytic growth competition between cycles, once-for-ever selective behaviour, utilization of small selective advantage, rapid evolvability, increased information capacity and selection against parasitic branches.

The hypercycle is a cycle of connected self-replicating macromolecules. In the hypercycle all molecules are linked such that each of them catalyses the creation of its successor with the last molecule catalys-ing the first one. In such a manner the cycle is closed and reinforces itself [{{See Figure|1|Figure 1}}]. Furthermore, each molecule is additionally a subject for self-replication. The resultant system is a new level of [[WP:self-organization|self-organization]] which incorporates both cooperation and selfishness. The coexistence of many genetically non-identical molecules makes it possible to maintain a higher genetic diversity of the population. This can be a solution to the error threshold&lt;ref name=&quot;Eigen1971&quot;&gt;{{cite pmid|4942363}}&lt;/ref&gt; problem which states that in a system without ideal replication, an excess of mutation events would destroy the ability to carry information and prevent the creation of larger and fitter macromolecules. Moreover, it has been shown that hypercycles could originate naturally and that incorporating new molecules can extend them. Hypercycles are also subject to [[wp:evolution|evolution]] and as such can undergo a selection process. As a result not only does the system gain information, but its information content can be improved. The evolutionary consequences of the hypercycle are genome integration and compartmentation, making a hypercycle only an intermediate state of self-organization, but not the final solution.

[[File:Hypercycle-eigen.svg|thumb|right|{{Figure|1}} A hypercycle.]]

Over the years, the hypercycle theory has experienced many reformulations and methodological ap-proaches. Among them the most notable are applications of partial differential equations,&lt;ref name=&quot;Boerlijst1995&quot;&gt;MC Boerlijst, P Hogeweg (1995) &lt;b&gt;Spatial gradients enhance persistence of hypercycles.&lt;/b&gt; &lt;i&gt;Phys. Nonlinear Phenom.&lt;/i&gt;  88:29–39&lt;/ref&gt; cellular automata&lt;ref name=&quot;Boerlijst1991a&quot;&gt;MC Boerlijst, P Hogeweg (1991) &lt;b&gt;Spiral wave structure in pre-biotic evolution: Hypercycles stable against parasites.&lt;/b&gt; &lt;i&gt;Phys. Nonlinear Phenom.&lt;/i&gt;  48:17–28&lt;/ref&gt;&lt;ref name=&quot;Hogeweg2003&quot;&gt;{{cite pmid|14604183}}&lt;/ref&gt;&lt;ref name=&quot;Takeuchi2009&quot;&gt;{{cite pmid|19834556}}&lt;/ref&gt;&lt;ref name=&quot;Takeuchi2012&quot;&gt;{{cite pmid|22727399}}&lt;/ref&gt; and stochastic formulations of Eigen’s problem.&lt;ref name=&quot;Szathmary1987&quot;&gt;{{cite pmid|2451771}}&lt;/ref&gt; Despite many advantages that the concept of hypercycles presents, there are also some open problems regarding the traditional model formulation using ODEs: a vulnerability to parasites&lt;ref name=&quot;Boerlijst1991a&quot;&gt;&lt;/ref&gt;&lt;ref name=&quot;Hogeweg2003&quot;&gt;&lt;/ref&gt;&lt;ref name=&quot;Takeuchi2009&quot;&gt;&lt;/ref&gt;&lt;ref name=&quot;Takeuchi2012&quot;&gt;&lt;/ref&gt;&lt;ref name=&quot;Szathmary1987&quot;&gt;&lt;/ref&gt;&lt;ref name=&quot;May1991&quot;&gt;RM May (1991) &lt;b&gt;Hypercycles spring to life.&lt;/b&gt; &lt;i&gt;Nature&lt;/i&gt; 353:607–608&lt;/ref&gt;&lt;ref name=&quot;Boerlijst1991b&quot;&gt;MC Boerlijst, P Hogeweg (1991) &lt;b&gt;Self-structuring and selection: Spiral Waves as a Substrate for Prebiotic Evolution.&lt;/b&gt; Conference Paper &lt;i&gt;Artificial Life II&lt;/i&gt; &lt;/ref&gt; and a limited size of stable hypercycles.&lt;ref name=&quot;Hogeweg2003&quot;&gt;&lt;/ref&gt;&lt;ref name=&quot;Takeuchi2012&quot;&gt;&lt;/ref&gt; In 2012, Vaidya et al. published the first experimental proof for the emergence of a cooperative network among fragments of ribozymes which have the ability to self-assemble, and demonstrated their advantages over self-replicating cycles.&lt;ref name=Vaidya2012&gt;{{cite pmid|23075853}}&lt;/ref&gt;

=Model formulation=

==Model evolution==

{{raw:wp:Timeline-event|date={{Start date|1971|}}|event=Eigen introduces the hypercycle concept}} 

{{raw:wp:Timeline-event|date={{Start date|1977|}}|event=Eigen and Schuster extend the hypercycle concept, propose a hypercycle theory and introduce the concept of quasispecies}} 

{{raw:wp:Timeline-event|date={{Start date|1982}}|event=Discovery of ribozyme catalytic properties}}

{{raw:wp:Timeline-event|date={{Start date|2001}}|event= RNA polymerase ribozyme is designed via directed evolution}}

{{raw:wp:Timeline-event|date={{Start date|2012}}|event=Vaidya et al. prove experimentally that ribozymes can form catalytic cycles}}

==Error threshold problem==

==Hypercycle models==

==Alternative concepts==

=Mathematical model=

==Elementary hypercycle==

The dynamics of the elementary hypercycle can be modelled using the following differential equation:&lt;ref name=&quot;Eigen1982&quot;/&gt;

: &lt;math&gt;\dot{c_i}=c_i \left(k_i+\sum_j k_{i,j} c_j - \frac{1}{c} \phi \right)&lt;/math&gt;

where

: &lt;math&gt;
\begin{align}
c &amp;= \sum_i c_i,\\
k_i &amp;= f_i-d_i.
\end{align}&lt;/math&gt;

In the equation above, ''c&lt;sub&gt;i&lt;/sub&gt;'' is the concentration of template ''I&lt;sub&gt;i&lt;/sub&gt;'', ''c'' is the total concentration of all templates, ''k&lt;sub&gt;i&lt;/sub&gt;'' is the excess production rate of template ''I&lt;sub&gt;i&lt;/sub&gt;'', which is a difference between formation ''f&lt;sub&gt;i&lt;/sub&gt;'' by self-replication of the template and its degradation ''d&lt;sub&gt;i&lt;/sub&gt;'', usually by hydrolysis, ''k''&lt;sub&gt;''i'',''j''&lt;/sub&gt; is the production rate of template ''I&lt;sub&gt;i&lt;/sub&gt;'' catalysed by ''I&lt;sub&gt;j&lt;/sub&gt;'' and ''&amp;phi;'' is a dilution flux which guarantees that the total concentration is constant. Production and degradation rates are expressed in numbers of molecules per time unit at unit concentration (''c&lt;sub&gt;i&lt;/sub&gt;'' = 1). Assuming, that at high concentration ''c'' the term ''k&lt;sub&gt;i&lt;/sub&gt;'' can be neglected, and, moreover, in the hypercycle a template can be replicated only by itself and the previous member of the cycle, the equation can be simplified to

: &lt;math&gt;\dot{c_i} = c_i \left(\gamma_i c_{i-1}-\frac{1}{c}\phi\right)&lt;/math&gt;

where

: &lt;math&gt;
\begin{align}
\gamma_i &amp;= k_{i,i-1}, \\
k_{i,0} &amp;= k_{i,n}, \\
c_0 &amp;= c_n.
\end{align}
&lt;/math&gt;

Finally, the equation can be expressed using a relative concentration ''x&lt;sub&gt;i&lt;/sub&gt;'' = ''c&lt;sub&gt;i&lt;/sub&gt;'' / ''c'' as follows:

: &lt;math&gt;\dot{x_i}=x_i \left(\gamma_i x_{i-1}-\phi\right).&lt;/math&gt;

==Hypercycle with translation==

A hypercycle with translation consists of polypeptides ''E&lt;sub&gt;i&lt;/sub&gt;'' (with concentration ''x&lt;sub&gt;i&lt;/sub&gt;'') and polynucleotides ''I&lt;sub&gt;i&lt;/sub&gt;'' (with concentration ''y&lt;sub&gt;i&lt;/sub&gt;'').&lt;ref name=&quot;Eigen1979&quot;/&gt; It is assumed that the kinetics of nucleotide synthesis follows a Michaelis–Menten-type reaction scheme where the concentration of complexes cannot be neglected. During replication, molecules form complexes ''I''&lt;sub&gt;''i''&lt;/sub&gt;''E''&lt;sub&gt;''i''-1&lt;/sub&gt; (occurring with concentration ''z&lt;sub&gt;i&lt;/sub&gt;''). Thus the total concentration of molecules (''x''&lt;sub&gt;''i''&lt;/sub&gt;&lt;sup&gt;0&lt;/sup&gt; and ''y''&lt;sub&gt;''i''&lt;/sub&gt;&lt;sup&gt;0&lt;/sup&gt;) will be the sum of free molecules and molecules involved in a complex:

: &lt;math&gt;
\begin{align}
x_i^0 &amp;= x_i+z_{i+1}, \\
y_i^0 &amp;= y_i+z_i.
\end{align}&lt;/math&gt;

The dynamics of the hypercycle with translation can be described using a system of differential equations modelling the total number of molecules:

: &lt;math&gt;
\begin{align}
\dot{x}_i^0 &amp;= k_i y_i-\frac{x_i^0}{c_E} \phi_x, \\
\dot{y}_i^0 &amp;= f_i z_i-\frac{y_i^0}{c_I} \phi_y
\end{align}&lt;/math&gt;

where

: &lt;math&gt;
\begin{align}
c_E &amp;= \sum_i x_i^0, \\
c_I &amp;= \sum_i y_i^0.
\end{align}&lt;/math&gt;

In the above equations ''c&lt;sub&gt;E&lt;/sub&gt;'' and ''c&lt;sub&gt;I&lt;/sub&gt;'' are total concentrations of all polypeptides and all polynucleotides, ''&amp;phi;&lt;sub&gt;x&lt;/sub&gt;'' and ''&amp;phi;&lt;sub&gt;y&lt;/sub&gt;'' are dilution fluxes, ''k&lt;sub&gt;i&lt;/sub&gt;'' is the production rate of polypeptide ''E&lt;sub&gt;i&lt;/sub&gt;'' translated from the polynucleotide ''I&lt;sub&gt;i&lt;/sub&gt;'' and ''f&lt;sub&gt;i&lt;/sub&gt;'' is the production rate of polynucleotide ''I&lt;sub&gt;i&lt;/sub&gt;'' synthesised by the complex ''I''&lt;sub&gt;''i''&lt;/sub&gt;''E''&lt;sub&gt;''i''-1&lt;/sub&gt; (through replication and polymerization).

=Evolution of hypercycles=

==Formation of the first hypercycles==

==Evolutionary dynamics==

==Evolutionary dynamics: a mathematical model==

According to the definition of hypercycle it is a nonlinear, dynamic system and in the simplest case it can be assumed that it grows at a rate determined by a system of quadratic differential equations. Then the competition between evolving hypercycles can be modelled using the differential equations

: &lt;math&gt;\dot{C_i}=k_i C_i^2-C_i \frac{\phi}{C}&lt;/math&gt;

where

: &lt;math&gt;C = \sum_i C_i.&lt;/math&gt;

Here ''C&lt;sub&gt;i&lt;/sub&gt;'' is the total concentration of all polynucleotide chains belonging to a hypercycle ''H&lt;sub&gt;i&lt;/sub&gt;'', ''C'' is the total concentration of polynucleotide chains belonging to all hypercycles, ''k&lt;sub&gt;i&lt;/sub&gt;'' is the rate of growth and ''&amp;phi;'' is a dilution flux which guarantees that the total concentration is constant. According to the above model, in the initial phase when several hypercycles exist, the selection of the hypercycle with the largest ''k&lt;sub&gt;i&lt;/sub&gt;'' values takes place. When one hypercycle wins the selection and dominates the population it is very difficult to replace it, even with a hypercycle with a much higher growth rate ''k''.

=Origin of translation code=

=Compartmentation and genome integration=

=Hypercycles and ribozymes=

=Open problems and reformulations=

The hypercycle concept has been continuously studied since its origin. Shortly after Eigen and Schuster published their main work regarding hypercycles,&lt;ref name=&quot;Eigen1979&quot;/&gt; [[wp:John_Maynard_Smith|John Maynard Smith]] raised an objection that catalytic support for the replication given to other molecules is altruistic.&lt;ref name=&quot;Smith1979&quot;&gt;{{cite pmid|460422}}&lt;/ref&gt; Therefore, it cannot be selected and maintained in a system. He also underlined hypercycle vulnerability to parasites as they are favoured by selection. Later on, Hofbauer and Sigmund [TODO [wiki]38] indicated that in reality a hypercycle can maintain only fewer than five members. In agreement with Eigen and Schuster’s principal analysis,&lt;ref name=&quot;Eigen1979&quot;/&gt; they argued that systems with five or more species exhibit limited and unstable cyclic behaviour, because some species can die out due to stochastic events and break the positive feedback loop that sustains the hypercycle. The extinction of the hypercycle then follows. It was also emphasized that a hypercycle size of up to four is too small to maintain the amount of information sufficient to cross the information threshold.

Several researchers proposed a solution to these problems by introducing space into the initial model.&lt;ref name=&quot;Boerlijst1991a&quot;/&gt;&lt;ref name=&quot;Boerlijst1991b&quot;/&gt;&lt;ref name=&quot;Mccaskill2001&quot;&gt;{{cite pmid|11688718}}&lt;/ref&gt;&lt;ref name=&quot;Szabo2002&quot;&gt;{{cite pmid|12447445}}&lt;/ref&gt; They studied the replicator equations with the use of [[wp:Partial_differential_equation|partial differential equations]&lt;ref name=&quot;Boerlijst1995&quot;/&gt; and [[wp:Cellular_automaton|cellular automata]] models.&lt;ref name=&quot;Boerlijst1991a&quot;/&gt;&lt;ref name=&quot;Hogeweg2003&quot;/&gt;&lt;ref name=&quot;Takeuchi2012&quot;/&gt; They demonstrated that spatial self-structuring of the system completely solves the problem of global extinction for large systems&lt;ref name=&quot;Boerlijst1991a&quot;/&gt;&lt;ref name=&quot;Boerlijst1991b&quot;/&gt;  and, partially, the problem of parasites. The latter was also analysed by May&lt;ref name=&quot;May1991&quot;/&gt; who noticed that an emergent rotating spiral wave pattern, which was observed during computational simulations performed on cellular automata, proved to be stable and able to survive the invasion of parasites if they appear at some distance from the wave core. Unfortunately, in this case, rotation decelerates as the number of hypercycle members increases, meaning that selection tends towards decreasing the amount of information stored in the hypercycle. Moreover, there is also a problem with adding new information into the system. In order to be preserved, the new information has to appear near to the core of the spiral wave. However, this would make the system vulnerable to parasites and as a consequence the hypercycle would not be stable. Therefore, stable spiral waves are characterized by once-for-ever selection, which creates the restrictions that, on one hand, once the information is added to the system it cannot be easily abandoned, and on the other hand, new information cannot be added. 

Another model based on cellular automata, taking into account a simpler replicating network of continuously mutating parasites and their interactions with one replicase species, was proposed by Takeuchi and Hogeweg&lt;ref name=&quot;Hogeweg2003&quot;/&gt; and exhibited an emergent travelling wave pattern. Surprisingly, travelling waves not only proved to be stable against moderately strong parasites, if the parasites’ mutation rate is not too high, but the emergent pattern itself was generated as a result of interactions between parasites and replicase species. The same technique was used to model systems which include formation of complexes.&lt;ref name=&quot;Takeuchi2007&quot;&gt;{{cite pmid|17955153}}&lt;/ref&gt; Finally, hypercycle simulation extending to three dimensions showed the emergence of the three-dimensional analogue of a spiral wave, namely the scroll wave.[TODO 42]

=References=
&lt;references/&gt;

[[Category:PLoS Computational Biology drafts]]</text>
      <sha1>c1o0yxtcaikiuyecn1whahruhwtltfh</sha1>
    </revision>
    <revision>
      <id>4578</id>
      <parentid>4577</parentid>
      <timestamp>2015-07-14T14:06:54Z</timestamp>
      <contributor>
        <username>Swasik</username>
        <id>68</id>
      </contributor>
      <comment>/* Open problems and reformulations */</comment>
      <model>wikitext</model>
      <format>text/x-wiki</format>
      <text xml:space="preserve" bytes="14684">Natalia Szostak&lt;sup&gt;1,2&lt;/sup&gt;, Szymon Wasik&lt;sup&gt;1,2,†&lt;/sup&gt; Jacek Blazewicz&lt;sup&gt;1,2,3&lt;/sup&gt; 

&lt;sup&gt;1&lt;/sup&gt;Faculty of Computing, [[WP:Poznan University of Technology|Poznań University of Technology]], Pitrowo 2, 60-965 Poznan, Poland

&lt;sup&gt;2&lt;/sup&gt;European Center for Bioinformatics and Genomics, [[WP:Poznan University of Technology|Poznań University of Technology]], Piotrowo 2, 60-965 Poznan, Poland

&lt;sup&gt;3&lt;/sup&gt;Institute of Bioorganic Chemistry, [[WP:Polish Academy of Sciences|Polish Academy of Sciences]], Noskowskiego 12/14, 61-704 Poznan, Poland

&lt;sup&gt;†&lt;/sup&gt; Corresponding author, email: swasik@cs.put.poznan.pl

----

= Intro (section to be removed) =

A '''hypercycle''' is an abstract model of organization of [[WP:self-replicating|self-replicating]] molecules connected in a cyclic, autocatalytic manner. It was introduced in an [[Ordinary differential equation|ordinary differential equation]] (ODE) form by the Nobel Prize winner [[WP:Manfred Eigen|Manfred Eigen]] in 1971&lt;ref name=&quot;Eigen1971&quot;&gt;{{cite pmid|4942363}}&lt;/ref&gt; and subsequently further extended in collaboration with [[WP:Peter Schuster|Peter Schuster]].&lt;ref name=&quot;Eigen1979&quot;&gt;M Eigen, P Schuster (1979) &lt;b&gt;The Hypercycle.&lt;/b&gt; (Springer Berlin Heidelberg, 1979)&lt;/ref&gt;&lt;ref name=&quot;Eigen1982&quot;&gt;{{cite pmid|7161810}}&lt;/ref&gt; It was proposed as a solution to the [[WP:error threshold|error threshold]] problem encountered during modelling of replicative molecules which hypothetically existed on the primordial Earth (see: [[wp:abiogenesis|abiogenesis]]). The most important properties of hypercycles are autocatalytic growth competition between cycles, once-for-ever selective behaviour, utilization of small selective advantage, rapid evolvability, increased information capacity and selection against parasitic branches.

The hypercycle is a cycle of connected self-replicating macromolecules. In the hypercycle all molecules are linked such that each of them catalyses the creation of its successor with the last molecule catalys-ing the first one. In such a manner the cycle is closed and reinforces itself [{{See Figure|1|Figure 1}}]. Furthermore, each molecule is additionally a subject for self-replication. The resultant system is a new level of [[WP:self-organization|self-organization]] which incorporates both cooperation and selfishness. The coexistence of many genetically non-identical molecules makes it possible to maintain a higher genetic diversity of the population. This can be a solution to the error threshold&lt;ref name=&quot;Eigen1971&quot;&gt;{{cite pmid|4942363}}&lt;/ref&gt; problem which states that in a system without ideal replication, an excess of mutation events would destroy the ability to carry information and prevent the creation of larger and fitter macromolecules. Moreover, it has been shown that hypercycles could originate naturally and that incorporating new molecules can extend them. Hypercycles are also subject to [[wp:evolution|evolution]] and as such can undergo a selection process. As a result not only does the system gain information, but its information content can be improved. The evolutionary consequences of the hypercycle are genome integration and compartmentation, making a hypercycle only an intermediate state of self-organization, but not the final solution.

[[File:Hypercycle-eigen.svg|thumb|right|{{Figure|1}} A hypercycle.]]

Over the years, the hypercycle theory has experienced many reformulations and methodological ap-proaches. Among them the most notable are applications of partial differential equations,&lt;ref name=&quot;Boerlijst1995&quot;&gt;MC Boerlijst, P Hogeweg (1995) &lt;b&gt;Spatial gradients enhance persistence of hypercycles.&lt;/b&gt; &lt;i&gt;Phys. Nonlinear Phenom.&lt;/i&gt;  88:29–39&lt;/ref&gt; cellular automata&lt;ref name=&quot;Boerlijst1991a&quot;&gt;MC Boerlijst, P Hogeweg (1991) &lt;b&gt;Spiral wave structure in pre-biotic evolution: Hypercycles stable against parasites.&lt;/b&gt; &lt;i&gt;Phys. Nonlinear Phenom.&lt;/i&gt;  48:17–28&lt;/ref&gt;&lt;ref name=&quot;Hogeweg2003&quot;&gt;{{cite pmid|14604183}}&lt;/ref&gt;&lt;ref name=&quot;Takeuchi2009&quot;&gt;{{cite pmid|19834556}}&lt;/ref&gt;&lt;ref name=&quot;Takeuchi2012&quot;&gt;{{cite pmid|22727399}}&lt;/ref&gt; and stochastic formulations of Eigen’s problem.&lt;ref name=&quot;Szathmary1987&quot;&gt;{{cite pmid|2451771}}&lt;/ref&gt; Despite many advantages that the concept of hypercycles presents, there are also some open problems regarding the traditional model formulation using ODEs: a vulnerability to parasites&lt;ref name=&quot;Boerlijst1991a&quot;&gt;&lt;/ref&gt;&lt;ref name=&quot;Hogeweg2003&quot;&gt;&lt;/ref&gt;&lt;ref name=&quot;Takeuchi2009&quot;&gt;&lt;/ref&gt;&lt;ref name=&quot;Takeuchi2012&quot;&gt;&lt;/ref&gt;&lt;ref name=&quot;Szathmary1987&quot;&gt;&lt;/ref&gt;&lt;ref name=&quot;May1991&quot;&gt;RM May (1991) &lt;b&gt;Hypercycles spring to life.&lt;/b&gt; &lt;i&gt;Nature&lt;/i&gt; 353:607–608&lt;/ref&gt;&lt;ref name=&quot;Boerlijst1991b&quot;&gt;MC Boerlijst, P Hogeweg (1991) &lt;b&gt;Self-structuring and selection: Spiral Waves as a Substrate for Prebiotic Evolution.&lt;/b&gt; Conference Paper &lt;i&gt;Artificial Life II&lt;/i&gt; &lt;/ref&gt; and a limited size of stable hypercycles.&lt;ref name=&quot;Hogeweg2003&quot;&gt;&lt;/ref&gt;&lt;ref name=&quot;Takeuchi2012&quot;&gt;&lt;/ref&gt; In 2012, Vaidya et al. published the first experimental proof for the emergence of a cooperative network among fragments of ribozymes which have the ability to self-assemble, and demonstrated their advantages over self-replicating cycles.&lt;ref name=Vaidya2012&gt;{{cite pmid|23075853}}&lt;/ref&gt;

=Model formulation=

==Model evolution==

{{raw:wp:Timeline-event|date={{Start date|1971|}}|event=Eigen introduces the hypercycle concept}} 

{{raw:wp:Timeline-event|date={{Start date|1977|}}|event=Eigen and Schuster extend the hypercycle concept, propose a hypercycle theory and introduce the concept of quasispecies}} 

{{raw:wp:Timeline-event|date={{Start date|1982}}|event=Discovery of ribozyme catalytic properties}}

{{raw:wp:Timeline-event|date={{Start date|2001}}|event= RNA polymerase ribozyme is designed via directed evolution}}

{{raw:wp:Timeline-event|date={{Start date|2012}}|event=Vaidya et al. prove experimentally that ribozymes can form catalytic cycles}}

==Error threshold problem==

==Hypercycle models==

==Alternative concepts==

=Mathematical model=

==Elementary hypercycle==

The dynamics of the elementary hypercycle can be modelled using the following differential equation:&lt;ref name=&quot;Eigen1982&quot;/&gt;

: &lt;math&gt;\dot{c_i}=c_i \left(k_i+\sum_j k_{i,j} c_j - \frac{1}{c} \phi \right)&lt;/math&gt;

where

: &lt;math&gt;
\begin{align}
c &amp;= \sum_i c_i,\\
k_i &amp;= f_i-d_i.
\end{align}&lt;/math&gt;

In the equation above, ''c&lt;sub&gt;i&lt;/sub&gt;'' is the concentration of template ''I&lt;sub&gt;i&lt;/sub&gt;'', ''c'' is the total concentration of all templates, ''k&lt;sub&gt;i&lt;/sub&gt;'' is the excess production rate of template ''I&lt;sub&gt;i&lt;/sub&gt;'', which is a difference between formation ''f&lt;sub&gt;i&lt;/sub&gt;'' by self-replication of the template and its degradation ''d&lt;sub&gt;i&lt;/sub&gt;'', usually by hydrolysis, ''k''&lt;sub&gt;''i'',''j''&lt;/sub&gt; is the production rate of template ''I&lt;sub&gt;i&lt;/sub&gt;'' catalysed by ''I&lt;sub&gt;j&lt;/sub&gt;'' and ''&amp;phi;'' is a dilution flux which guarantees that the total concentration is constant. Production and degradation rates are expressed in numbers of molecules per time unit at unit concentration (''c&lt;sub&gt;i&lt;/sub&gt;'' = 1). Assuming, that at high concentration ''c'' the term ''k&lt;sub&gt;i&lt;/sub&gt;'' can be neglected, and, moreover, in the hypercycle a template can be replicated only by itself and the previous member of the cycle, the equation can be simplified to

: &lt;math&gt;\dot{c_i} = c_i \left(\gamma_i c_{i-1}-\frac{1}{c}\phi\right)&lt;/math&gt;

where

: &lt;math&gt;
\begin{align}
\gamma_i &amp;= k_{i,i-1}, \\
k_{i,0} &amp;= k_{i,n}, \\
c_0 &amp;= c_n.
\end{align}
&lt;/math&gt;

Finally, the equation can be expressed using a relative concentration ''x&lt;sub&gt;i&lt;/sub&gt;'' = ''c&lt;sub&gt;i&lt;/sub&gt;'' / ''c'' as follows:

: &lt;math&gt;\dot{x_i}=x_i \left(\gamma_i x_{i-1}-\phi\right).&lt;/math&gt;

==Hypercycle with translation==

A hypercycle with translation consists of polypeptides ''E&lt;sub&gt;i&lt;/sub&gt;'' (with concentration ''x&lt;sub&gt;i&lt;/sub&gt;'') and polynucleotides ''I&lt;sub&gt;i&lt;/sub&gt;'' (with concentration ''y&lt;sub&gt;i&lt;/sub&gt;'').&lt;ref name=&quot;Eigen1979&quot;/&gt; It is assumed that the kinetics of nucleotide synthesis follows a Michaelis–Menten-type reaction scheme where the concentration of complexes cannot be neglected. During replication, molecules form complexes ''I''&lt;sub&gt;''i''&lt;/sub&gt;''E''&lt;sub&gt;''i''-1&lt;/sub&gt; (occurring with concentration ''z&lt;sub&gt;i&lt;/sub&gt;''). Thus the total concentration of molecules (''x''&lt;sub&gt;''i''&lt;/sub&gt;&lt;sup&gt;0&lt;/sup&gt; and ''y''&lt;sub&gt;''i''&lt;/sub&gt;&lt;sup&gt;0&lt;/sup&gt;) will be the sum of free molecules and molecules involved in a complex:

: &lt;math&gt;
\begin{align}
x_i^0 &amp;= x_i+z_{i+1}, \\
y_i^0 &amp;= y_i+z_i.
\end{align}&lt;/math&gt;

The dynamics of the hypercycle with translation can be described using a system of differential equations modelling the total number of molecules:

: &lt;math&gt;
\begin{align}
\dot{x}_i^0 &amp;= k_i y_i-\frac{x_i^0}{c_E} \phi_x, \\
\dot{y}_i^0 &amp;= f_i z_i-\frac{y_i^0}{c_I} \phi_y
\end{align}&lt;/math&gt;

where

: &lt;math&gt;
\begin{align}
c_E &amp;= \sum_i x_i^0, \\
c_I &amp;= \sum_i y_i^0.
\end{align}&lt;/math&gt;

In the above equations ''c&lt;sub&gt;E&lt;/sub&gt;'' and ''c&lt;sub&gt;I&lt;/sub&gt;'' are total concentrations of all polypeptides and all polynucleotides, ''&amp;phi;&lt;sub&gt;x&lt;/sub&gt;'' and ''&amp;phi;&lt;sub&gt;y&lt;/sub&gt;'' are dilution fluxes, ''k&lt;sub&gt;i&lt;/sub&gt;'' is the production rate of polypeptide ''E&lt;sub&gt;i&lt;/sub&gt;'' translated from the polynucleotide ''I&lt;sub&gt;i&lt;/sub&gt;'' and ''f&lt;sub&gt;i&lt;/sub&gt;'' is the production rate of polynucleotide ''I&lt;sub&gt;i&lt;/sub&gt;'' synthesised by the complex ''I''&lt;sub&gt;''i''&lt;/sub&gt;''E''&lt;sub&gt;''i''-1&lt;/sub&gt; (through replication and polymerization).

=Evolution of hypercycles=

==Formation of the first hypercycles==

==Evolutionary dynamics==

==Evolutionary dynamics: a mathematical model==

According to the definition of hypercycle it is a nonlinear, dynamic system and in the simplest case it can be assumed that it grows at a rate determined by a system of quadratic differential equations. Then the competition between evolving hypercycles can be modelled using the differential equations

: &lt;math&gt;\dot{C_i}=k_i C_i^2-C_i \frac{\phi}{C}&lt;/math&gt;

where

: &lt;math&gt;C = \sum_i C_i.&lt;/math&gt;

Here ''C&lt;sub&gt;i&lt;/sub&gt;'' is the total concentration of all polynucleotide chains belonging to a hypercycle ''H&lt;sub&gt;i&lt;/sub&gt;'', ''C'' is the total concentration of polynucleotide chains belonging to all hypercycles, ''k&lt;sub&gt;i&lt;/sub&gt;'' is the rate of growth and ''&amp;phi;'' is a dilution flux which guarantees that the total concentration is constant. According to the above model, in the initial phase when several hypercycles exist, the selection of the hypercycle with the largest ''k&lt;sub&gt;i&lt;/sub&gt;'' values takes place. When one hypercycle wins the selection and dominates the population it is very difficult to replace it, even with a hypercycle with a much higher growth rate ''k''.

=Origin of translation code=

=Compartmentation and genome integration=

=Hypercycles and ribozymes=

=Open problems and reformulations=

The hypercycle concept has been continuously studied since its origin. Shortly after Eigen and Schuster published their main work regarding hypercycles,&lt;ref name=&quot;Eigen1979&quot;/&gt; [[wp:John_Maynard_Smith|John Maynard Smith]] raised an objection that catalytic support for the replication given to other molecules is altruistic.&lt;ref name=&quot;Smith1979&quot;&gt;{{cite pmid|460422}}&lt;/ref&gt; Therefore, it cannot be selected and maintained in a system. He also underlined hypercycle vulnerability to parasites as they are favoured by selection. Later on, Hofbauer and Sigmund [TODO [wiki]38] indicated that in reality a hypercycle can maintain only fewer than five members. In agreement with Eigen and Schuster’s principal analysis,&lt;ref name=&quot;Eigen1979&quot;/&gt; they argued that systems with five or more species exhibit limited and unstable cyclic behaviour, because some species can die out due to stochastic events and break the positive feedback loop that sustains the hypercycle. The extinction of the hypercycle then follows. It was also emphasized that a hypercycle size of up to four is too small to maintain the amount of information sufficient to cross the information threshold.

Several researchers proposed a solution to these problems by introducing space into the initial model.&lt;ref name=&quot;Boerlijst1991a&quot;/&gt;&lt;ref name=&quot;Boerlijst1991b&quot;/&gt;&lt;ref name=&quot;Mccaskill2001&quot;&gt;{{cite pmid|11688718}}&lt;/ref&gt;&lt;ref name=&quot;Szabo2002&quot;&gt;{{cite pmid|12447445}}&lt;/ref&gt; They studied the replicator equations with the use of [[wp:Partial_differential_equation|partial differential equations]]&lt;ref name=&quot;Boerlijst1995&quot;/&gt; and [[wp:Cellular_automaton|cellular automata]] models.&lt;ref name=&quot;Boerlijst1991a&quot;/&gt;&lt;ref name=&quot;Hogeweg2003&quot;/&gt;&lt;ref name=&quot;Takeuchi2012&quot;/&gt; They demonstrated that spatial self-structuring of the system completely solves the problem of global extinction for large systems&lt;ref name=&quot;Boerlijst1991a&quot;/&gt;&lt;ref name=&quot;Boerlijst1991b&quot;/&gt;  and, partially, the problem of parasites. The latter was also analysed by May&lt;ref name=&quot;May1991&quot;/&gt; who noticed that an emergent rotating spiral wave pattern, which was observed during computational simulations performed on cellular automata, proved to be stable and able to survive the invasion of parasites if they appear at some distance from the wave core. Unfortunately, in this case, rotation decelerates as the number of hypercycle members increases, meaning that selection tends towards decreasing the amount of information stored in the hypercycle. Moreover, there is also a problem with adding new information into the system. In order to be preserved, the new information has to appear near to the core of the spiral wave. However, this would make the system vulnerable to parasites and as a consequence the hypercycle would not be stable. Therefore, stable spiral waves are characterized by once-for-ever selection, which creates the restrictions that, on one hand, once the information is added to the system it cannot be easily abandoned, and on the other hand, new information cannot be added. 

Another model based on cellular automata, taking into account a simpler replicating network of continuously mutating parasites and their interactions with one replicase species, was proposed by Takeuchi and Hogeweg&lt;ref name=&quot;Hogeweg2003&quot;/&gt; and exhibited an emergent travelling wave pattern. Surprisingly, travelling waves not only proved to be stable against moderately strong parasites, if the parasites’ mutation rate is not too high, but the emergent pattern itself was generated as a result of interactions between parasites and replicase species. The same technique was used to model systems which include formation of complexes.&lt;ref name=&quot;Takeuchi2007&quot;&gt;{{cite pmid|17955153}}&lt;/ref&gt; Finally, hypercycle simulation extending to three dimensions showed the emergence of the three-dimensional analogue of a spiral wave, namely the scroll wave.[TODO 42]

=References=
&lt;references/&gt;

[[Category:PLoS Computational Biology drafts]]</text>
      <sha1>474rfeoazfj30pa7ob3qhwym0n9xjvq</sha1>
    </revision>
    <revision>
      <id>4579</id>
      <parentid>4578</parentid>
      <timestamp>2015-07-14T14:08:18Z</timestamp>
      <contributor>
        <username>Swasik</username>
        <id>68</id>
      </contributor>
      <comment>/* Hypercycles and ribozymes */</comment>
      <model>wikitext</model>
      <format>text/x-wiki</format>
      <text xml:space="preserve" bytes="19642">Natalia Szostak&lt;sup&gt;1,2&lt;/sup&gt;, Szymon Wasik&lt;sup&gt;1,2,†&lt;/sup&gt; Jacek Blazewicz&lt;sup&gt;1,2,3&lt;/sup&gt; 

&lt;sup&gt;1&lt;/sup&gt;Faculty of Computing, [[WP:Poznan University of Technology|Poznań University of Technology]], Pitrowo 2, 60-965 Poznan, Poland

&lt;sup&gt;2&lt;/sup&gt;European Center for Bioinformatics and Genomics, [[WP:Poznan University of Technology|Poznań University of Technology]], Piotrowo 2, 60-965 Poznan, Poland

&lt;sup&gt;3&lt;/sup&gt;Institute of Bioorganic Chemistry, [[WP:Polish Academy of Sciences|Polish Academy of Sciences]], Noskowskiego 12/14, 61-704 Poznan, Poland

&lt;sup&gt;†&lt;/sup&gt; Corresponding author, email: swasik@cs.put.poznan.pl

----

= Intro (section to be removed) =

A '''hypercycle''' is an abstract model of organization of [[WP:self-replicating|self-replicating]] molecules connected in a cyclic, autocatalytic manner. It was introduced in an [[Ordinary differential equation|ordinary differential equation]] (ODE) form by the Nobel Prize winner [[WP:Manfred Eigen|Manfred Eigen]] in 1971&lt;ref name=&quot;Eigen1971&quot;&gt;{{cite pmid|4942363}}&lt;/ref&gt; and subsequently further extended in collaboration with [[WP:Peter Schuster|Peter Schuster]].&lt;ref name=&quot;Eigen1979&quot;&gt;M Eigen, P Schuster (1979) &lt;b&gt;The Hypercycle.&lt;/b&gt; (Springer Berlin Heidelberg, 1979)&lt;/ref&gt;&lt;ref name=&quot;Eigen1982&quot;&gt;{{cite pmid|7161810}}&lt;/ref&gt; It was proposed as a solution to the [[WP:error threshold|error threshold]] problem encountered during modelling of replicative molecules which hypothetically existed on the primordial Earth (see: [[wp:abiogenesis|abiogenesis]]). The most important properties of hypercycles are autocatalytic growth competition between cycles, once-for-ever selective behaviour, utilization of small selective advantage, rapid evolvability, increased information capacity and selection against parasitic branches.

The hypercycle is a cycle of connected self-replicating macromolecules. In the hypercycle all molecules are linked such that each of them catalyses the creation of its successor with the last molecule catalys-ing the first one. In such a manner the cycle is closed and reinforces itself [{{See Figure|1|Figure 1}}]. Furthermore, each molecule is additionally a subject for self-replication. The resultant system is a new level of [[WP:self-organization|self-organization]] which incorporates both cooperation and selfishness. The coexistence of many genetically non-identical molecules makes it possible to maintain a higher genetic diversity of the population. This can be a solution to the error threshold&lt;ref name=&quot;Eigen1971&quot;&gt;{{cite pmid|4942363}}&lt;/ref&gt; problem which states that in a system without ideal replication, an excess of mutation events would destroy the ability to carry information and prevent the creation of larger and fitter macromolecules. Moreover, it has been shown that hypercycles could originate naturally and that incorporating new molecules can extend them. Hypercycles are also subject to [[wp:evolution|evolution]] and as such can undergo a selection process. As a result not only does the system gain information, but its information content can be improved. The evolutionary consequences of the hypercycle are genome integration and compartmentation, making a hypercycle only an intermediate state of self-organization, but not the final solution.

[[File:Hypercycle-eigen.svg|thumb|right|{{Figure|1}} A hypercycle.]]

Over the years, the hypercycle theory has experienced many reformulations and methodological ap-proaches. Among them the most notable are applications of partial differential equations,&lt;ref name=&quot;Boerlijst1995&quot;&gt;MC Boerlijst, P Hogeweg (1995) &lt;b&gt;Spatial gradients enhance persistence of hypercycles.&lt;/b&gt; &lt;i&gt;Phys. Nonlinear Phenom.&lt;/i&gt;  88:29–39&lt;/ref&gt; cellular automata&lt;ref name=&quot;Boerlijst1991a&quot;&gt;MC Boerlijst, P Hogeweg (1991) &lt;b&gt;Spiral wave structure in pre-biotic evolution: Hypercycles stable against parasites.&lt;/b&gt; &lt;i&gt;Phys. Nonlinear Phenom.&lt;/i&gt;  48:17–28&lt;/ref&gt;&lt;ref name=&quot;Hogeweg2003&quot;&gt;{{cite pmid|14604183}}&lt;/ref&gt;&lt;ref name=&quot;Takeuchi2009&quot;&gt;{{cite pmid|19834556}}&lt;/ref&gt;&lt;ref name=&quot;Takeuchi2012&quot;&gt;{{cite pmid|22727399}}&lt;/ref&gt; and stochastic formulations of Eigen’s problem.&lt;ref name=&quot;Szathmary1987&quot;&gt;{{cite pmid|2451771}}&lt;/ref&gt; Despite many advantages that the concept of hypercycles presents, there are also some open problems regarding the traditional model formulation using ODEs: a vulnerability to parasites&lt;ref name=&quot;Boerlijst1991a&quot;&gt;&lt;/ref&gt;&lt;ref name=&quot;Hogeweg2003&quot;&gt;&lt;/ref&gt;&lt;ref name=&quot;Takeuchi2009&quot;&gt;&lt;/ref&gt;&lt;ref name=&quot;Takeuchi2012&quot;&gt;&lt;/ref&gt;&lt;ref name=&quot;Szathmary1987&quot;&gt;&lt;/ref&gt;&lt;ref name=&quot;May1991&quot;&gt;RM May (1991) &lt;b&gt;Hypercycles spring to life.&lt;/b&gt; &lt;i&gt;Nature&lt;/i&gt; 353:607–608&lt;/ref&gt;&lt;ref name=&quot;Boerlijst1991b&quot;&gt;MC Boerlijst, P Hogeweg (1991) &lt;b&gt;Self-structuring and selection: Spiral Waves as a Substrate for Prebiotic Evolution.&lt;/b&gt; Conference Paper &lt;i&gt;Artificial Life II&lt;/i&gt; &lt;/ref&gt; and a limited size of stable hypercycles.&lt;ref name=&quot;Hogeweg2003&quot;&gt;&lt;/ref&gt;&lt;ref name=&quot;Takeuchi2012&quot;&gt;&lt;/ref&gt; In 2012, Vaidya et al. published the first experimental proof for the emergence of a cooperative network among fragments of ribozymes which have the ability to self-assemble, and demonstrated their advantages over self-replicating cycles.&lt;ref name=Vaidya2012&gt;{{cite pmid|23075853}}&lt;/ref&gt;

=Model formulation=

==Model evolution==

{{raw:wp:Timeline-event|date={{Start date|1971|}}|event=Eigen introduces the hypercycle concept}} 

{{raw:wp:Timeline-event|date={{Start date|1977|}}|event=Eigen and Schuster extend the hypercycle concept, propose a hypercycle theory and introduce the concept of quasispecies}} 

{{raw:wp:Timeline-event|date={{Start date|1982}}|event=Discovery of ribozyme catalytic properties}}

{{raw:wp:Timeline-event|date={{Start date|2001}}|event= RNA polymerase ribozyme is designed via directed evolution}}

{{raw:wp:Timeline-event|date={{Start date|2012}}|event=Vaidya et al. prove experimentally that ribozymes can form catalytic cycles}}

==Error threshold problem==

==Hypercycle models==

==Alternative concepts==

=Mathematical model=

==Elementary hypercycle==

The dynamics of the elementary hypercycle can be modelled using the following differential equation:&lt;ref name=&quot;Eigen1982&quot;/&gt;

: &lt;math&gt;\dot{c_i}=c_i \left(k_i+\sum_j k_{i,j} c_j - \frac{1}{c} \phi \right)&lt;/math&gt;

where

: &lt;math&gt;
\begin{align}
c &amp;= \sum_i c_i,\\
k_i &amp;= f_i-d_i.
\end{align}&lt;/math&gt;

In the equation above, ''c&lt;sub&gt;i&lt;/sub&gt;'' is the concentration of template ''I&lt;sub&gt;i&lt;/sub&gt;'', ''c'' is the total concentration of all templates, ''k&lt;sub&gt;i&lt;/sub&gt;'' is the excess production rate of template ''I&lt;sub&gt;i&lt;/sub&gt;'', which is a difference between formation ''f&lt;sub&gt;i&lt;/sub&gt;'' by self-replication of the template and its degradation ''d&lt;sub&gt;i&lt;/sub&gt;'', usually by hydrolysis, ''k''&lt;sub&gt;''i'',''j''&lt;/sub&gt; is the production rate of template ''I&lt;sub&gt;i&lt;/sub&gt;'' catalysed by ''I&lt;sub&gt;j&lt;/sub&gt;'' and ''&amp;phi;'' is a dilution flux which guarantees that the total concentration is constant. Production and degradation rates are expressed in numbers of molecules per time unit at unit concentration (''c&lt;sub&gt;i&lt;/sub&gt;'' = 1). Assuming, that at high concentration ''c'' the term ''k&lt;sub&gt;i&lt;/sub&gt;'' can be neglected, and, moreover, in the hypercycle a template can be replicated only by itself and the previous member of the cycle, the equation can be simplified to

: &lt;math&gt;\dot{c_i} = c_i \left(\gamma_i c_{i-1}-\frac{1}{c}\phi\right)&lt;/math&gt;

where

: &lt;math&gt;
\begin{align}
\gamma_i &amp;= k_{i,i-1}, \\
k_{i,0} &amp;= k_{i,n}, \\
c_0 &amp;= c_n.
\end{align}
&lt;/math&gt;

Finally, the equation can be expressed using a relative concentration ''x&lt;sub&gt;i&lt;/sub&gt;'' = ''c&lt;sub&gt;i&lt;/sub&gt;'' / ''c'' as follows:

: &lt;math&gt;\dot{x_i}=x_i \left(\gamma_i x_{i-1}-\phi\right).&lt;/math&gt;

==Hypercycle with translation==

A hypercycle with translation consists of polypeptides ''E&lt;sub&gt;i&lt;/sub&gt;'' (with concentration ''x&lt;sub&gt;i&lt;/sub&gt;'') and polynucleotides ''I&lt;sub&gt;i&lt;/sub&gt;'' (with concentration ''y&lt;sub&gt;i&lt;/sub&gt;'').&lt;ref name=&quot;Eigen1979&quot;/&gt; It is assumed that the kinetics of nucleotide synthesis follows a Michaelis–Menten-type reaction scheme where the concentration of complexes cannot be neglected. During replication, molecules form complexes ''I''&lt;sub&gt;''i''&lt;/sub&gt;''E''&lt;sub&gt;''i''-1&lt;/sub&gt; (occurring with concentration ''z&lt;sub&gt;i&lt;/sub&gt;''). Thus the total concentration of molecules (''x''&lt;sub&gt;''i''&lt;/sub&gt;&lt;sup&gt;0&lt;/sup&gt; and ''y''&lt;sub&gt;''i''&lt;/sub&gt;&lt;sup&gt;0&lt;/sup&gt;) will be the sum of free molecules and molecules involved in a complex:

: &lt;math&gt;
\begin{align}
x_i^0 &amp;= x_i+z_{i+1}, \\
y_i^0 &amp;= y_i+z_i.
\end{align}&lt;/math&gt;

The dynamics of the hypercycle with translation can be described using a system of differential equations modelling the total number of molecules:

: &lt;math&gt;
\begin{align}
\dot{x}_i^0 &amp;= k_i y_i-\frac{x_i^0}{c_E} \phi_x, \\
\dot{y}_i^0 &amp;= f_i z_i-\frac{y_i^0}{c_I} \phi_y
\end{align}&lt;/math&gt;

where

: &lt;math&gt;
\begin{align}
c_E &amp;= \sum_i x_i^0, \\
c_I &amp;= \sum_i y_i^0.
\end{align}&lt;/math&gt;

In the above equations ''c&lt;sub&gt;E&lt;/sub&gt;'' and ''c&lt;sub&gt;I&lt;/sub&gt;'' are total concentrations of all polypeptides and all polynucleotides, ''&amp;phi;&lt;sub&gt;x&lt;/sub&gt;'' and ''&amp;phi;&lt;sub&gt;y&lt;/sub&gt;'' are dilution fluxes, ''k&lt;sub&gt;i&lt;/sub&gt;'' is the production rate of polypeptide ''E&lt;sub&gt;i&lt;/sub&gt;'' translated from the polynucleotide ''I&lt;sub&gt;i&lt;/sub&gt;'' and ''f&lt;sub&gt;i&lt;/sub&gt;'' is the production rate of polynucleotide ''I&lt;sub&gt;i&lt;/sub&gt;'' synthesised by the complex ''I''&lt;sub&gt;''i''&lt;/sub&gt;''E''&lt;sub&gt;''i''-1&lt;/sub&gt; (through replication and polymerization).

=Evolution of hypercycles=

==Formation of the first hypercycles==

==Evolutionary dynamics==

==Evolutionary dynamics: a mathematical model==

According to the definition of hypercycle it is a nonlinear, dynamic system and in the simplest case it can be assumed that it grows at a rate determined by a system of quadratic differential equations. Then the competition between evolving hypercycles can be modelled using the differential equations

: &lt;math&gt;\dot{C_i}=k_i C_i^2-C_i \frac{\phi}{C}&lt;/math&gt;

where

: &lt;math&gt;C = \sum_i C_i.&lt;/math&gt;

Here ''C&lt;sub&gt;i&lt;/sub&gt;'' is the total concentration of all polynucleotide chains belonging to a hypercycle ''H&lt;sub&gt;i&lt;/sub&gt;'', ''C'' is the total concentration of polynucleotide chains belonging to all hypercycles, ''k&lt;sub&gt;i&lt;/sub&gt;'' is the rate of growth and ''&amp;phi;'' is a dilution flux which guarantees that the total concentration is constant. According to the above model, in the initial phase when several hypercycles exist, the selection of the hypercycle with the largest ''k&lt;sub&gt;i&lt;/sub&gt;'' values takes place. When one hypercycle wins the selection and dominates the population it is very difficult to replace it, even with a hypercycle with a much higher growth rate ''k''.

=Origin of translation code=

=Compartmentation and genome integration=

=Hypercycles and ribozymes=

At the time of the hypercycle theory formulation, ribozymes were not known. After the breakthrough of discovering RNA’s catalytic properties in 198224,25, it was realized that RNA had the ability to inte-grate protein and nucleotide-chain properties into one entity. Ribozymes potentially serving as tem-plates and catalysers of replication can be considered components of quasispecies which can self-organize into a hypercycle without the need to invent a translation process. In 2001, RNA polymerase ribozyme was designed via directed evolution26. Since then, various experiments have shown that despite bearing polymerase properties, ribozymes could have developed other kinds of evolutionarily useful catalytic activity such as synthase, ligase or aminoacylase activities26–31. Ribozymal aminoacyla-tors and ribozymes with the ability to form peptide bonds, could be crucial to inventing translation. RNA ligase in turn could link various components of quasispecies into one chain, beginning the process of genome integration. RNA with synthase or synthetase activity could be critical for building com-partments and providing building blocks for growing RNA and protein chains as well as other types of molecules. Many examples of this kind of ribozyme are currently known, included peptidyl transferase ribozyme27, ligase28,29 [[todo wiki link]], and nucleotide synthetase30. An interesting trans-aminoacylator was described in 201331. It has five nucleotides, which is sufficient for a trans-amino acylation reaction, at the same time being the smallest ribozyme which has been discovered. It sup-ports peptidyl-RNA synthesis which could be a precursor for the contemporary process of linking ami-no acids to tRNA molecules. Interestingly, RNA ligase’s catalytic domain, consisting of 93 nucleotides, proved to be sufficient to catalyse a linking reaction between two RNA chains32, similarly an acyl-transferase ribozyme of 82 nucleotides length was sufficient to perform an acyl-transfer reaction33. Altogether, these results are in agreement with the estimated upper limit of 100 nucleotides set by the error threshold problem. It was hypothesized that even if putative first RNA-dependent RNA-polymerases are estimated to be longer (the smallest reported up-to-date RNA-dependent polymer-ase ribozyme is 165 nucleotides long26), they did not have to arise in one step34. It is more plausible that ligation of smaller RNA chains performed by the first RNA ligases resulted in a longer chain with the desired catalytically active polymerase domain.

Forty years after the publication of Manfred Eigen’s [wiki] primary work dedicated to hypercycles1, Vaidya et al.12 proved experimentally that ribozymes can form catalytic cycles and networks capable of expanding their sizes by incorporating new members. Earlier computer simulations showed that mo-lecular networks can arise, evolve and be resistant to parasitic RNA branches35. Vaidya et al.12 in their experiments used an Azoarcus group I intron ribozyme which when fragmented has an ability to self-assemble by catalysing recombination reactions in an autocatalytic manner. They mutated the three-nucleotide-long sequences responsible for recognition of target sequences on the opposite end of the ribozyme (namely Internal Guide Sequences or IGSs) as well as these target sequences. Some mutants could introduce cooperation by recognizing target sequences of the other ribozymes, promoting their covalent binding, while other, selfish mutants were only able to self-assemble. In separation the selfish subsystem grew faster than the cooperative one. After mixing selfish ribozymes with cooperative ones, the emergence of cooperative behaviour in a merged population was observed, outperforming the self-assembling subsystems. Moreover, the selfish ribozymes were integrated into the network of reactions, supporting its growth. These results were also explained analytically by the ODE model and its analysis. These results differ substantially from results obtained in evolutionary dynamics36.  Ac-cording to evolutionary dynamics theory, selfish molecules should dominate the system even if the growth rate of the selfish subsystem in isolation is lower than the growth rate of the cooperative sys-tem. Moreover, Vaidya et al. proved that when fragmented into more pieces ribozymes that are capa-ble of self-assembly can not only still form catalytic cycles but indeed favour them. Results obtained from experiments by Vaidya et al. gave glimpses on how inefficient prebiotic polymerases, capable of synthesizing only short oligomers, could be sufficient at the pre-life stage to spark off life. This could happen because coupling synthesis of short RNA fragments by the first ribozymal polymerases to a system capable of self-assembly not only enables building longer sequences but also allows exploiting the fitness space more efficiently with the use of the recombination process.

=Open problems and reformulations=

The hypercycle concept has been continuously studied since its origin. Shortly after Eigen and Schuster published their main work regarding hypercycles,&lt;ref name=&quot;Eigen1979&quot;/&gt; [[wp:John_Maynard_Smith|John Maynard Smith]] raised an objection that catalytic support for the replication given to other molecules is altruistic.&lt;ref name=&quot;Smith1979&quot;&gt;{{cite pmid|460422}}&lt;/ref&gt; Therefore, it cannot be selected and maintained in a system. He also underlined hypercycle vulnerability to parasites as they are favoured by selection. Later on, Hofbauer and Sigmund [TODO [wiki]38] indicated that in reality a hypercycle can maintain only fewer than five members. In agreement with Eigen and Schuster’s principal analysis,&lt;ref name=&quot;Eigen1979&quot;/&gt; they argued that systems with five or more species exhibit limited and unstable cyclic behaviour, because some species can die out due to stochastic events and break the positive feedback loop that sustains the hypercycle. The extinction of the hypercycle then follows. It was also emphasized that a hypercycle size of up to four is too small to maintain the amount of information sufficient to cross the information threshold.

Several researchers proposed a solution to these problems by introducing space into the initial model.&lt;ref name=&quot;Boerlijst1991a&quot;/&gt;&lt;ref name=&quot;Boerlijst1991b&quot;/&gt;&lt;ref name=&quot;Mccaskill2001&quot;&gt;{{cite pmid|11688718}}&lt;/ref&gt;&lt;ref name=&quot;Szabo2002&quot;&gt;{{cite pmid|12447445}}&lt;/ref&gt; They studied the replicator equations with the use of [[wp:Partial_differential_equation|partial differential equations]]&lt;ref name=&quot;Boerlijst1995&quot;/&gt; and [[wp:Cellular_automaton|cellular automata]] models.&lt;ref name=&quot;Boerlijst1991a&quot;/&gt;&lt;ref name=&quot;Hogeweg2003&quot;/&gt;&lt;ref name=&quot;Takeuchi2012&quot;/&gt; They demonstrated that spatial self-structuring of the system completely solves the problem of global extinction for large systems&lt;ref name=&quot;Boerlijst1991a&quot;/&gt;&lt;ref name=&quot;Boerlijst1991b&quot;/&gt;  and, partially, the problem of parasites. The latter was also analysed by May&lt;ref name=&quot;May1991&quot;/&gt; who noticed that an emergent rotating spiral wave pattern, which was observed during computational simulations performed on cellular automata, proved to be stable and able to survive the invasion of parasites if they appear at some distance from the wave core. Unfortunately, in this case, rotation decelerates as the number of hypercycle members increases, meaning that selection tends towards decreasing the amount of information stored in the hypercycle. Moreover, there is also a problem with adding new information into the system. In order to be preserved, the new information has to appear near to the core of the spiral wave. However, this would make the system vulnerable to parasites and as a consequence the hypercycle would not be stable. Therefore, stable spiral waves are characterized by once-for-ever selection, which creates the restrictions that, on one hand, once the information is added to the system it cannot be easily abandoned, and on the other hand, new information cannot be added. 

Another model based on cellular automata, taking into account a simpler replicating network of continuously mutating parasites and their interactions with one replicase species, was proposed by Takeuchi and Hogeweg&lt;ref name=&quot;Hogeweg2003&quot;/&gt; and exhibited an emergent travelling wave pattern. Surprisingly, travelling waves not only proved to be stable against moderately strong parasites, if the parasites’ mutation rate is not too high, but the emergent pattern itself was generated as a result of interactions between parasites and replicase species. The same technique was used to model systems which include formation of complexes.&lt;ref name=&quot;Takeuchi2007&quot;&gt;{{cite pmid|17955153}}&lt;/ref&gt; Finally, hypercycle simulation extending to three dimensions showed the emergence of the three-dimensional analogue of a spiral wave, namely the scroll wave.[TODO 42]

=References=
&lt;references/&gt;

[[Category:PLoS Computational Biology drafts]]</text>
      <sha1>rlpop83sswx1uafvmuzworud12l6jf2</sha1>
    </revision>
    <revision>
      <id>4580</id>
      <parentid>4579</parentid>
      <timestamp>2015-07-14T14:09:50Z</timestamp>
      <contributor>
        <username>Swasik</username>
        <id>68</id>
      </contributor>
      <comment>/* Hypercycles and ribozymes */</comment>
      <model>wikitext</model>
      <format>text/x-wiki</format>
      <text xml:space="preserve" bytes="19631">Natalia Szostak&lt;sup&gt;1,2&lt;/sup&gt;, Szymon Wasik&lt;sup&gt;1,2,†&lt;/sup&gt; Jacek Blazewicz&lt;sup&gt;1,2,3&lt;/sup&gt; 

&lt;sup&gt;1&lt;/sup&gt;Faculty of Computing, [[WP:Poznan University of Technology|Poznań University of Technology]], Pitrowo 2, 60-965 Poznan, Poland

&lt;sup&gt;2&lt;/sup&gt;European Center for Bioinformatics and Genomics, [[WP:Poznan University of Technology|Poznań University of Technology]], Piotrowo 2, 60-965 Poznan, Poland

&lt;sup&gt;3&lt;/sup&gt;Institute of Bioorganic Chemistry, [[WP:Polish Academy of Sciences|Polish Academy of Sciences]], Noskowskiego 12/14, 61-704 Poznan, Poland

&lt;sup&gt;†&lt;/sup&gt; Corresponding author, email: swasik@cs.put.poznan.pl

----

= Intro (section to be removed) =

A '''hypercycle''' is an abstract model of organization of [[WP:self-replicating|self-replicating]] molecules connected in a cyclic, autocatalytic manner. It was introduced in an [[Ordinary differential equation|ordinary differential equation]] (ODE) form by the Nobel Prize winner [[WP:Manfred Eigen|Manfred Eigen]] in 1971&lt;ref name=&quot;Eigen1971&quot;&gt;{{cite pmid|4942363}}&lt;/ref&gt; and subsequently further extended in collaboration with [[WP:Peter Schuster|Peter Schuster]].&lt;ref name=&quot;Eigen1979&quot;&gt;M Eigen, P Schuster (1979) &lt;b&gt;The Hypercycle.&lt;/b&gt; (Springer Berlin Heidelberg, 1979)&lt;/ref&gt;&lt;ref name=&quot;Eigen1982&quot;&gt;{{cite pmid|7161810}}&lt;/ref&gt; It was proposed as a solution to the [[WP:error threshold|error threshold]] problem encountered during modelling of replicative molecules which hypothetically existed on the primordial Earth (see: [[wp:abiogenesis|abiogenesis]]). The most important properties of hypercycles are autocatalytic growth competition between cycles, once-for-ever selective behaviour, utilization of small selective advantage, rapid evolvability, increased information capacity and selection against parasitic branches.

The hypercycle is a cycle of connected self-replicating macromolecules. In the hypercycle all molecules are linked such that each of them catalyses the creation of its successor with the last molecule catalys-ing the first one. In such a manner the cycle is closed and reinforces itself [{{See Figure|1|Figure 1}}]. Furthermore, each molecule is additionally a subject for self-replication. The resultant system is a new level of [[WP:self-organization|self-organization]] which incorporates both cooperation and selfishness. The coexistence of many genetically non-identical molecules makes it possible to maintain a higher genetic diversity of the population. This can be a solution to the error threshold&lt;ref name=&quot;Eigen1971&quot;&gt;{{cite pmid|4942363}}&lt;/ref&gt; problem which states that in a system without ideal replication, an excess of mutation events would destroy the ability to carry information and prevent the creation of larger and fitter macromolecules. Moreover, it has been shown that hypercycles could originate naturally and that incorporating new molecules can extend them. Hypercycles are also subject to [[wp:evolution|evolution]] and as such can undergo a selection process. As a result not only does the system gain information, but its information content can be improved. The evolutionary consequences of the hypercycle are genome integration and compartmentation, making a hypercycle only an intermediate state of self-organization, but not the final solution.

[[File:Hypercycle-eigen.svg|thumb|right|{{Figure|1}} A hypercycle.]]

Over the years, the hypercycle theory has experienced many reformulations and methodological ap-proaches. Among them the most notable are applications of partial differential equations,&lt;ref name=&quot;Boerlijst1995&quot;&gt;MC Boerlijst, P Hogeweg (1995) &lt;b&gt;Spatial gradients enhance persistence of hypercycles.&lt;/b&gt; &lt;i&gt;Phys. Nonlinear Phenom.&lt;/i&gt;  88:29–39&lt;/ref&gt; cellular automata&lt;ref name=&quot;Boerlijst1991a&quot;&gt;MC Boerlijst, P Hogeweg (1991) &lt;b&gt;Spiral wave structure in pre-biotic evolution: Hypercycles stable against parasites.&lt;/b&gt; &lt;i&gt;Phys. Nonlinear Phenom.&lt;/i&gt;  48:17–28&lt;/ref&gt;&lt;ref name=&quot;Hogeweg2003&quot;&gt;{{cite pmid|14604183}}&lt;/ref&gt;&lt;ref name=&quot;Takeuchi2009&quot;&gt;{{cite pmid|19834556}}&lt;/ref&gt;&lt;ref name=&quot;Takeuchi2012&quot;&gt;{{cite pmid|22727399}}&lt;/ref&gt; and stochastic formulations of Eigen’s problem.&lt;ref name=&quot;Szathmary1987&quot;&gt;{{cite pmid|2451771}}&lt;/ref&gt; Despite many advantages that the concept of hypercycles presents, there are also some open problems regarding the traditional model formulation using ODEs: a vulnerability to parasites&lt;ref name=&quot;Boerlijst1991a&quot;&gt;&lt;/ref&gt;&lt;ref name=&quot;Hogeweg2003&quot;&gt;&lt;/ref&gt;&lt;ref name=&quot;Takeuchi2009&quot;&gt;&lt;/ref&gt;&lt;ref name=&quot;Takeuchi2012&quot;&gt;&lt;/ref&gt;&lt;ref name=&quot;Szathmary1987&quot;&gt;&lt;/ref&gt;&lt;ref name=&quot;May1991&quot;&gt;RM May (1991) &lt;b&gt;Hypercycles spring to life.&lt;/b&gt; &lt;i&gt;Nature&lt;/i&gt; 353:607–608&lt;/ref&gt;&lt;ref name=&quot;Boerlijst1991b&quot;&gt;MC Boerlijst, P Hogeweg (1991) &lt;b&gt;Self-structuring and selection: Spiral Waves as a Substrate for Prebiotic Evolution.&lt;/b&gt; Conference Paper &lt;i&gt;Artificial Life II&lt;/i&gt; &lt;/ref&gt; and a limited size of stable hypercycles.&lt;ref name=&quot;Hogeweg2003&quot;&gt;&lt;/ref&gt;&lt;ref name=&quot;Takeuchi2012&quot;&gt;&lt;/ref&gt; In 2012, Vaidya et al. published the first experimental proof for the emergence of a cooperative network among fragments of ribozymes which have the ability to self-assemble, and demonstrated their advantages over self-replicating cycles.&lt;ref name=Vaidya2012&gt;{{cite pmid|23075853}}&lt;/ref&gt;

=Model formulation=

==Model evolution==

{{raw:wp:Timeline-event|date={{Start date|1971|}}|event=Eigen introduces the hypercycle concept}} 

{{raw:wp:Timeline-event|date={{Start date|1977|}}|event=Eigen and Schuster extend the hypercycle concept, propose a hypercycle theory and introduce the concept of quasispecies}} 

{{raw:wp:Timeline-event|date={{Start date|1982}}|event=Discovery of ribozyme catalytic properties}}

{{raw:wp:Timeline-event|date={{Start date|2001}}|event= RNA polymerase ribozyme is designed via directed evolution}}

{{raw:wp:Timeline-event|date={{Start date|2012}}|event=Vaidya et al. prove experimentally that ribozymes can form catalytic cycles}}

==Error threshold problem==

==Hypercycle models==

==Alternative concepts==

=Mathematical model=

==Elementary hypercycle==

The dynamics of the elementary hypercycle can be modelled using the following differential equation:&lt;ref name=&quot;Eigen1982&quot;/&gt;

: &lt;math&gt;\dot{c_i}=c_i \left(k_i+\sum_j k_{i,j} c_j - \frac{1}{c} \phi \right)&lt;/math&gt;

where

: &lt;math&gt;
\begin{align}
c &amp;= \sum_i c_i,\\
k_i &amp;= f_i-d_i.
\end{align}&lt;/math&gt;

In the equation above, ''c&lt;sub&gt;i&lt;/sub&gt;'' is the concentration of template ''I&lt;sub&gt;i&lt;/sub&gt;'', ''c'' is the total concentration of all templates, ''k&lt;sub&gt;i&lt;/sub&gt;'' is the excess production rate of template ''I&lt;sub&gt;i&lt;/sub&gt;'', which is a difference between formation ''f&lt;sub&gt;i&lt;/sub&gt;'' by self-replication of the template and its degradation ''d&lt;sub&gt;i&lt;/sub&gt;'', usually by hydrolysis, ''k''&lt;sub&gt;''i'',''j''&lt;/sub&gt; is the production rate of template ''I&lt;sub&gt;i&lt;/sub&gt;'' catalysed by ''I&lt;sub&gt;j&lt;/sub&gt;'' and ''&amp;phi;'' is a dilution flux which guarantees that the total concentration is constant. Production and degradation rates are expressed in numbers of molecules per time unit at unit concentration (''c&lt;sub&gt;i&lt;/sub&gt;'' = 1). Assuming, that at high concentration ''c'' the term ''k&lt;sub&gt;i&lt;/sub&gt;'' can be neglected, and, moreover, in the hypercycle a template can be replicated only by itself and the previous member of the cycle, the equation can be simplified to

: &lt;math&gt;\dot{c_i} = c_i \left(\gamma_i c_{i-1}-\frac{1}{c}\phi\right)&lt;/math&gt;

where

: &lt;math&gt;
\begin{align}
\gamma_i &amp;= k_{i,i-1}, \\
k_{i,0} &amp;= k_{i,n}, \\
c_0 &amp;= c_n.
\end{align}
&lt;/math&gt;

Finally, the equation can be expressed using a relative concentration ''x&lt;sub&gt;i&lt;/sub&gt;'' = ''c&lt;sub&gt;i&lt;/sub&gt;'' / ''c'' as follows:

: &lt;math&gt;\dot{x_i}=x_i \left(\gamma_i x_{i-1}-\phi\right).&lt;/math&gt;

==Hypercycle with translation==

A hypercycle with translation consists of polypeptides ''E&lt;sub&gt;i&lt;/sub&gt;'' (with concentration ''x&lt;sub&gt;i&lt;/sub&gt;'') and polynucleotides ''I&lt;sub&gt;i&lt;/sub&gt;'' (with concentration ''y&lt;sub&gt;i&lt;/sub&gt;'').&lt;ref name=&quot;Eigen1979&quot;/&gt; It is assumed that the kinetics of nucleotide synthesis follows a Michaelis–Menten-type reaction scheme where the concentration of complexes cannot be neglected. During replication, molecules form complexes ''I''&lt;sub&gt;''i''&lt;/sub&gt;''E''&lt;sub&gt;''i''-1&lt;/sub&gt; (occurring with concentration ''z&lt;sub&gt;i&lt;/sub&gt;''). Thus the total concentration of molecules (''x''&lt;sub&gt;''i''&lt;/sub&gt;&lt;sup&gt;0&lt;/sup&gt; and ''y''&lt;sub&gt;''i''&lt;/sub&gt;&lt;sup&gt;0&lt;/sup&gt;) will be the sum of free molecules and molecules involved in a complex:

: &lt;math&gt;
\begin{align}
x_i^0 &amp;= x_i+z_{i+1}, \\
y_i^0 &amp;= y_i+z_i.
\end{align}&lt;/math&gt;

The dynamics of the hypercycle with translation can be described using a system of differential equations modelling the total number of molecules:

: &lt;math&gt;
\begin{align}
\dot{x}_i^0 &amp;= k_i y_i-\frac{x_i^0}{c_E} \phi_x, \\
\dot{y}_i^0 &amp;= f_i z_i-\frac{y_i^0}{c_I} \phi_y
\end{align}&lt;/math&gt;

where

: &lt;math&gt;
\begin{align}
c_E &amp;= \sum_i x_i^0, \\
c_I &amp;= \sum_i y_i^0.
\end{align}&lt;/math&gt;

In the above equations ''c&lt;sub&gt;E&lt;/sub&gt;'' and ''c&lt;sub&gt;I&lt;/sub&gt;'' are total concentrations of all polypeptides and all polynucleotides, ''&amp;phi;&lt;sub&gt;x&lt;/sub&gt;'' and ''&amp;phi;&lt;sub&gt;y&lt;/sub&gt;'' are dilution fluxes, ''k&lt;sub&gt;i&lt;/sub&gt;'' is the production rate of polypeptide ''E&lt;sub&gt;i&lt;/sub&gt;'' translated from the polynucleotide ''I&lt;sub&gt;i&lt;/sub&gt;'' and ''f&lt;sub&gt;i&lt;/sub&gt;'' is the production rate of polynucleotide ''I&lt;sub&gt;i&lt;/sub&gt;'' synthesised by the complex ''I''&lt;sub&gt;''i''&lt;/sub&gt;''E''&lt;sub&gt;''i''-1&lt;/sub&gt; (through replication and polymerization).

=Evolution of hypercycles=

==Formation of the first hypercycles==

==Evolutionary dynamics==

==Evolutionary dynamics: a mathematical model==

According to the definition of hypercycle it is a nonlinear, dynamic system and in the simplest case it can be assumed that it grows at a rate determined by a system of quadratic differential equations. Then the competition between evolving hypercycles can be modelled using the differential equations

: &lt;math&gt;\dot{C_i}=k_i C_i^2-C_i \frac{\phi}{C}&lt;/math&gt;

where

: &lt;math&gt;C = \sum_i C_i.&lt;/math&gt;

Here ''C&lt;sub&gt;i&lt;/sub&gt;'' is the total concentration of all polynucleotide chains belonging to a hypercycle ''H&lt;sub&gt;i&lt;/sub&gt;'', ''C'' is the total concentration of polynucleotide chains belonging to all hypercycles, ''k&lt;sub&gt;i&lt;/sub&gt;'' is the rate of growth and ''&amp;phi;'' is a dilution flux which guarantees that the total concentration is constant. According to the above model, in the initial phase when several hypercycles exist, the selection of the hypercycle with the largest ''k&lt;sub&gt;i&lt;/sub&gt;'' values takes place. When one hypercycle wins the selection and dominates the population it is very difficult to replace it, even with a hypercycle with a much higher growth rate ''k''.

=Origin of translation code=

=Compartmentation and genome integration=

=Hypercycles and ribozymes=

At the time of the hypercycle theory formulation, ribozymes were not known. After the breakthrough of discovering RNA’s catalytic properties in 198224,25, it was realized that RNA had the ability to integrate protein and nucleotide-chain properties into one entity. Ribozymes potentially serving as templates and catalysers of replication can be considered components of quasispecies which can self-organize into a hypercycle without the need to invent a translation process. In 2001, RNA polymerase ribozyme was designed via directed evolution26. Since then, various experiments have shown that despite bearing polymerase properties, ribozymes could have developed other kinds of evolutionarily useful catalytic activity such as synthase, ligase or aminoacylase activities26–31. Ribozymal aminoacylators and ribozymes with the ability to form peptide bonds, could be crucial to inventing translation. RNA ligase in turn could link various components of quasispecies into one chain, beginning the process of genome integration. RNA with synthase or synthetase activity could be critical for building compartments and providing building blocks for growing RNA and protein chains as well as other types of molecules. Many examples of this kind of ribozyme are currently known, included peptidyl transferase ribozyme27, ligase28,29 [[todo wiki link]], and nucleotide synthetase30. An interesting trans-aminoacylator was described in 201331. It has five nucleotides, which is sufficient for a trans-amino acylation reaction, at the same time being the smallest ribozyme which has been discovered. It supports peptidyl-RNA synthesis which could be a precursor for the contemporary process of linking amino acids to tRNA molecules. Interestingly, RNA ligase’s catalytic domain, consisting of 93 nucleotides, proved to be sufficient to catalyse a linking reaction between two RNA chains32, similarly an acyl-transferase ribozyme of 82 nucleotides length was sufficient to perform an acyl-transfer reaction33. Altogether, these results are in agreement with the estimated upper limit of 100 nucleotides set by the error threshold problem. It was hypothesized that even if putative first RNA-dependent RNA-polymerases are estimated to be longer (the smallest reported up-to-date RNA-dependent polymerase ribozyme is 165 nucleotides long26), they did not have to arise in one step34. It is more plausible that ligation of smaller RNA chains performed by the first RNA ligases resulted in a longer chain with the desired catalytically active polymerase domain.

Forty years after the publication of Manfred Eigen’s [wiki] primary work dedicated to hypercycles1, Vaidya et al.12 proved experimentally that ribozymes can form catalytic cycles and networks capable of expanding their sizes by incorporating new members. Earlier computer simulations showed that molecular networks can arise, evolve and be resistant to parasitic RNA branches35. Vaidya et al.12 in their experiments used an Azoarcus group I intron ribozyme which when fragmented has an ability to self-assemble by catalysing recombination reactions in an autocatalytic manner. They mutated the three-nucleotide-long sequences responsible for recognition of target sequences on the opposite end of the ribozyme (namely Internal Guide Sequences or IGSs) as well as these target sequences. Some mutants could introduce cooperation by recognizing target sequences of the other ribozymes, promoting their covalent binding, while other, selfish mutants were only able to self-assemble. In separation the selfish subsystem grew faster than the cooperative one. After mixing selfish ribozymes with cooperative ones, the emergence of cooperative behaviour in a merged population was observed, outperforming the self-assembling subsystems. Moreover, the selfish ribozymes were integrated into the network of reactions, supporting its growth. These results were also explained analytically by the ODE model and its analysis. These results differ substantially from results obtained in evolutionary dynamics36.  According to evolutionary dynamics theory, selfish molecules should dominate the system even if the growth rate of the selfish subsystem in isolation is lower than the growth rate of the cooperative system. Moreover, Vaidya et al. proved that when fragmented into more pieces ribozymes that are capable of self-assembly can not only still form catalytic cycles but indeed favour them. Results obtained from experiments by Vaidya et al. gave glimpses on how inefficient prebiotic polymerases, capable of synthesizing only short oligomers, could be sufficient at the pre-life stage to spark off life. This could happen because coupling synthesis of short RNA fragments by the first ribozymal polymerases to a system capable of self-assembly not only enables building longer sequences but also allows exploiting the fitness space more efficiently with the use of the recombination process.

=Open problems and reformulations=

The hypercycle concept has been continuously studied since its origin. Shortly after Eigen and Schuster published their main work regarding hypercycles,&lt;ref name=&quot;Eigen1979&quot;/&gt; [[wp:John_Maynard_Smith|John Maynard Smith]] raised an objection that catalytic support for the replication given to other molecules is altruistic.&lt;ref name=&quot;Smith1979&quot;&gt;{{cite pmid|460422}}&lt;/ref&gt; Therefore, it cannot be selected and maintained in a system. He also underlined hypercycle vulnerability to parasites as they are favoured by selection. Later on, Hofbauer and Sigmund [TODO [wiki]38] indicated that in reality a hypercycle can maintain only fewer than five members. In agreement with Eigen and Schuster’s principal analysis,&lt;ref name=&quot;Eigen1979&quot;/&gt; they argued that systems with five or more species exhibit limited and unstable cyclic behaviour, because some species can die out due to stochastic events and break the positive feedback loop that sustains the hypercycle. The extinction of the hypercycle then follows. It was also emphasized that a hypercycle size of up to four is too small to maintain the amount of information sufficient to cross the information threshold.

Several researchers proposed a solution to these problems by introducing space into the initial model.&lt;ref name=&quot;Boerlijst1991a&quot;/&gt;&lt;ref name=&quot;Boerlijst1991b&quot;/&gt;&lt;ref name=&quot;Mccaskill2001&quot;&gt;{{cite pmid|11688718}}&lt;/ref&gt;&lt;ref name=&quot;Szabo2002&quot;&gt;{{cite pmid|12447445}}&lt;/ref&gt; They studied the replicator equations with the use of [[wp:Partial_differential_equation|partial differential equations]]&lt;ref name=&quot;Boerlijst1995&quot;/&gt; and [[wp:Cellular_automaton|cellular automata]] models.&lt;ref name=&quot;Boerlijst1991a&quot;/&gt;&lt;ref name=&quot;Hogeweg2003&quot;/&gt;&lt;ref name=&quot;Takeuchi2012&quot;/&gt; They demonstrated that spatial self-structuring of the system completely solves the problem of global extinction for large systems&lt;ref name=&quot;Boerlijst1991a&quot;/&gt;&lt;ref name=&quot;Boerlijst1991b&quot;/&gt;  and, partially, the problem of parasites. The latter was also analysed by May&lt;ref name=&quot;May1991&quot;/&gt; who noticed that an emergent rotating spiral wave pattern, which was observed during computational simulations performed on cellular automata, proved to be stable and able to survive the invasion of parasites if they appear at some distance from the wave core. Unfortunately, in this case, rotation decelerates as the number of hypercycle members increases, meaning that selection tends towards decreasing the amount of information stored in the hypercycle. Moreover, there is also a problem with adding new information into the system. In order to be preserved, the new information has to appear near to the core of the spiral wave. However, this would make the system vulnerable to parasites and as a consequence the hypercycle would not be stable. Therefore, stable spiral waves are characterized by once-for-ever selection, which creates the restrictions that, on one hand, once the information is added to the system it cannot be easily abandoned, and on the other hand, new information cannot be added. 

Another model based on cellular automata, taking into account a simpler replicating network of continuously mutating parasites and their interactions with one replicase species, was proposed by Takeuchi and Hogeweg&lt;ref name=&quot;Hogeweg2003&quot;/&gt; and exhibited an emergent travelling wave pattern. Surprisingly, travelling waves not only proved to be stable against moderately strong parasites, if the parasites’ mutation rate is not too high, but the emergent pattern itself was generated as a result of interactions between parasites and replicase species. The same technique was used to model systems which include formation of complexes.&lt;ref name=&quot;Takeuchi2007&quot;&gt;{{cite pmid|17955153}}&lt;/ref&gt; Finally, hypercycle simulation extending to three dimensions showed the emergence of the three-dimensional analogue of a spiral wave, namely the scroll wave.[TODO 42]

=References=
&lt;references/&gt;

[[Category:PLoS Computational Biology drafts]]</text>
      <sha1>o1rjvfevc636oms2fa0iji1sokzy2sr</sha1>
    </revision>
    <revision>
      <id>4581</id>
      <parentid>4580</parentid>
      <timestamp>2015-07-14T14:12:14Z</timestamp>
      <contributor>
        <username>Swasik</username>
        <id>68</id>
      </contributor>
      <comment>/* Hypercycles and ribozymes */</comment>
      <model>wikitext</model>
      <format>text/x-wiki</format>
      <text xml:space="preserve" bytes="19645">Natalia Szostak&lt;sup&gt;1,2&lt;/sup&gt;, Szymon Wasik&lt;sup&gt;1,2,†&lt;/sup&gt; Jacek Blazewicz&lt;sup&gt;1,2,3&lt;/sup&gt; 

&lt;sup&gt;1&lt;/sup&gt;Faculty of Computing, [[WP:Poznan University of Technology|Poznań University of Technology]], Pitrowo 2, 60-965 Poznan, Poland

&lt;sup&gt;2&lt;/sup&gt;European Center for Bioinformatics and Genomics, [[WP:Poznan University of Technology|Poznań University of Technology]], Piotrowo 2, 60-965 Poznan, Poland

&lt;sup&gt;3&lt;/sup&gt;Institute of Bioorganic Chemistry, [[WP:Polish Academy of Sciences|Polish Academy of Sciences]], Noskowskiego 12/14, 61-704 Poznan, Poland

&lt;sup&gt;†&lt;/sup&gt; Corresponding author, email: swasik@cs.put.poznan.pl

----

= Intro (section to be removed) =

A '''hypercycle''' is an abstract model of organization of [[WP:self-replicating|self-replicating]] molecules connected in a cyclic, autocatalytic manner. It was introduced in an [[Ordinary differential equation|ordinary differential equation]] (ODE) form by the Nobel Prize winner [[WP:Manfred Eigen|Manfred Eigen]] in 1971&lt;ref name=&quot;Eigen1971&quot;&gt;{{cite pmid|4942363}}&lt;/ref&gt; and subsequently further extended in collaboration with [[WP:Peter Schuster|Peter Schuster]].&lt;ref name=&quot;Eigen1979&quot;&gt;M Eigen, P Schuster (1979) &lt;b&gt;The Hypercycle.&lt;/b&gt; (Springer Berlin Heidelberg, 1979)&lt;/ref&gt;&lt;ref name=&quot;Eigen1982&quot;&gt;{{cite pmid|7161810}}&lt;/ref&gt; It was proposed as a solution to the [[WP:error threshold|error threshold]] problem encountered during modelling of replicative molecules which hypothetically existed on the primordial Earth (see: [[wp:abiogenesis|abiogenesis]]). The most important properties of hypercycles are autocatalytic growth competition between cycles, once-for-ever selective behaviour, utilization of small selective advantage, rapid evolvability, increased information capacity and selection against parasitic branches.

The hypercycle is a cycle of connected self-replicating macromolecules. In the hypercycle all molecules are linked such that each of them catalyses the creation of its successor with the last molecule catalys-ing the first one. In such a manner the cycle is closed and reinforces itself [{{See Figure|1|Figure 1}}]. Furthermore, each molecule is additionally a subject for self-replication. The resultant system is a new level of [[WP:self-organization|self-organization]] which incorporates both cooperation and selfishness. The coexistence of many genetically non-identical molecules makes it possible to maintain a higher genetic diversity of the population. This can be a solution to the error threshold&lt;ref name=&quot;Eigen1971&quot;&gt;{{cite pmid|4942363}}&lt;/ref&gt; problem which states that in a system without ideal replication, an excess of mutation events would destroy the ability to carry information and prevent the creation of larger and fitter macromolecules. Moreover, it has been shown that hypercycles could originate naturally and that incorporating new molecules can extend them. Hypercycles are also subject to [[wp:evolution|evolution]] and as such can undergo a selection process. As a result not only does the system gain information, but its information content can be improved. The evolutionary consequences of the hypercycle are genome integration and compartmentation, making a hypercycle only an intermediate state of self-organization, but not the final solution.

[[File:Hypercycle-eigen.svg|thumb|right|{{Figure|1}} A hypercycle.]]

Over the years, the hypercycle theory has experienced many reformulations and methodological ap-proaches. Among them the most notable are applications of partial differential equations,&lt;ref name=&quot;Boerlijst1995&quot;&gt;MC Boerlijst, P Hogeweg (1995) &lt;b&gt;Spatial gradients enhance persistence of hypercycles.&lt;/b&gt; &lt;i&gt;Phys. Nonlinear Phenom.&lt;/i&gt;  88:29–39&lt;/ref&gt; cellular automata&lt;ref name=&quot;Boerlijst1991a&quot;&gt;MC Boerlijst, P Hogeweg (1991) &lt;b&gt;Spiral wave structure in pre-biotic evolution: Hypercycles stable against parasites.&lt;/b&gt; &lt;i&gt;Phys. Nonlinear Phenom.&lt;/i&gt;  48:17–28&lt;/ref&gt;&lt;ref name=&quot;Hogeweg2003&quot;&gt;{{cite pmid|14604183}}&lt;/ref&gt;&lt;ref name=&quot;Takeuchi2009&quot;&gt;{{cite pmid|19834556}}&lt;/ref&gt;&lt;ref name=&quot;Takeuchi2012&quot;&gt;{{cite pmid|22727399}}&lt;/ref&gt; and stochastic formulations of Eigen’s problem.&lt;ref name=&quot;Szathmary1987&quot;&gt;{{cite pmid|2451771}}&lt;/ref&gt; Despite many advantages that the concept of hypercycles presents, there are also some open problems regarding the traditional model formulation using ODEs: a vulnerability to parasites&lt;ref name=&quot;Boerlijst1991a&quot;&gt;&lt;/ref&gt;&lt;ref name=&quot;Hogeweg2003&quot;&gt;&lt;/ref&gt;&lt;ref name=&quot;Takeuchi2009&quot;&gt;&lt;/ref&gt;&lt;ref name=&quot;Takeuchi2012&quot;&gt;&lt;/ref&gt;&lt;ref name=&quot;Szathmary1987&quot;&gt;&lt;/ref&gt;&lt;ref name=&quot;May1991&quot;&gt;RM May (1991) &lt;b&gt;Hypercycles spring to life.&lt;/b&gt; &lt;i&gt;Nature&lt;/i&gt; 353:607–608&lt;/ref&gt;&lt;ref name=&quot;Boerlijst1991b&quot;&gt;MC Boerlijst, P Hogeweg (1991) &lt;b&gt;Self-structuring and selection: Spiral Waves as a Substrate for Prebiotic Evolution.&lt;/b&gt; Conference Paper &lt;i&gt;Artificial Life II&lt;/i&gt; &lt;/ref&gt; and a limited size of stable hypercycles.&lt;ref name=&quot;Hogeweg2003&quot;&gt;&lt;/ref&gt;&lt;ref name=&quot;Takeuchi2012&quot;&gt;&lt;/ref&gt; In 2012, Vaidya et al. published the first experimental proof for the emergence of a cooperative network among fragments of ribozymes which have the ability to self-assemble, and demonstrated their advantages over self-replicating cycles.&lt;ref name=Vaidya2012&gt;{{cite pmid|23075853}}&lt;/ref&gt;

=Model formulation=

==Model evolution==

{{raw:wp:Timeline-event|date={{Start date|1971|}}|event=Eigen introduces the hypercycle concept}} 

{{raw:wp:Timeline-event|date={{Start date|1977|}}|event=Eigen and Schuster extend the hypercycle concept, propose a hypercycle theory and introduce the concept of quasispecies}} 

{{raw:wp:Timeline-event|date={{Start date|1982}}|event=Discovery of ribozyme catalytic properties}}

{{raw:wp:Timeline-event|date={{Start date|2001}}|event= RNA polymerase ribozyme is designed via directed evolution}}

{{raw:wp:Timeline-event|date={{Start date|2012}}|event=Vaidya et al. prove experimentally that ribozymes can form catalytic cycles}}

==Error threshold problem==

==Hypercycle models==

==Alternative concepts==

=Mathematical model=

==Elementary hypercycle==

The dynamics of the elementary hypercycle can be modelled using the following differential equation:&lt;ref name=&quot;Eigen1982&quot;/&gt;

: &lt;math&gt;\dot{c_i}=c_i \left(k_i+\sum_j k_{i,j} c_j - \frac{1}{c} \phi \right)&lt;/math&gt;

where

: &lt;math&gt;
\begin{align}
c &amp;= \sum_i c_i,\\
k_i &amp;= f_i-d_i.
\end{align}&lt;/math&gt;

In the equation above, ''c&lt;sub&gt;i&lt;/sub&gt;'' is the concentration of template ''I&lt;sub&gt;i&lt;/sub&gt;'', ''c'' is the total concentration of all templates, ''k&lt;sub&gt;i&lt;/sub&gt;'' is the excess production rate of template ''I&lt;sub&gt;i&lt;/sub&gt;'', which is a difference between formation ''f&lt;sub&gt;i&lt;/sub&gt;'' by self-replication of the template and its degradation ''d&lt;sub&gt;i&lt;/sub&gt;'', usually by hydrolysis, ''k''&lt;sub&gt;''i'',''j''&lt;/sub&gt; is the production rate of template ''I&lt;sub&gt;i&lt;/sub&gt;'' catalysed by ''I&lt;sub&gt;j&lt;/sub&gt;'' and ''&amp;phi;'' is a dilution flux which guarantees that the total concentration is constant. Production and degradation rates are expressed in numbers of molecules per time unit at unit concentration (''c&lt;sub&gt;i&lt;/sub&gt;'' = 1). Assuming, that at high concentration ''c'' the term ''k&lt;sub&gt;i&lt;/sub&gt;'' can be neglected, and, moreover, in the hypercycle a template can be replicated only by itself and the previous member of the cycle, the equation can be simplified to

: &lt;math&gt;\dot{c_i} = c_i \left(\gamma_i c_{i-1}-\frac{1}{c}\phi\right)&lt;/math&gt;

where

: &lt;math&gt;
\begin{align}
\gamma_i &amp;= k_{i,i-1}, \\
k_{i,0} &amp;= k_{i,n}, \\
c_0 &amp;= c_n.
\end{align}
&lt;/math&gt;

Finally, the equation can be expressed using a relative concentration ''x&lt;sub&gt;i&lt;/sub&gt;'' = ''c&lt;sub&gt;i&lt;/sub&gt;'' / ''c'' as follows:

: &lt;math&gt;\dot{x_i}=x_i \left(\gamma_i x_{i-1}-\phi\right).&lt;/math&gt;

==Hypercycle with translation==

A hypercycle with translation consists of polypeptides ''E&lt;sub&gt;i&lt;/sub&gt;'' (with concentration ''x&lt;sub&gt;i&lt;/sub&gt;'') and polynucleotides ''I&lt;sub&gt;i&lt;/sub&gt;'' (with concentration ''y&lt;sub&gt;i&lt;/sub&gt;'').&lt;ref name=&quot;Eigen1979&quot;/&gt; It is assumed that the kinetics of nucleotide synthesis follows a Michaelis–Menten-type reaction scheme where the concentration of complexes cannot be neglected. During replication, molecules form complexes ''I''&lt;sub&gt;''i''&lt;/sub&gt;''E''&lt;sub&gt;''i''-1&lt;/sub&gt; (occurring with concentration ''z&lt;sub&gt;i&lt;/sub&gt;''). Thus the total concentration of molecules (''x''&lt;sub&gt;''i''&lt;/sub&gt;&lt;sup&gt;0&lt;/sup&gt; and ''y''&lt;sub&gt;''i''&lt;/sub&gt;&lt;sup&gt;0&lt;/sup&gt;) will be the sum of free molecules and molecules involved in a complex:

: &lt;math&gt;
\begin{align}
x_i^0 &amp;= x_i+z_{i+1}, \\
y_i^0 &amp;= y_i+z_i.
\end{align}&lt;/math&gt;

The dynamics of the hypercycle with translation can be described using a system of differential equations modelling the total number of molecules:

: &lt;math&gt;
\begin{align}
\dot{x}_i^0 &amp;= k_i y_i-\frac{x_i^0}{c_E} \phi_x, \\
\dot{y}_i^0 &amp;= f_i z_i-\frac{y_i^0}{c_I} \phi_y
\end{align}&lt;/math&gt;

where

: &lt;math&gt;
\begin{align}
c_E &amp;= \sum_i x_i^0, \\
c_I &amp;= \sum_i y_i^0.
\end{align}&lt;/math&gt;

In the above equations ''c&lt;sub&gt;E&lt;/sub&gt;'' and ''c&lt;sub&gt;I&lt;/sub&gt;'' are total concentrations of all polypeptides and all polynucleotides, ''&amp;phi;&lt;sub&gt;x&lt;/sub&gt;'' and ''&amp;phi;&lt;sub&gt;y&lt;/sub&gt;'' are dilution fluxes, ''k&lt;sub&gt;i&lt;/sub&gt;'' is the production rate of polypeptide ''E&lt;sub&gt;i&lt;/sub&gt;'' translated from the polynucleotide ''I&lt;sub&gt;i&lt;/sub&gt;'' and ''f&lt;sub&gt;i&lt;/sub&gt;'' is the production rate of polynucleotide ''I&lt;sub&gt;i&lt;/sub&gt;'' synthesised by the complex ''I''&lt;sub&gt;''i''&lt;/sub&gt;''E''&lt;sub&gt;''i''-1&lt;/sub&gt; (through replication and polymerization).

=Evolution of hypercycles=

==Formation of the first hypercycles==

==Evolutionary dynamics==

==Evolutionary dynamics: a mathematical model==

According to the definition of hypercycle it is a nonlinear, dynamic system and in the simplest case it can be assumed that it grows at a rate determined by a system of quadratic differential equations. Then the competition between evolving hypercycles can be modelled using the differential equations

: &lt;math&gt;\dot{C_i}=k_i C_i^2-C_i \frac{\phi}{C}&lt;/math&gt;

where

: &lt;math&gt;C = \sum_i C_i.&lt;/math&gt;

Here ''C&lt;sub&gt;i&lt;/sub&gt;'' is the total concentration of all polynucleotide chains belonging to a hypercycle ''H&lt;sub&gt;i&lt;/sub&gt;'', ''C'' is the total concentration of polynucleotide chains belonging to all hypercycles, ''k&lt;sub&gt;i&lt;/sub&gt;'' is the rate of growth and ''&amp;phi;'' is a dilution flux which guarantees that the total concentration is constant. According to the above model, in the initial phase when several hypercycles exist, the selection of the hypercycle with the largest ''k&lt;sub&gt;i&lt;/sub&gt;'' values takes place. When one hypercycle wins the selection and dominates the population it is very difficult to replace it, even with a hypercycle with a much higher growth rate ''k''.

=Origin of translation code=

=Compartmentation and genome integration=

=Hypercycles and ribozymes=

At the time of the hypercycle theory formulation, ribozymes were not known. After the breakthrough of discovering RNA’s catalytic properties in 198224,25, it was realized that RNA had the ability to integrate protein and nucleotide-chain properties into one entity. Ribozymes potentially serving as templates and catalysers of replication can be considered components of quasispecies which can self-organize into a hypercycle without the need to invent a translation process. In 2001, RNA polymerase ribozyme was designed via directed evolution26. Since then, various experiments have shown that despite bearing polymerase properties, ribozymes could have developed other kinds of evolutionarily useful catalytic activity such as synthase, ligase or aminoacylase activities26–31. Ribozymal aminoacylators and ribozymes with the ability to form peptide bonds, could be crucial to inventing translation. RNA ligase in turn could link various components of quasispecies into one chain, beginning the process of genome integration. RNA with synthase or synthetase activity could be critical for building compartments and providing building blocks for growing RNA and protein chains as well as other types of molecules. Many examples of this kind of ribozyme are currently known, included peptidyl transferase ribozyme27, ligase28,29 [[todo wiki link]], and nucleotide synthetase30. An interesting trans-aminoacylator was described in 201331. It has five nucleotides, which is sufficient for a trans-amino acylation reaction, at the same time being the smallest ribozyme which has been discovered. It supports peptidyl-RNA synthesis which could be a precursor for the contemporary process of linking amino acids to tRNA molecules. Interestingly, RNA ligase’s catalytic domain, consisting of 93 nucleotides, proved to be sufficient to catalyse a linking reaction between two RNA chains32, similarly an acyl-transferase ribozyme of 82 nucleotides length was sufficient to perform an acyl-transfer reaction33. Altogether, these results are in agreement with the estimated upper limit of 100 nucleotides set by the error threshold problem. It was hypothesized that even if putative first RNA-dependent RNA-polymerases are estimated to be longer (the smallest reported up-to-date RNA-dependent polymerase ribozyme is 165 nucleotides long26), they did not have to arise in one step34. It is more plausible that ligation of smaller RNA chains performed by the first RNA ligases resulted in a longer chain with the desired catalytically active polymerase domain.

Forty years after the publication of [[wp:Manfred_Eigen|Manfred Eigen’s]] primary work dedicated to hypercycles1, Vaidya et al.12 proved experimentally that ribozymes can form catalytic cycles and networks capable of expanding their sizes by incorporating new members. Earlier computer simulations showed that molecular networks can arise, evolve and be resistant to parasitic RNA branches35. Vaidya et al.12 in their experiments used an Azoarcus group I intron ribozyme which when fragmented has an ability to self-assemble by catalysing recombination reactions in an autocatalytic manner. They mutated the three-nucleotide-long sequences responsible for recognition of target sequences on the opposite end of the ribozyme (namely Internal Guide Sequences or IGSs) as well as these target sequences. Some mutants could introduce cooperation by recognizing target sequences of the other ribozymes, promoting their covalent binding, while other, selfish mutants were only able to self-assemble. In separation the selfish subsystem grew faster than the cooperative one. After mixing selfish ribozymes with cooperative ones, the emergence of cooperative behaviour in a merged population was observed, outperforming the self-assembling subsystems. Moreover, the selfish ribozymes were integrated into the network of reactions, supporting its growth. These results were also explained analytically by the ODE model and its analysis. These results differ substantially from results obtained in evolutionary dynamics36.  According to evolutionary dynamics theory, selfish molecules should dominate the system even if the growth rate of the selfish subsystem in isolation is lower than the growth rate of the cooperative system. Moreover, Vaidya et al. proved that when fragmented into more pieces ribozymes that are capable of self-assembly can not only still form catalytic cycles but indeed favour them. Results obtained from experiments by Vaidya et al. gave glimpses on how inefficient prebiotic polymerases, capable of synthesizing only short oligomers, could be sufficient at the pre-life stage to spark off life. This could happen because coupling synthesis of short RNA fragments by the first ribozymal polymerases to a system capable of self-assembly not only enables building longer sequences but also allows exploiting the fitness space more efficiently with the use of the recombination process.

=Open problems and reformulations=

The hypercycle concept has been continuously studied since its origin. Shortly after Eigen and Schuster published their main work regarding hypercycles,&lt;ref name=&quot;Eigen1979&quot;/&gt; [[wp:John_Maynard_Smith|John Maynard Smith]] raised an objection that catalytic support for the replication given to other molecules is altruistic.&lt;ref name=&quot;Smith1979&quot;&gt;{{cite pmid|460422}}&lt;/ref&gt; Therefore, it cannot be selected and maintained in a system. He also underlined hypercycle vulnerability to parasites as they are favoured by selection. Later on, Hofbauer and Sigmund [TODO [wiki]38] indicated that in reality a hypercycle can maintain only fewer than five members. In agreement with Eigen and Schuster’s principal analysis,&lt;ref name=&quot;Eigen1979&quot;/&gt; they argued that systems with five or more species exhibit limited and unstable cyclic behaviour, because some species can die out due to stochastic events and break the positive feedback loop that sustains the hypercycle. The extinction of the hypercycle then follows. It was also emphasized that a hypercycle size of up to four is too small to maintain the amount of information sufficient to cross the information threshold.

Several researchers proposed a solution to these problems by introducing space into the initial model.&lt;ref name=&quot;Boerlijst1991a&quot;/&gt;&lt;ref name=&quot;Boerlijst1991b&quot;/&gt;&lt;ref name=&quot;Mccaskill2001&quot;&gt;{{cite pmid|11688718}}&lt;/ref&gt;&lt;ref name=&quot;Szabo2002&quot;&gt;{{cite pmid|12447445}}&lt;/ref&gt; They studied the replicator equations with the use of [[wp:Partial_differential_equation|partial differential equations]]&lt;ref name=&quot;Boerlijst1995&quot;/&gt; and [[wp:Cellular_automaton|cellular automata]] models.&lt;ref name=&quot;Boerlijst1991a&quot;/&gt;&lt;ref name=&quot;Hogeweg2003&quot;/&gt;&lt;ref name=&quot;Takeuchi2012&quot;/&gt; They demonstrated that spatial self-structuring of the system completely solves the problem of global extinction for large systems&lt;ref name=&quot;Boerlijst1991a&quot;/&gt;&lt;ref name=&quot;Boerlijst1991b&quot;/&gt;  and, partially, the problem of parasites. The latter was also analysed by May&lt;ref name=&quot;May1991&quot;/&gt; who noticed that an emergent rotating spiral wave pattern, which was observed during computational simulations performed on cellular automata, proved to be stable and able to survive the invasion of parasites if they appear at some distance from the wave core. Unfortunately, in this case, rotation decelerates as the number of hypercycle members increases, meaning that selection tends towards decreasing the amount of information stored in the hypercycle. Moreover, there is also a problem with adding new information into the system. In order to be preserved, the new information has to appear near to the core of the spiral wave. However, this would make the system vulnerable to parasites and as a consequence the hypercycle would not be stable. Therefore, stable spiral waves are characterized by once-for-ever selection, which creates the restrictions that, on one hand, once the information is added to the system it cannot be easily abandoned, and on the other hand, new information cannot be added. 

Another model based on cellular automata, taking into account a simpler replicating network of continuously mutating parasites and their interactions with one replicase species, was proposed by Takeuchi and Hogeweg&lt;ref name=&quot;Hogeweg2003&quot;/&gt; and exhibited an emergent travelling wave pattern. Surprisingly, travelling waves not only proved to be stable against moderately strong parasites, if the parasites’ mutation rate is not too high, but the emergent pattern itself was generated as a result of interactions between parasites and replicase species. The same technique was used to model systems which include formation of complexes.&lt;ref name=&quot;Takeuchi2007&quot;&gt;{{cite pmid|17955153}}&lt;/ref&gt; Finally, hypercycle simulation extending to three dimensions showed the emergence of the three-dimensional analogue of a spiral wave, namely the scroll wave.[TODO 42]

=References=
&lt;references/&gt;

[[Category:PLoS Computational Biology drafts]]</text>
      <sha1>ph7ejppw9aefu55rzs4k43f0k1m3p0b</sha1>
    </revision>
    <revision>
      <id>4582</id>
      <parentid>4581</parentid>
      <timestamp>2015-07-14T14:21:59Z</timestamp>
      <contributor>
        <username>Swasik</username>
        <id>68</id>
      </contributor>
      <comment>/* Hypercycles and ribozymes */</comment>
      <model>wikitext</model>
      <format>text/x-wiki</format>
      <text xml:space="preserve" bytes="20095">Natalia Szostak&lt;sup&gt;1,2&lt;/sup&gt;, Szymon Wasik&lt;sup&gt;1,2,†&lt;/sup&gt; Jacek Blazewicz&lt;sup&gt;1,2,3&lt;/sup&gt; 

&lt;sup&gt;1&lt;/sup&gt;Faculty of Computing, [[WP:Poznan University of Technology|Poznań University of Technology]], Pitrowo 2, 60-965 Poznan, Poland

&lt;sup&gt;2&lt;/sup&gt;European Center for Bioinformatics and Genomics, [[WP:Poznan University of Technology|Poznań University of Technology]], Piotrowo 2, 60-965 Poznan, Poland

&lt;sup&gt;3&lt;/sup&gt;Institute of Bioorganic Chemistry, [[WP:Polish Academy of Sciences|Polish Academy of Sciences]], Noskowskiego 12/14, 61-704 Poznan, Poland

&lt;sup&gt;†&lt;/sup&gt; Corresponding author, email: swasik@cs.put.poznan.pl

----

= Intro (section to be removed) =

A '''hypercycle''' is an abstract model of organization of [[WP:self-replicating|self-replicating]] molecules connected in a cyclic, autocatalytic manner. It was introduced in an [[Ordinary differential equation|ordinary differential equation]] (ODE) form by the Nobel Prize winner [[WP:Manfred Eigen|Manfred Eigen]] in 1971&lt;ref name=&quot;Eigen1971&quot;&gt;{{cite pmid|4942363}}&lt;/ref&gt; and subsequently further extended in collaboration with [[WP:Peter Schuster|Peter Schuster]].&lt;ref name=&quot;Eigen1979&quot;&gt;M Eigen, P Schuster (1979) &lt;b&gt;The Hypercycle.&lt;/b&gt; (Springer Berlin Heidelberg, 1979)&lt;/ref&gt;&lt;ref name=&quot;Eigen1982&quot;&gt;{{cite pmid|7161810}}&lt;/ref&gt; It was proposed as a solution to the [[WP:error threshold|error threshold]] problem encountered during modelling of replicative molecules which hypothetically existed on the primordial Earth (see: [[wp:abiogenesis|abiogenesis]]). The most important properties of hypercycles are autocatalytic growth competition between cycles, once-for-ever selective behaviour, utilization of small selective advantage, rapid evolvability, increased information capacity and selection against parasitic branches.

The hypercycle is a cycle of connected self-replicating macromolecules. In the hypercycle all molecules are linked such that each of them catalyses the creation of its successor with the last molecule catalys-ing the first one. In such a manner the cycle is closed and reinforces itself [{{See Figure|1|Figure 1}}]. Furthermore, each molecule is additionally a subject for self-replication. The resultant system is a new level of [[WP:self-organization|self-organization]] which incorporates both cooperation and selfishness. The coexistence of many genetically non-identical molecules makes it possible to maintain a higher genetic diversity of the population. This can be a solution to the error threshold&lt;ref name=&quot;Eigen1971&quot;&gt;{{cite pmid|4942363}}&lt;/ref&gt; problem which states that in a system without ideal replication, an excess of mutation events would destroy the ability to carry information and prevent the creation of larger and fitter macromolecules. Moreover, it has been shown that hypercycles could originate naturally and that incorporating new molecules can extend them. Hypercycles are also subject to [[wp:evolution|evolution]] and as such can undergo a selection process. As a result not only does the system gain information, but its information content can be improved. The evolutionary consequences of the hypercycle are genome integration and compartmentation, making a hypercycle only an intermediate state of self-organization, but not the final solution.

[[File:Hypercycle-eigen.svg|thumb|right|{{Figure|1}} A hypercycle.]]
[truncated: 11,776,946 more chars]
