# Supplementary material for: Hypercycle
Source: PLoS Comput Biol. 2016 Apr 7;12(4):e1004853. doi: 10.1371/journal.pcbi.1004853 (PMC4824418; doi:10.1371/journal.pcbi.1004853)
Supplement: S2 Text — Human-readable versions of the reviews and authors' responses are available as comments on this article. (XML) [file pcbi.1004853.s002.xml]

<mediawiki xmlns="http://www.mediawiki.org/xml/export-0.10/" xmlns:xsi="http://www.w3.org/2001/XMLSchema-instance" xsi:schemaLocation="http://www.mediawiki.org/xml/export-0.10/ http://www.mediawiki.org/xml/export-0.10.xsd" version="0.10" xml:lang="en">
  <siteinfo>
    <sitename>PLoSWiki</sitename>
    <dbname>wiki</dbname>
    <base>http://compbiolwiki.plos.org/wiki/Main_Page</base>
    <generator>MediaWiki 1.25.3</generator>
    <case>first-letter</case>
    <namespaces>
      <namespace key="-2" case="first-letter">Media</namespace>
      <namespace key="-1" case="first-letter">Special</namespace>
      <namespace key="0" case="first-letter" />
      <namespace key="1" case="first-letter">Talk</namespace>
      <namespace key="2" case="first-letter">User</namespace>
      <namespace key="3" case="first-letter">User talk</namespace>
      <namespace key="4" case="first-letter">PLoSWiki</namespace>
      <namespace key="5" case="first-letter">PLoSWiki talk</namespace>
      <namespace key="6" case="first-letter">File</namespace>
      <namespace key="7" case="first-letter">File talk</namespace>
      <namespace key="8" case="first-letter">MediaWiki</namespace>
      <namespace key="9" case="first-letter">MediaWiki talk</namespace>
      <namespace key="10" case="first-letter">Template</namespace>
      <namespace key="11" case="first-letter">Template talk</namespace>
      <namespace key="12" case="first-letter">Help</namespace>
      <namespace key="13" case="first-letter">Help talk</namespace>
      <namespace key="14" case="first-letter">Category</namespace>
      <namespace key="15" case="first-letter">Category talk</namespace>
    </namespaces>
  </siteinfo>
  <page>
    <title>Talk:Hypercycle</title>
    <ns>1</ns>
    <id>368</id>
    <revision>
      <id>4865</id>
      <timestamp>2016-02-01T13:50:34Z</timestamp>
      <contributor>
        <username>Spencer Bliven</username>
        <id>1</id>
      </contributor>
      <comment>Starting reviews section</comment>
      <model>wikitext</model>
      <format>text/x-wiki</format>
      <text xml:space="preserve" bytes="11">==Reviews==</text>
      <sha1>0qy4gwbd6n0ic8phlhuz3hebb19jk2a</sha1>
    </revision>
    <revision>
      <id>4866</id>
      <parentid>4865</parentid>
      <timestamp>2016-02-01T13:52:31Z</timestamp>
      <contributor>
        <username>Spencer Bliven</username>
        <id>1</id>
      </contributor>
      <comment>/* Reviews */ Starting first review</comment>
      <model>wikitext</model>
      <format>text/x-wiki</format>
      <text xml:space="preserve" bytes="54">==Reviews==

=== Review by ... ===

(Add content here)</text>
      <sha1>pirlerxh2pi28gtmg2fies5arkyvob6</sha1>
    </revision>
    <revision>
      <id>4876</id>
      <parentid>4866</parentid>
      <timestamp>2016-02-01T20:09:49Z</timestamp>
      <contributor>
        <username>Niles</username>
        <id>72</id>
      </contributor>
      <model>wikitext</model>
      <format>text/x-wiki</format>
      <text xml:space="preserve" bytes="4023">==Reviews==

=== Review by Niles Lehman===
This Topic Page is a good overview of the hypercycle concept and is a welcome addition to the Wiki compilation. In fact I searched for a Wiki page on hypercycles almost five years ago and was surprised that one did not exist. It is commendable that the authors have finally added one to our repertoire. 

Overall I feel that this is a nice coverage of the history and features of the hypercycle idea. I only have a few concrete suggestions for improvement.

1. In the first paragraph of the introduction, it might be good to note that the hypercycle conditions are a special case of the replicator equation, an important general idea in molecular evolutionary biology. The authors can then refer to their mathematical treatment below.

2. In the second paragraph of the introduction, I would say, “The coexistence of many genetically non-identical molecules makes it possible to maintain a high [not “higher”] genetic diversity of the population.”

3. In the third paragraph of the introduction, the authors bring up our experiments with a cooperative network of ribozymes (Vaidya et al., 2012). This is great, but it should be made explicit (either here, or in the more detailed description in the “Hypercycles and Ribozymes” section below) that this is not a demonstration of a hypercycle per se. This is because, while we have clear cooperation among recombinase ribozyme sub-networks, we did not see hyperbolic growth. See, and perhaps reference, the commentary by Szathmary (2013; ''Journal of Systems Chemistry'' 4:1) on this point. 

4. In the “Formation of the First Hypercycles” section, the discussion mentions a couple of times that the original postulate by Eigen and Schuster (1979) was that both nucleic acids and proteins were required to establish a hypercycle. A few years later of course (1982) ribozymes were discovered, negating this requirement in a strict sense. While the authors do bring this up later, this present section seems a bit too elaborately focused on this idea, which then is obviated.

5. The “Origin of the Translation Code” section is far too in depth and focused on outdated ideas. I would suggest eliminating this as a stand-alone section, and just mention one or two points about the genetic code elsewhere. The code evolution theories mentioned here were those favored by Eigen in the 1970s (e.g., the RNY code), but there are now hundreds of newer theories of how the code was established and later evolved. 

6. In the “Hypercycles and Ribozymes” section, I would say, “In 2001 a partial RNA polymerase ribozyme was designed via …” (note the “a” and the word “partial”). The 2001 version could only catalyze the polymerization of about 14 nucleotides, even though it was a ribozyme that was about 200 nucleotides long. Similarly, the most “up-to-date” version of this catalyst is described in Mutschler et al. (2015; ''Nature Chemistry'' 7:502-508), and this should be referenced. This molecule is still a “partial” RNA replicase ribozyme because, while it can catalyze polymerization of a template of its own length, it cannot replicate its own sequence. Thus we still don’t have a true replicase ribozyme in hand yet. This molecule is about 200 nt long. {Notably though, Mutschler et al. (2015) showed that it could be synthesized in situ from the ligation of four smaller fragments, akin to our recombination of the Azoarcus ribozyme from four fragments (e.g., Hayden &amp; Lehman 2006; ''Chemistry &amp; Biology'' 13:909-918). Thus there is a further similarity to – but not demonstration of – a hypercyclic system.}

7. In describing our Azoarcus system, the word “mutant” should be replaced by “genotype” as there is no mutation per se in this system, at least as the term is normally understood.

8. In the “Hypercycles and Ribozymes” section, there are several missing articles (“a” or “the”); for example it should read, “An RNA ligase in turn could link…”</text>
      <sha1>op1pr886e906brj0p7ut8f8ku6jxrz2</sha1>
    </revision>
    <revision>
      <id>4877</id>
      <parentid>4876</parentid>
      <timestamp>2016-02-02T14:44:42Z</timestamp>
      <contributor>
        <username>Msantos</username>
        <id>73</id>
      </contributor>
      <comment>/* Reviews */</comment>
      <model>wikitext</model>
      <format>text/x-wiki</format>
      <text xml:space="preserve" bytes="4282">==Reviews==

=== Review by Niles Lehman===
This Topic Page is a good overview of the hypercycle concept and is a welcome addition to the Wiki compilation. In fact I searched for a Wiki page on hypercycles almost five years ago and was surprised that one did not exist. It is commendable that the authors have finally added one to our repertoire. 

Overall I feel that this is a nice coverage of the history and features of the hypercycle idea. I only have a few concrete suggestions for improvement.

1. In the first paragraph of the introduction, it might be good to note that the hypercycle conditions are a special case of the replicator equation, an important general idea in molecular evolutionary biology. The authors can then refer to their mathematical treatment below.

2. In the second paragraph of the introduction, I would say, “The coexistence of many genetically non-identical molecules makes it possible to maintain a high [not “higher”] genetic diversity of the population.”

3. In the third paragraph of the introduction, the authors bring up our experiments with a cooperative network of ribozymes (Vaidya et al., 2012). This is great, but it should be made explicit (either here, or in the more detailed description in the “Hypercycles and Ribozymes” section below) that this is not a demonstration of a hypercycle per se. This is because, while we have clear cooperation among recombinase ribozyme sub-networks, we did not see hyperbolic growth. See, and perhaps reference, the commentary by Szathmary (2013; ''Journal of Systems Chemistry'' 4:1) on this point. 

4. In the “Formation of the First Hypercycles” section, the discussion mentions a couple of times that the original postulate by Eigen and Schuster (1979) was that both nucleic acids and proteins were required to establish a hypercycle. A few years later of course (1982) ribozymes were discovered, negating this requirement in a strict sense. While the authors do bring this up later, this present section seems a bit too elaborately focused on this idea, which then is obviated.

5. The “Origin of the Translation Code” section is far too in depth and focused on outdated ideas. I would suggest eliminating this as a stand-alone section, and just mention one or two points about the genetic code elsewhere. The code evolution theories mentioned here were those favored by Eigen in the 1970s (e.g., the RNY code), but there are now hundreds of newer theories of how the code was established and later evolved. 

6. In the “Hypercycles and Ribozymes” section, I would say, “In 2001 a partial RNA polymerase ribozyme was designed via …” (note the “a” and the word “partial”). The 2001 version could only catalyze the polymerization of about 14 nucleotides, even though it was a ribozyme that was about 200 nucleotides long. Similarly, the most “up-to-date” version of this catalyst is described in Mutschler et al. (2015; ''Nature Chemistry'' 7:502-508), and this should be referenced. This molecule is still a “partial” RNA replicase ribozyme because, while it can catalyze polymerization of a template of its own length, it cannot replicate its own sequence. Thus we still don’t have a true replicase ribozyme in hand yet. This molecule is about 200 nt long. {Notably though, Mutschler et al. (2015) showed that it could be synthesized in situ from the ligation of four smaller fragments, akin to our recombination of the Azoarcus ribozyme from four fragments (e.g., Hayden &amp; Lehman 2006; ''Chemistry &amp; Biology'' 13:909-918). Thus there is a further similarity to – but not demonstration of – a hypercyclic system.}

7. In describing our Azoarcus system, the word “mutant” should be replaced by “genotype” as there is no mutation per se in this system, at least as the term is normally understood.

8. In the “Hypercycles and Ribozymes” section, there are several missing articles (“a” or “the”); for example it should read, “An RNA ligase in turn could link…”


=== Review by Mauro Santos===

To have an easy reading and comprehensible review of what hypercycles are or are not is a welcome and much needed idea. Overall, I think this is a nice contribution but in my view needs to expand on some issues 


, and think</text>
      <sha1>s2rkkvqjehgkw6fdflwym1865wq2l1y</sha1>
    </revision>
    <revision>
      <id>4878</id>
      <parentid>4877</parentid>
      <timestamp>2016-02-02T14:49:25Z</timestamp>
      <contributor>
        <username>Msantos</username>
        <id>73</id>
      </contributor>
      <comment>/* Review by Mauro Santos */</comment>
      <model>wikitext</model>
      <format>text/x-wiki</format>
      <text xml:space="preserve" bytes="4508">==Reviews==

=== Review by Niles Lehman===
This Topic Page is a good overview of the hypercycle concept and is a welcome addition to the Wiki compilation. In fact I searched for a Wiki page on hypercycles almost five years ago and was surprised that one did not exist. It is commendable that the authors have finally added one to our repertoire. 

Overall I feel that this is a nice coverage of the history and features of the hypercycle idea. I only have a few concrete suggestions for improvement.

1. In the first paragraph of the introduction, it might be good to note that the hypercycle conditions are a special case of the replicator equation, an important general idea in molecular evolutionary biology. The authors can then refer to their mathematical treatment below.

2. In the second paragraph of the introduction, I would say, “The coexistence of many genetically non-identical molecules makes it possible to maintain a high [not “higher”] genetic diversity of the population.”

3. In the third paragraph of the introduction, the authors bring up our experiments with a cooperative network of ribozymes (Vaidya et al., 2012). This is great, but it should be made explicit (either here, or in the more detailed description in the “Hypercycles and Ribozymes” section below) that this is not a demonstration of a hypercycle per se. This is because, while we have clear cooperation among recombinase ribozyme sub-networks, we did not see hyperbolic growth. See, and perhaps reference, the commentary by Szathmary (2013; ''Journal of Systems Chemistry'' 4:1) on this point. 

4. In the “Formation of the First Hypercycles” section, the discussion mentions a couple of times that the original postulate by Eigen and Schuster (1979) was that both nucleic acids and proteins were required to establish a hypercycle. A few years later of course (1982) ribozymes were discovered, negating this requirement in a strict sense. While the authors do bring this up later, this present section seems a bit too elaborately focused on this idea, which then is obviated.

5. The “Origin of the Translation Code” section is far too in depth and focused on outdated ideas. I would suggest eliminating this as a stand-alone section, and just mention one or two points about the genetic code elsewhere. The code evolution theories mentioned here were those favored by Eigen in the 1970s (e.g., the RNY code), but there are now hundreds of newer theories of how the code was established and later evolved. 

6. In the “Hypercycles and Ribozymes” section, I would say, “In 2001 a partial RNA polymerase ribozyme was designed via …” (note the “a” and the word “partial”). The 2001 version could only catalyze the polymerization of about 14 nucleotides, even though it was a ribozyme that was about 200 nucleotides long. Similarly, the most “up-to-date” version of this catalyst is described in Mutschler et al. (2015; ''Nature Chemistry'' 7:502-508), and this should be referenced. This molecule is still a “partial” RNA replicase ribozyme because, while it can catalyze polymerization of a template of its own length, it cannot replicate its own sequence. Thus we still don’t have a true replicase ribozyme in hand yet. This molecule is about 200 nt long. {Notably though, Mutschler et al. (2015) showed that it could be synthesized in situ from the ligation of four smaller fragments, akin to our recombination of the Azoarcus ribozyme from four fragments (e.g., Hayden &amp; Lehman 2006; ''Chemistry &amp; Biology'' 13:909-918). Thus there is a further similarity to – but not demonstration of – a hypercyclic system.}

7. In describing our Azoarcus system, the word “mutant” should be replaced by “genotype” as there is no mutation per se in this system, at least as the term is normally understood.

8. In the “Hypercycles and Ribozymes” section, there are several missing articles (“a” or “the”); for example it should read, “An RNA ligase in turn could link…”


=== Review by Mauro Santos===

To have an easy reading and comprehensible review of what hypercycles are or are not is a welcome and much needed idea. Overall, I think this is a nice contribution but in my view it needs to expand on some issues related to the evolutionary stability of hypercycles. 

In particular, the authors say that hypercycle systems are resistant to so-called parasitic branches. However, they do not make any reference to the classical paper by Maynard Smith</text>
      <sha1>dqg1nhssk2zw1gnr9eil84vwlgkws81</sha1>
    </revision>
    <revision>
      <id>4879</id>
      <parentid>4878</parentid>
      <timestamp>2016-02-02T14:54:20Z</timestamp>
      <contributor>
        <username>Msantos</username>
        <id>73</id>
      </contributor>
      <comment>/* Review by Mauro Santos */</comment>
      <model>wikitext</model>
      <format>text/x-wiki</format>
      <text xml:space="preserve" bytes="4720">==Reviews==

=== Review by Niles Lehman===
This Topic Page is a good overview of the hypercycle concept and is a welcome addition to the Wiki compilation. In fact I searched for a Wiki page on hypercycles almost five years ago and was surprised that one did not exist. It is commendable that the authors have finally added one to our repertoire. 

Overall I feel that this is a nice coverage of the history and features of the hypercycle idea. I only have a few concrete suggestions for improvement.

1. In the first paragraph of the introduction, it might be good to note that the hypercycle conditions are a special case of the replicator equation, an important general idea in molecular evolutionary biology. The authors can then refer to their mathematical treatment below.

2. In the second paragraph of the introduction, I would say, “The coexistence of many genetically non-identical molecules makes it possible to maintain a high [not “higher”] genetic diversity of the population.”

3. In the third paragraph of the introduction, the authors bring up our experiments with a cooperative network of ribozymes (Vaidya et al., 2012). This is great, but it should be made explicit (either here, or in the more detailed description in the “Hypercycles and Ribozymes” section below) that this is not a demonstration of a hypercycle per se. This is because, while we have clear cooperation among recombinase ribozyme sub-networks, we did not see hyperbolic growth. See, and perhaps reference, the commentary by Szathmary (2013; ''Journal of Systems Chemistry'' 4:1) on this point. 

4. In the “Formation of the First Hypercycles” section, the discussion mentions a couple of times that the original postulate by Eigen and Schuster (1979) was that both nucleic acids and proteins were required to establish a hypercycle. A few years later of course (1982) ribozymes were discovered, negating this requirement in a strict sense. While the authors do bring this up later, this present section seems a bit too elaborately focused on this idea, which then is obviated.

5. The “Origin of the Translation Code” section is far too in depth and focused on outdated ideas. I would suggest eliminating this as a stand-alone section, and just mention one or two points about the genetic code elsewhere. The code evolution theories mentioned here were those favored by Eigen in the 1970s (e.g., the RNY code), but there are now hundreds of newer theories of how the code was established and later evolved. 

6. In the “Hypercycles and Ribozymes” section, I would say, “In 2001 a partial RNA polymerase ribozyme was designed via …” (note the “a” and the word “partial”). The 2001 version could only catalyze the polymerization of about 14 nucleotides, even though it was a ribozyme that was about 200 nucleotides long. Similarly, the most “up-to-date” version of this catalyst is described in Mutschler et al. (2015; ''Nature Chemistry'' 7:502-508), and this should be referenced. This molecule is still a “partial” RNA replicase ribozyme because, while it can catalyze polymerization of a template of its own length, it cannot replicate its own sequence. Thus we still don’t have a true replicase ribozyme in hand yet. This molecule is about 200 nt long. {Notably though, Mutschler et al. (2015) showed that it could be synthesized in situ from the ligation of four smaller fragments, akin to our recombination of the Azoarcus ribozyme from four fragments (e.g., Hayden &amp; Lehman 2006; ''Chemistry &amp; Biology'' 13:909-918). Thus there is a further similarity to – but not demonstration of – a hypercyclic system.}

7. In describing our Azoarcus system, the word “mutant” should be replaced by “genotype” as there is no mutation per se in this system, at least as the term is normally understood.

8. In the “Hypercycles and Ribozymes” section, there are several missing articles (“a” or “the”); for example it should read, “An RNA ligase in turn could link…”


=== Review by Mauro Santos===

To have an easy reading and comprehensible review of what hypercycles are or are not is a welcome and much needed contribution. Overall, I think this is a nice input but in my view it needs to expand on some issues related to the evolutionary stability of hypercycles. 

In particular, the authors say that hypercycle systems are resistant to so-called parasitic branches. However, they do not make any reference to the classical paper by Maynard Smith (1979. Hypercycles and the origin of life. Nature 280, 445–446) who introduce the parasite problem for the first time and showed that in spatially homogeneous settings hypercycles are not evolutionary stable.</text>
      <sha1>o0f2hh1q86gd0kslqm5ofvja1xftf1w</sha1>
    </revision>
    <revision>
      <id>4880</id>
      <parentid>4879</parentid>
      <timestamp>2016-02-02T15:18:15Z</timestamp>
      <contributor>
        <username>Msantos</username>
        <id>73</id>
      </contributor>
      <comment>/* Review by Mauro Santos */</comment>
      <model>wikitext</model>
      <format>text/x-wiki</format>
      <text xml:space="preserve" bytes="4737">==Reviews==

=== Review by Niles Lehman===
This Topic Page is a good overview of the hypercycle concept and is a welcome addition to the Wiki compilation. In fact I searched for a Wiki page on hypercycles almost five years ago and was surprised that one did not exist. It is commendable that the authors have finally added one to our repertoire. 

Overall I feel that this is a nice coverage of the history and features of the hypercycle idea. I only have a few concrete suggestions for improvement.

1. In the first paragraph of the introduction, it might be good to note that the hypercycle conditions are a special case of the replicator equation, an important general idea in molecular evolutionary biology. The authors can then refer to their mathematical treatment below.

2. In the second paragraph of the introduction, I would say, “The coexistence of many genetically non-identical molecules makes it possible to maintain a high [not “higher”] genetic diversity of the population.”

3. In the third paragraph of the introduction, the authors bring up our experiments with a cooperative network of ribozymes (Vaidya et al., 2012). This is great, but it should be made explicit (either here, or in the more detailed description in the “Hypercycles and Ribozymes” section below) that this is not a demonstration of a hypercycle per se. This is because, while we have clear cooperation among recombinase ribozyme sub-networks, we did not see hyperbolic growth. See, and perhaps reference, the commentary by Szathmary (2013; ''Journal of Systems Chemistry'' 4:1) on this point. 

4. In the “Formation of the First Hypercycles” section, the discussion mentions a couple of times that the original postulate by Eigen and Schuster (1979) was that both nucleic acids and proteins were required to establish a hypercycle. A few years later of course (1982) ribozymes were discovered, negating this requirement in a strict sense. While the authors do bring this up later, this present section seems a bit too elaborately focused on this idea, which then is obviated.

5. The “Origin of the Translation Code” section is far too in depth and focused on outdated ideas. I would suggest eliminating this as a stand-alone section, and just mention one or two points about the genetic code elsewhere. The code evolution theories mentioned here were those favored by Eigen in the 1970s (e.g., the RNY code), but there are now hundreds of newer theories of how the code was established and later evolved. 

6. In the “Hypercycles and Ribozymes” section, I would say, “In 2001 a partial RNA polymerase ribozyme was designed via …” (note the “a” and the word “partial”). The 2001 version could only catalyze the polymerization of about 14 nucleotides, even though it was a ribozyme that was about 200 nucleotides long. Similarly, the most “up-to-date” version of this catalyst is described in Mutschler et al. (2015; ''Nature Chemistry'' 7:502-508), and this should be referenced. This molecule is still a “partial” RNA replicase ribozyme because, while it can catalyze polymerization of a template of its own length, it cannot replicate its own sequence. Thus we still don’t have a true replicase ribozyme in hand yet. This molecule is about 200 nt long. {Notably though, Mutschler et al. (2015) showed that it could be synthesized in situ from the ligation of four smaller fragments, akin to our recombination of the Azoarcus ribozyme from four fragments (e.g., Hayden &amp; Lehman 2006; ''Chemistry &amp; Biology'' 13:909-918). Thus there is a further similarity to – but not demonstration of – a hypercyclic system.}

7. In describing our Azoarcus system, the word “mutant” should be replaced by “genotype” as there is no mutation per se in this system, at least as the term is normally understood.

8. In the “Hypercycles and Ribozymes” section, there are several missing articles (“a” or “the”); for example it should read, “An RNA ligase in turn could link…”


=== Review by Mauro Santos===

To have an easy reading and comprehensible review of what hypercycles are or are not is a welcome and much needed contribution. Overall, I think this is a nice input but in my view it needs to elaborate and expand a little bit on some issues. 
 “Compartmentalization and genome integration”
The first to discuss so-called package models where Bresch et al. (Bresch, C., Niesert, U. &amp; Harnasch, D. 1980. Hypercycles, parasites and packages. J. theor. Biol. 85, 399–405). They proposed the package model because problems with hypercycles arise when mutations are taken into account. In particular, they worried about the parasite problem originally introduced by Maynard Smith</text>
      <sha1>o7j3ckf47fdvjzc5otzo8sylqpodvu3</sha1>
    </revision>
    <revision>
      <id>4881</id>
      <parentid>4880</parentid>
      <timestamp>2016-02-02T15:39:35Z</timestamp>
      <contributor>
        <username>Msantos</username>
        <id>73</id>
      </contributor>
      <comment>/* Review by Mauro Santos */</comment>
      <model>wikitext</model>
      <format>text/x-wiki</format>
      <text xml:space="preserve" bytes="5622">==Reviews==

=== Review by Niles Lehman===
This Topic Page is a good overview of the hypercycle concept and is a welcome addition to the Wiki compilation. In fact I searched for a Wiki page on hypercycles almost five years ago and was surprised that one did not exist. It is commendable that the authors have finally added one to our repertoire. 

Overall I feel that this is a nice coverage of the history and features of the hypercycle idea. I only have a few concrete suggestions for improvement.

1. In the first paragraph of the introduction, it might be good to note that the hypercycle conditions are a special case of the replicator equation, an important general idea in molecular evolutionary biology. The authors can then refer to their mathematical treatment below.

2. In the second paragraph of the introduction, I would say, “The coexistence of many genetically non-identical molecules makes it possible to maintain a high [not “higher”] genetic diversity of the population.”

3. In the third paragraph of the introduction, the authors bring up our experiments with a cooperative network of ribozymes (Vaidya et al., 2012). This is great, but it should be made explicit (either here, or in the more detailed description in the “Hypercycles and Ribozymes” section below) that this is not a demonstration of a hypercycle per se. This is because, while we have clear cooperation among recombinase ribozyme sub-networks, we did not see hyperbolic growth. See, and perhaps reference, the commentary by Szathmary (2013; ''Journal of Systems Chemistry'' 4:1) on this point. 

4. In the “Formation of the First Hypercycles” section, the discussion mentions a couple of times that the original postulate by Eigen and Schuster (1979) was that both nucleic acids and proteins were required to establish a hypercycle. A few years later of course (1982) ribozymes were discovered, negating this requirement in a strict sense. While the authors do bring this up later, this present section seems a bit too elaborately focused on this idea, which then is obviated.

5. The “Origin of the Translation Code” section is far too in depth and focused on outdated ideas. I would suggest eliminating this as a stand-alone section, and just mention one or two points about the genetic code elsewhere. The code evolution theories mentioned here were those favored by Eigen in the 1970s (e.g., the RNY code), but there are now hundreds of newer theories of how the code was established and later evolved. 

6. In the “Hypercycles and Ribozymes” section, I would say, “In 2001 a partial RNA polymerase ribozyme was designed via …” (note the “a” and the word “partial”). The 2001 version could only catalyze the polymerization of about 14 nucleotides, even though it was a ribozyme that was about 200 nucleotides long. Similarly, the most “up-to-date” version of this catalyst is described in Mutschler et al. (2015; ''Nature Chemistry'' 7:502-508), and this should be referenced. This molecule is still a “partial” RNA replicase ribozyme because, while it can catalyze polymerization of a template of its own length, it cannot replicate its own sequence. Thus we still don’t have a true replicase ribozyme in hand yet. This molecule is about 200 nt long. {Notably though, Mutschler et al. (2015) showed that it could be synthesized in situ from the ligation of four smaller fragments, akin to our recombination of the Azoarcus ribozyme from four fragments (e.g., Hayden &amp; Lehman 2006; ''Chemistry &amp; Biology'' 13:909-918). Thus there is a further similarity to – but not demonstration of – a hypercyclic system.}

7. In describing our Azoarcus system, the word “mutant” should be replaced by “genotype” as there is no mutation per se in this system, at least as the term is normally understood.

8. In the “Hypercycles and Ribozymes” section, there are several missing articles (“a” or “the”); for example it should read, “An RNA ligase in turn could link…”


=== Review by Mauro Santos===

To have an easy reading and comprehensible review of what hypercycles are or are not is a welcome and much needed contribution. Overall, I think this is a nice input but in my view it needs to elaborate and expand a little bit on some issues. 
 “Compartmentalization and genome integration”
The first to discuss so-called package models where Bresch et al. (Bresch, C., Niesert, U. &amp; Harnasch, D. 1980. Hypercycles, parasites and packages. J. theor. Biol. 85, 399–405). They proposed the package model because problems with hypercycles arise when mutations are taken into account. In particular, they worried about the parasite problem originally introduced by Maynard Smith. Another important point is that adaptive evolution requires the package of transmissible information for advantageous mutations in order not to aid less-efficient copies of the gene. 
I don’t agree with the claim that “Such compartmentalization is an evolutionary consequence of hypercyclic organization”. Actually, the point of the stochastic corrector model initially developed by Szathmáry and Demeter was to ask whether or not the package of a truly hypercyclic system into compartments is a necessary intermediate stage of
Evolution. In essence, one of the main aims of the stochastic corrector model was to solve the parasite problem. Remember that this model was initially published in 1987, some years after Maynard Smith called attention to the parasite problem and a few years before this problem was tackled by Boerlijst and Hogeweg using an explicit spatial model.</text>
      <sha1>870ptc8lc52vkhrronpezec7uxx1col</sha1>
    </revision>
    <revision>
      <id>4882</id>
      <parentid>4881</parentid>
      <timestamp>2016-02-02T15:46:53Z</timestamp>
      <contributor>
        <username>Msantos</username>
        <id>73</id>
      </contributor>
      <comment>/* Review by Mauro Santos */</comment>
      <model>wikitext</model>
      <format>text/x-wiki</format>
      <text xml:space="preserve" bytes="5759">==Reviews==

=== Review by Niles Lehman===
This Topic Page is a good overview of the hypercycle concept and is a welcome addition to the Wiki compilation. In fact I searched for a Wiki page on hypercycles almost five years ago and was surprised that one did not exist. It is commendable that the authors have finally added one to our repertoire. 

Overall I feel that this is a nice coverage of the history and features of the hypercycle idea. I only have a few concrete suggestions for improvement.

1. In the first paragraph of the introduction, it might be good to note that the hypercycle conditions are a special case of the replicator equation, an important general idea in molecular evolutionary biology. The authors can then refer to their mathematical treatment below.

2. In the second paragraph of the introduction, I would say, “The coexistence of many genetically non-identical molecules makes it possible to maintain a high [not “higher”] genetic diversity of the population.”

3. In the third paragraph of the introduction, the authors bring up our experiments with a cooperative network of ribozymes (Vaidya et al., 2012). This is great, but it should be made explicit (either here, or in the more detailed description in the “Hypercycles and Ribozymes” section below) that this is not a demonstration of a hypercycle per se. This is because, while we have clear cooperation among recombinase ribozyme sub-networks, we did not see hyperbolic growth. See, and perhaps reference, the commentary by Szathmary (2013; ''Journal of Systems Chemistry'' 4:1) on this point. 

4. In the “Formation of the First Hypercycles” section, the discussion mentions a couple of times that the original postulate by Eigen and Schuster (1979) was that both nucleic acids and proteins were required to establish a hypercycle. A few years later of course (1982) ribozymes were discovered, negating this requirement in a strict sense. While the authors do bring this up later, this present section seems a bit too elaborately focused on this idea, which then is obviated.

5. The “Origin of the Translation Code” section is far too in depth and focused on outdated ideas. I would suggest eliminating this as a stand-alone section, and just mention one or two points about the genetic code elsewhere. The code evolution theories mentioned here were those favored by Eigen in the 1970s (e.g., the RNY code), but there are now hundreds of newer theories of how the code was established and later evolved. 

6. In the “Hypercycles and Ribozymes” section, I would say, “In 2001 a partial RNA polymerase ribozyme was designed via …” (note the “a” and the word “partial”). The 2001 version could only catalyze the polymerization of about 14 nucleotides, even though it was a ribozyme that was about 200 nucleotides long. Similarly, the most “up-to-date” version of this catalyst is described in Mutschler et al. (2015; ''Nature Chemistry'' 7:502-508), and this should be referenced. This molecule is still a “partial” RNA replicase ribozyme because, while it can catalyze polymerization of a template of its own length, it cannot replicate its own sequence. Thus we still don’t have a true replicase ribozyme in hand yet. This molecule is about 200 nt long. {Notably though, Mutschler et al. (2015) showed that it could be synthesized in situ from the ligation of four smaller fragments, akin to our recombination of the Azoarcus ribozyme from four fragments (e.g., Hayden &amp; Lehman 2006; ''Chemistry &amp; Biology'' 13:909-918). Thus there is a further similarity to – but not demonstration of – a hypercyclic system.}

7. In describing our Azoarcus system, the word “mutant” should be replaced by “genotype” as there is no mutation per se in this system, at least as the term is normally understood.

8. In the “Hypercycles and Ribozymes” section, there are several missing articles (“a” or “the”); for example it should read, “An RNA ligase in turn could link…”


=== Review by Mauro Santos===

To have an easy reading and comprehensible review of what hypercycles are or are not is a welcome and much needed contribution. Overall, I think this is a nice input but in my view it needs to elaborate and expand a little bit on some issues. 
 “Compartmentalization and genome integration”
The first to discuss so-called package models where Bresch et al. (Bresch, C., Niesert, U. &amp; Harnasch, D. 1980. Hypercycles, parasites and packages. J. theor. Biol. 85, 399–405). They proposed the package model because problems with hypercycles arise when mutations are taken into account. In particular, they worried about the parasite problem originally introduced by Maynard Smith. Another important point is that adaptive evolution requires the package of transmissible information for advantageous mutations in order not to aid less-efficient copies of the gene. 
I don’t agree with the claim that “Such compartmentalization is an evolutionary consequence of hypercyclic organization”. Actually, the point of the stochastic corrector model initially developed by Szathmáry and Demeter was to ask whether or not the package of a truly hypercyclic system into compartments is a necessary intermediate stage of evolution. In essence, one of the main aims of the stochastic corrector model was to solve the parasite problem. Remember that this model was initially published in 1987, some years after Maynard Smith called attention to the parasite problem and a few years before this problem was tackled by Boerlijst and Hogeweg using an explicit spatial model. However, it should be acknowledge that package models do not solve the error threshold problem that originally motivated the hypercycle.</text>
      <sha1>am00kh5hmyxe526iuajswilaei20rys</sha1>
    </revision>
    <revision>
      <id>4883</id>
      <parentid>4882</parentid>
      <timestamp>2016-02-02T16:04:12Z</timestamp>
      <contributor>
        <username>Msantos</username>
        <id>73</id>
      </contributor>
      <comment>/* Review by Mauro Santos */</comment>
      <model>wikitext</model>
      <format>text/x-wiki</format>
      <text xml:space="preserve" bytes="6448">==Reviews==

=== Review by Niles Lehman===
This Topic Page is a good overview of the hypercycle concept and is a welcome addition to the Wiki compilation. In fact I searched for a Wiki page on hypercycles almost five years ago and was surprised that one did not exist. It is commendable that the authors have finally added one to our repertoire. 

Overall I feel that this is a nice coverage of the history and features of the hypercycle idea. I only have a few concrete suggestions for improvement.

1. In the first paragraph of the introduction, it might be good to note that the hypercycle conditions are a special case of the replicator equation, an important general idea in molecular evolutionary biology. The authors can then refer to their mathematical treatment below.

2. In the second paragraph of the introduction, I would say, “The coexistence of many genetically non-identical molecules makes it possible to maintain a high [not “higher”] genetic diversity of the population.”

3. In the third paragraph of the introduction, the authors bring up our experiments with a cooperative network of ribozymes (Vaidya et al., 2012). This is great, but it should be made explicit (either here, or in the more detailed description in the “Hypercycles and Ribozymes” section below) that this is not a demonstration of a hypercycle per se. This is because, while we have clear cooperation among recombinase ribozyme sub-networks, we did not see hyperbolic growth. See, and perhaps reference, the commentary by Szathmary (2013; ''Journal of Systems Chemistry'' 4:1) on this point. 

4. In the “Formation of the First Hypercycles” section, the discussion mentions a couple of times that the original postulate by Eigen and Schuster (1979) was that both nucleic acids and proteins were required to establish a hypercycle. A few years later of course (1982) ribozymes were discovered, negating this requirement in a strict sense. While the authors do bring this up later, this present section seems a bit too elaborately focused on this idea, which then is obviated.

5. The “Origin of the Translation Code” section is far too in depth and focused on outdated ideas. I would suggest eliminating this as a stand-alone section, and just mention one or two points about the genetic code elsewhere. The code evolution theories mentioned here were those favored by Eigen in the 1970s (e.g., the RNY code), but there are now hundreds of newer theories of how the code was established and later evolved. 

6. In the “Hypercycles and Ribozymes” section, I would say, “In 2001 a partial RNA polymerase ribozyme was designed via …” (note the “a” and the word “partial”). The 2001 version could only catalyze the polymerization of about 14 nucleotides, even though it was a ribozyme that was about 200 nucleotides long. Similarly, the most “up-to-date” version of this catalyst is described in Mutschler et al. (2015; ''Nature Chemistry'' 7:502-508), and this should be referenced. This molecule is still a “partial” RNA replicase ribozyme because, while it can catalyze polymerization of a template of its own length, it cannot replicate its own sequence. Thus we still don’t have a true replicase ribozyme in hand yet. This molecule is about 200 nt long. {Notably though, Mutschler et al. (2015) showed that it could be synthesized in situ from the ligation of four smaller fragments, akin to our recombination of the Azoarcus ribozyme from four fragments (e.g., Hayden &amp; Lehman 2006; ''Chemistry &amp; Biology'' 13:909-918). Thus there is a further similarity to – but not demonstration of – a hypercyclic system.}

7. In describing our Azoarcus system, the word “mutant” should be replaced by “genotype” as there is no mutation per se in this system, at least as the term is normally understood.

8. In the “Hypercycles and Ribozymes” section, there are several missing articles (“a” or “the”); for example it should read, “An RNA ligase in turn could link…”


=== Review by Mauro Santos===

To have an easy reading and comprehensible review of what hypercycles are or are not is a welcome and much needed contribution. Overall, I think this is a nice input but in my view it needs to elaborate and expand a little bit on some issues. 
 “Compartmentalization and genome integration”
The first to discuss so-called package models where Bresch et al. (Bresch, C., Niesert, U. &amp; Harnasch, D. 1980. Hypercycles, parasites and packages. J. theor. Biol. 85, 399–405). They proposed the package model because problems with hypercycles arise when mutations are taken into account. In particular, they worried about the parasite problem originally introduced by Maynard Smith. Another important point is that adaptive evolution requires the package of transmissible information for advantageous mutations in order not to aid less-efficient copies of the gene. 
I don’t agree with the claim that “Such compartmentalization is an evolutionary consequence of hypercyclic organization”. Actually, the point of the stochastic corrector model initially developed by Szathmáry and Demeter was to ask whether or not the package of a truly hypercyclic system into compartments is a necessary intermediate stage of evolution. In essence, one of the main aims of the stochastic corrector model was to solve the parasite problem. Remember that this model was initially published in 1987, some years after Maynard Smith called attention to the parasite problem and a few years before this problem was tackled by Boerlijst and Hogeweg using an explicit spatial model. However, it should be acknowledged that package models do not solve the error threshold problem that originally motivated the hypercycle.

Another issue what I want to raise is whether or not hypercycles have been experimentally realized. The authors write that “In 2012, Vaidya et al. published the first experimental proof for the emergence of a cooperative network among fragments of ribozymes which have the ability to self-assemble, and demonstrated their advantages over self-replicating cycles.” Eörs Szathmáry (2013. On the propagation of a conceptual error concerning hypercycles and cooperation. Journal of Systems Chemistry 4:1) has published a critical appraisal on conceptual errors in the literature concerning hypercycles and molecular cooperation. The authors should read this to avoid the same mistake.</text>
      <sha1>fhc7cnhhnkvqutqclvck5ufdw7tut3e</sha1>
    </revision>
    <revision>
      <id>4884</id>
      <parentid>4883</parentid>
      <timestamp>2016-02-02T16:22:58Z</timestamp>
      <contributor>
        <username>Msantos</username>
        <id>73</id>
      </contributor>
      <comment>/* Review by Mauro Santos */</comment>
      <model>wikitext</model>
      <format>text/x-wiki</format>
      <text xml:space="preserve" bytes="6796">==Reviews==

=== Review by Niles Lehman===
This Topic Page is a good overview of the hypercycle concept and is a welcome addition to the Wiki compilation. In fact I searched for a Wiki page on hypercycles almost five years ago and was surprised that one did not exist. It is commendable that the authors have finally added one to our repertoire. 

Overall I feel that this is a nice coverage of the history and features of the hypercycle idea. I only have a few concrete suggestions for improvement.

1. In the first paragraph of the introduction, it might be good to note that the hypercycle conditions are a special case of the replicator equation, an important general idea in molecular evolutionary biology. The authors can then refer to their mathematical treatment below.

2. In the second paragraph of the introduction, I would say, “The coexistence of many genetically non-identical molecules makes it possible to maintain a high [not “higher”] genetic diversity of the population.”

3. In the third paragraph of the introduction, the authors bring up our experiments with a cooperative network of ribozymes (Vaidya et al., 2012). This is great, but it should be made explicit (either here, or in the more detailed description in the “Hypercycles and Ribozymes” section below) that this is not a demonstration of a hypercycle per se. This is because, while we have clear cooperation among recombinase ribozyme sub-networks, we did not see hyperbolic growth. See, and perhaps reference, the commentary by Szathmary (2013; ''Journal of Systems Chemistry'' 4:1) on this point. 

4. In the “Formation of the First Hypercycles” section, the discussion mentions a couple of times that the original postulate by Eigen and Schuster (1979) was that both nucleic acids and proteins were required to establish a hypercycle. A few years later of course (1982) ribozymes were discovered, negating this requirement in a strict sense. While the authors do bring this up later, this present section seems a bit too elaborately focused on this idea, which then is obviated.

5. The “Origin of the Translation Code” section is far too in depth and focused on outdated ideas. I would suggest eliminating this as a stand-alone section, and just mention one or two points about the genetic code elsewhere. The code evolution theories mentioned here were those favored by Eigen in the 1970s (e.g., the RNY code), but there are now hundreds of newer theories of how the code was established and later evolved. 

6. In the “Hypercycles and Ribozymes” section, I would say, “In 2001 a partial RNA polymerase ribozyme was designed via …” (note the “a” and the word “partial”). The 2001 version could only catalyze the polymerization of about 14 nucleotides, even though it was a ribozyme that was about 200 nucleotides long. Similarly, the most “up-to-date” version of this catalyst is described in Mutschler et al. (2015; ''Nature Chemistry'' 7:502-508), and this should be referenced. This molecule is still a “partial” RNA replicase ribozyme because, while it can catalyze polymerization of a template of its own length, it cannot replicate its own sequence. Thus we still don’t have a true replicase ribozyme in hand yet. This molecule is about 200 nt long. {Notably though, Mutschler et al. (2015) showed that it could be synthesized in situ from the ligation of four smaller fragments, akin to our recombination of the Azoarcus ribozyme from four fragments (e.g., Hayden &amp; Lehman 2006; ''Chemistry &amp; Biology'' 13:909-918). Thus there is a further similarity to – but not demonstration of – a hypercyclic system.}

7. In describing our Azoarcus system, the word “mutant” should be replaced by “genotype” as there is no mutation per se in this system, at least as the term is normally understood.

8. In the “Hypercycles and Ribozymes” section, there are several missing articles (“a” or “the”); for example it should read, “An RNA ligase in turn could link…”


=== Review by Mauro Santos===

To have an easy reading and comprehensible review of what hypercycles are or are not is a welcome and much needed contribution. Overall, I think this is a nice input but in my view it needs to elaborate and expand a little bit on some issues. 
 “Compartmentalization and genome integration”
The first to discuss so-called package models where Bresch et al. (Bresch, C., Niesert, U. &amp; Harnasch, D. 1980. Hypercycles, parasites and packages. J. theor. Biol. 85, 399–405). They proposed the package model because problems with hypercycles arise when mutations are taken into account. In particular, they worried about the parasite problem originally introduced by Maynard Smith. Another important point is that adaptive evolution requires the package of transmissible information for advantageous mutations in order not to aid less-efficient copies of the gene. 
I don’t agree with the claim that “Such compartmentalization is an evolutionary consequence of hypercyclic organization”. Actually, the point of the stochastic corrector model initially developed by Szathmáry and Demeter was to ask whether or not the package of a truly hypercyclic system into compartments is a necessary intermediate stage of evolution. In essence, one of the main aims of the stochastic corrector model was to solve the parasite problem. Remember that this model was initially published in 1987, some years after Maynard Smith called attention to the parasite problem and a few years before this problem was tackled by Boerlijst and Hogeweg using an explicit spatial model. Actually, Zintzaras et al. (Zintzaras, E., M. Santos and E. Szathmáry. 2002. &quot;Living&quot; under the challenge of information decay: the stochastic corrector model vs. hypercycles. J. theor. Biol. 217: 167-181) showed that compartmentalized hypercycles are more sensitive to the input of deleterious mutations than a simple package of competing genes. However, it should be acknowledged that package models do not solve the error threshold problem that originally motivated the hypercycle.

Another issue what I want to raise is whether or not hypercycles have been experimentally realized. The authors write that “In 2012, Vaidya et al. published the first experimental proof for the emergence of a cooperative network among fragments of ribozymes which have the ability to self-assemble, and demonstrated their advantages over self-replicating cycles.” Eörs Szathmáry (2013. On the propagation of a conceptual error concerning hypercycles and cooperation. Journal of Systems Chemistry 4:1) has published a critical appraisal on conceptual errors in the literature concerning hypercycles and molecular cooperation. The authors should read this to avoid the same mistake.</text>
      <sha1>9upmmxmiw05rqxhqkswcah68fjno27l</sha1>
    </revision>
    <revision>
      <id>4885</id>
      <parentid>4884</parentid>
      <timestamp>2016-02-02T16:40:23Z</timestamp>
      <contributor>
        <username>Msantos</username>
        <id>73</id>
      </contributor>
      <comment>/* Review by Mauro Santos */</comment>
      <model>wikitext</model>
      <format>text/x-wiki</format>
      <text xml:space="preserve" bytes="7555">==Reviews==

=== Review by Niles Lehman===
This Topic Page is a good overview of the hypercycle concept and is a welcome addition to the Wiki compilation. In fact I searched for a Wiki page on hypercycles almost five years ago and was surprised that one did not exist. It is commendable that the authors have finally added one to our repertoire. 

Overall I feel that this is a nice coverage of the history and features of the hypercycle idea. I only have a few concrete suggestions for improvement.

1. In the first paragraph of the introduction, it might be good to note that the hypercycle conditions are a special case of the replicator equation, an important general idea in molecular evolutionary biology. The authors can then refer to their mathematical treatment below.

2. In the second paragraph of the introduction, I would say, “The coexistence of many genetically non-identical molecules makes it possible to maintain a high [not “higher”] genetic diversity of the population.”

3. In the third paragraph of the introduction, the authors bring up our experiments with a cooperative network of ribozymes (Vaidya et al., 2012). This is great, but it should be made explicit (either here, or in the more detailed description in the “Hypercycles and Ribozymes” section below) that this is not a demonstration of a hypercycle per se. This is because, while we have clear cooperation among recombinase ribozyme sub-networks, we did not see hyperbolic growth. See, and perhaps reference, the commentary by Szathmary (2013; ''Journal of Systems Chemistry'' 4:1) on this point. 

4. In the “Formation of the First Hypercycles” section, the discussion mentions a couple of times that the original postulate by Eigen and Schuster (1979) was that both nucleic acids and proteins were required to establish a hypercycle. A few years later of course (1982) ribozymes were discovered, negating this requirement in a strict sense. While the authors do bring this up later, this present section seems a bit too elaborately focused on this idea, which then is obviated.

5. The “Origin of the Translation Code” section is far too in depth and focused on outdated ideas. I would suggest eliminating this as a stand-alone section, and just mention one or two points about the genetic code elsewhere. The code evolution theories mentioned here were those favored by Eigen in the 1970s (e.g., the RNY code), but there are now hundreds of newer theories of how the code was established and later evolved. 

6. In the “Hypercycles and Ribozymes” section, I would say, “In 2001 a partial RNA polymerase ribozyme was designed via …” (note the “a” and the word “partial”). The 2001 version could only catalyze the polymerization of about 14 nucleotides, even though it was a ribozyme that was about 200 nucleotides long. Similarly, the most “up-to-date” version of this catalyst is described in Mutschler et al. (2015; ''Nature Chemistry'' 7:502-508), and this should be referenced. This molecule is still a “partial” RNA replicase ribozyme because, while it can catalyze polymerization of a template of its own length, it cannot replicate its own sequence. Thus we still don’t have a true replicase ribozyme in hand yet. This molecule is about 200 nt long. {Notably though, Mutschler et al. (2015) showed that it could be synthesized in situ from the ligation of four smaller fragments, akin to our recombination of the Azoarcus ribozyme from four fragments (e.g., Hayden &amp; Lehman 2006; ''Chemistry &amp; Biology'' 13:909-918). Thus there is a further similarity to – but not demonstration of – a hypercyclic system.}

7. In describing our Azoarcus system, the word “mutant” should be replaced by “genotype” as there is no mutation per se in this system, at least as the term is normally understood.

8. In the “Hypercycles and Ribozymes” section, there are several missing articles (“a” or “the”); for example it should read, “An RNA ligase in turn could link…”


=== Review by Mauro Santos===

To have an easy reading and comprehensible review of what hypercycles are or are not is a welcome and much needed contribution. Overall, I think this is a nice input but in my view it needs to elaborate and expand a little bit on some issues. 
 “Error threshold problem”
Because this important problem motivated the hypercycle, it would be probably fine to remind that the genome size n of any organism is roughly the inverse of the mutation rate per site and replication [Drake J.W. Rates of spontaneous mutation among RNA viruses. Proc. Natl. Acad. Sci. USA, 90, 4171–4175 (1993). Drake J.W., Charlesworth B., Charlesworth D., and Crow J.F. Rates of spontaneous mutations. Genetics, 148, 1667–1686 (1998)]. This can be visually appreciated by plotting the data in Drake et al. with genome size in the x-axis and log p (p is the per-digit error rate) in the y-axis. This plot can be seen in Stadler BMR, Stadler PF. 2003. Molecular replicator dynamics. Adv Complex Syst 6:47–77.
 “Compartmentalization and genome integration”
The first to discuss so-called package models where Bresch et al. (Bresch, C., Niesert, U. &amp; Harnasch, D. 1980. Hypercycles, parasites and packages. J. theor. Biol. 85, 399–405). They proposed the package model because problems with hypercycles arise when mutations are taken into account. In particular, they worried about the parasite problem originally introduced by Maynard Smith. Another important point is that adaptive evolution requires the package of transmissible information for advantageous mutations in order not to aid less-efficient copies of the gene. 
I don’t agree with the claim that “Such compartmentalization is an evolutionary consequence of hypercyclic organization”. Actually, the point of the stochastic corrector model initially developed by Szathmáry and Demeter was to ask whether or not the package of a truly hypercyclic system into compartments is a necessary intermediate stage of evolution. In essence, one of the main aims of the stochastic corrector model was to solve the parasite problem. Remember that this model was initially published in 1987, some years after Maynard Smith called attention to the parasite problem and a few years before this problem was tackled by Boerlijst and Hogeweg using an explicit spatial model. Actually, Zintzaras et al. (Zintzaras, E., M. Santos and E. Szathmáry. 2002. &quot;Living&quot; under the challenge of information decay: the stochastic corrector model vs. hypercycles. J. theor. Biol. 217: 167-181) showed that compartmentalized hypercycles are more sensitive to the input of deleterious mutations than a simple package of competing genes. However, it should be acknowledged that package models do not solve the error threshold problem that originally motivated the hypercycle.

Another issue that I want to raise is whether or not hypercycles have been experimentally realized. The authors write that “In 2012, Vaidya et al. published the first experimental proof for the emergence of a cooperative network among fragments of ribozymes which have the ability to self-assemble, and demonstrated their advantages over self-replicating cycles.” Eörs Szathmáry (2013. On the propagation of a conceptual error concerning hypercycles and cooperation. Journal of Systems Chemistry 4:1) has published a critical appraisal on conceptual errors in the literature concerning hypercycles and molecular cooperation. The authors should read this paper to avoid making the same mistake.</text>
      <sha1>jecd9dw438agklfoyjl5mstbf4md8wx</sha1>
    </revision>
    <revision>
      <id>4886</id>
      <parentid>4885</parentid>
      <timestamp>2016-02-02T17:13:28Z</timestamp>
      <contributor>
        <username>Msantos</username>
        <id>73</id>
      </contributor>
      <comment>/* Review by Mauro Santos */</comment>
      <model>wikitext</model>
      <format>text/x-wiki</format>
      <text xml:space="preserve" bytes="8431">==Reviews==

=== Review by Niles Lehman===
This Topic Page is a good overview of the hypercycle concept and is a welcome addition to the Wiki compilation. In fact I searched for a Wiki page on hypercycles almost five years ago and was surprised that one did not exist. It is commendable that the authors have finally added one to our repertoire. 

Overall I feel that this is a nice coverage of the history and features of the hypercycle idea. I only have a few concrete suggestions for improvement.

1. In the first paragraph of the introduction, it might be good to note that the hypercycle conditions are a special case of the replicator equation, an important general idea in molecular evolutionary biology. The authors can then refer to their mathematical treatment below.

2. In the second paragraph of the introduction, I would say, “The coexistence of many genetically non-identical molecules makes it possible to maintain a high [not “higher”] genetic diversity of the population.”

3. In the third paragraph of the introduction, the authors bring up our experiments with a cooperative network of ribozymes (Vaidya et al., 2012). This is great, but it should be made explicit (either here, or in the more detailed description in the “Hypercycles and Ribozymes” section below) that this is not a demonstration of a hypercycle per se. This is because, while we have clear cooperation among recombinase ribozyme sub-networks, we did not see hyperbolic growth. See, and perhaps reference, the commentary by Szathmary (2013; ''Journal of Systems Chemistry'' 4:1) on this point. 

4. In the “Formation of the First Hypercycles” section, the discussion mentions a couple of times that the original postulate by Eigen and Schuster (1979) was that both nucleic acids and proteins were required to establish a hypercycle. A few years later of course (1982) ribozymes were discovered, negating this requirement in a strict sense. While the authors do bring this up later, this present section seems a bit too elaborately focused on this idea, which then is obviated.

5. The “Origin of the Translation Code” section is far too in depth and focused on outdated ideas. I would suggest eliminating this as a stand-alone section, and just mention one or two points about the genetic code elsewhere. The code evolution theories mentioned here were those favored by Eigen in the 1970s (e.g., the RNY code), but there are now hundreds of newer theories of how the code was established and later evolved. 

6. In the “Hypercycles and Ribozymes” section, I would say, “In 2001 a partial RNA polymerase ribozyme was designed via …” (note the “a” and the word “partial”). The 2001 version could only catalyze the polymerization of about 14 nucleotides, even though it was a ribozyme that was about 200 nucleotides long. Similarly, the most “up-to-date” version of this catalyst is described in Mutschler et al. (2015; ''Nature Chemistry'' 7:502-508), and this should be referenced. This molecule is still a “partial” RNA replicase ribozyme because, while it can catalyze polymerization of a template of its own length, it cannot replicate its own sequence. Thus we still don’t have a true replicase ribozyme in hand yet. This molecule is about 200 nt long. {Notably though, Mutschler et al. (2015) showed that it could be synthesized in situ from the ligation of four smaller fragments, akin to our recombination of the Azoarcus ribozyme from four fragments (e.g., Hayden &amp; Lehman 2006; ''Chemistry &amp; Biology'' 13:909-918). Thus there is a further similarity to – but not demonstration of – a hypercyclic system.}

7. In describing our Azoarcus system, the word “mutant” should be replaced by “genotype” as there is no mutation per se in this system, at least as the term is normally understood.

8. In the “Hypercycles and Ribozymes” section, there are several missing articles (“a” or “the”); for example it should read, “An RNA ligase in turn could link…”


=== Review by Mauro Santos===

To have an easy reading and comprehensible review of what hypercycles are or are not is a welcome and much needed contribution. Overall, I think this is a nice input but in my view it needs to elaborate and expand a little bit on some issues. 
“Error threshold problem”
Because this important problem motivated the hypercycle, it would be probably fine to remind that the genome size n of any organism is roughly the inverse of the mutation rate per site and replication [Drake J.W. Rates of spontaneous mutation among RNA viruses. Proc. Natl. Acad. Sci. USA, 90, 4171–4175 (1993). Drake J.W., Charlesworth B., Charlesworth D., and Crow J.F. Rates of spontaneous mutations. Genetics, 148, 1667–1686 (1998)]. This can be visually appreciated by plotting the data in Drake et al. with genome size in the x-axis and log p (p is the per-digit error rate) in the y-axis. This plot can be seen in Stadler BMR, Stadler PF. 2003. Molecular replicator dynamics. Adv Complex Syst 6:47–77.
“Evolutionary dynamics”
I agree that it might be good to note that the hypercycle conditions are a special case of the replicator equation. In the hypercycle theory Eigen and Schuster distinguished between subexponential, exponential and hyperbolic growth. The idea that ‘when one hypercycle wins the selection and dominates the population is very difficult to replace it’ is based on exponential growth. However, Szathmáry (Szathmáry E. and Gladkih I. 1989. Sub-exponential growth and coexistence of nonenzymatically replicating templates. J. theor. Biol., 138, 55–58) pointed out that unconditional coexistence can be obtained with subexponential or parabolic growth. Because a common problem of non-enzymatic artificial replicator systems is product inhibition leading to parabolic instead of exponential or Malthusian growth, a word of caution would be needed.
 “Compartmentalization and genome integration”
The first to discuss so-called package models where Bresch et al. (Bresch, C., Niesert, U. &amp; Harnasch, D. 1980. Hypercycles, parasites and packages. J. theor. Biol. 85, 399–405). They proposed the package model because problems with hypercycles arise when mutations are taken into account. In particular, they worried about the parasite problem originally introduced by Maynard Smith. Another important point is that adaptive evolution requires the package of transmissible information for advantageous mutations in order not to aid less-efficient copies of the gene. 
I don’t agree with the claim that “Such compartmentalization is an evolutionary consequence of hypercyclic organization”. Actually, the point of the stochastic corrector model initially developed by Szathmáry and Demeter was to ask whether or not the package of a truly hypercyclic system into compartments is a necessary intermediate stage of evolution. In essence, one of the main aims of the stochastic corrector model was to solve the parasite problem. Remember that this model was initially published in 1987, some years after Maynard Smith called attention to the parasite problem and a few years before this problem was tackled by Boerlijst and Hogeweg using an explicit spatial model. Actually, Zintzaras et al. (Zintzaras, E., M. Santos and E. Szathmáry. 2002. &quot;Living&quot; under the challenge of information decay: the stochastic corrector model vs. hypercycles. J. theor. Biol. 217: 167-181) showed that compartmentalized hypercycles are more sensitive to the input of deleterious mutations than a simple package of competing genes. However, it should be acknowledged that package models do not solve the error threshold problem that originally motivated the hypercycle.

Another issue that I want to raise is whether or not hypercycles have been experimentally realized. The authors write that “In 2012, Vaidya et al. published the first experimental proof for the emergence of a cooperative network among fragments of ribozymes which have the ability to self-assemble, and demonstrated their advantages over self-replicating cycles.” Eörs Szathmáry (2013. On the propagation of a conceptual error concerning hypercycles and cooperation. Journal of Systems Chemistry 4:1) has published a critical appraisal on conceptual errors in the literature concerning hypercycles and molecular cooperation. The authors should read this paper to avoid making the same mistake.</text>
      <sha1>hjb7yax5p3jzawfeflfnfv80lhs7fjd</sha1>
    </revision>
    <revision>
      <id>4887</id>
      <parentid>4886</parentid>
      <timestamp>2016-02-02T17:14:07Z</timestamp>
      <contributor>
        <username>Msantos</username>
        <id>73</id>
      </contributor>
      <comment>/* Review by Mauro Santos */</comment>
      <model>wikitext</model>
      <format>text/x-wiki</format>
      <text xml:space="preserve" bytes="8434">==Reviews==

=== Review by Niles Lehman===
This Topic Page is a good overview of the hypercycle concept and is a welcome addition to the Wiki compilation. In fact I searched for a Wiki page on hypercycles almost five years ago and was surprised that one did not exist. It is commendable that the authors have finally added one to our repertoire. 

Overall I feel that this is a nice coverage of the history and features of the hypercycle idea. I only have a few concrete suggestions for improvement.

1. In the first paragraph of the introduction, it might be good to note that the hypercycle conditions are a special case of the replicator equation, an important general idea in molecular evolutionary biology. The authors can then refer to their mathematical treatment below.

2. In the second paragraph of the introduction, I would say, “The coexistence of many genetically non-identical molecules makes it possible to maintain a high [not “higher”] genetic diversity of the population.”

3. In the third paragraph of the introduction, the authors bring up our experiments with a cooperative network of ribozymes (Vaidya et al., 2012). This is great, but it should be made explicit (either here, or in the more detailed description in the “Hypercycles and Ribozymes” section below) that this is not a demonstration of a hypercycle per se. This is because, while we have clear cooperation among recombinase ribozyme sub-networks, we did not see hyperbolic growth. See, and perhaps reference, the commentary by Szathmary (2013; ''Journal of Systems Chemistry'' 4:1) on this point. 

4. In the “Formation of the First Hypercycles” section, the discussion mentions a couple of times that the original postulate by Eigen and Schuster (1979) was that both nucleic acids and proteins were required to establish a hypercycle. A few years later of course (1982) ribozymes were discovered, negating this requirement in a strict sense. While the authors do bring this up later, this present section seems a bit too elaborately focused on this idea, which then is obviated.

5. The “Origin of the Translation Code” section is far too in depth and focused on outdated ideas. I would suggest eliminating this as a stand-alone section, and just mention one or two points about the genetic code elsewhere. The code evolution theories mentioned here were those favored by Eigen in the 1970s (e.g., the RNY code), but there are now hundreds of newer theories of how the code was established and later evolved. 

6. In the “Hypercycles and Ribozymes” section, I would say, “In 2001 a partial RNA polymerase ribozyme was designed via …” (note the “a” and the word “partial”). The 2001 version could only catalyze the polymerization of about 14 nucleotides, even though it was a ribozyme that was about 200 nucleotides long. Similarly, the most “up-to-date” version of this catalyst is described in Mutschler et al. (2015; ''Nature Chemistry'' 7:502-508), and this should be referenced. This molecule is still a “partial” RNA replicase ribozyme because, while it can catalyze polymerization of a template of its own length, it cannot replicate its own sequence. Thus we still don’t have a true replicase ribozyme in hand yet. This molecule is about 200 nt long. {Notably though, Mutschler et al. (2015) showed that it could be synthesized in situ from the ligation of four smaller fragments, akin to our recombination of the Azoarcus ribozyme from four fragments (e.g., Hayden &amp; Lehman 2006; ''Chemistry &amp; Biology'' 13:909-918). Thus there is a further similarity to – but not demonstration of – a hypercyclic system.}

7. In describing our Azoarcus system, the word “mutant” should be replaced by “genotype” as there is no mutation per se in this system, at least as the term is normally understood.

8. In the “Hypercycles and Ribozymes” section, there are several missing articles (“a” or “the”); for example it should read, “An RNA ligase in turn could link…”


=== Review by Mauro Santos===

To have an easy reading and comprehensible review of what hypercycles are or are not is a welcome and much needed contribution. Overall, I think this is a nice input but in my view it needs to elaborate and expand a little bit on some issues. 

“Error threshold problem”
Because this important problem motivated the hypercycle, it would be probably fine to remind that the genome size n of any organism is roughly the inverse of the mutation rate per site and replication [Drake J.W. Rates of spontaneous mutation among RNA viruses. Proc. Natl. Acad. Sci. USA, 90, 4171–4175 (1993). Drake J.W., Charlesworth B., Charlesworth D., and Crow J.F. Rates of spontaneous mutations. Genetics, 148, 1667–1686 (1998)]. This can be visually appreciated by plotting the data in Drake et al. with genome size in the x-axis and log p (p is the per-digit error rate) in the y-axis. This plot can be seen in Stadler BMR, Stadler PF. 2003. Molecular replicator dynamics. Adv Complex Syst 6:47–77.

“Evolutionary dynamics”
I agree that it might be good to note that the hypercycle conditions are a special case of the replicator equation. In the hypercycle theory Eigen and Schuster distinguished between subexponential, exponential and hyperbolic growth. The idea that ‘when one hypercycle wins the selection and dominates the population is very difficult to replace it’ is based on exponential growth. However, Szathmáry (Szathmáry E. and Gladkih I. 1989. Sub-exponential growth and coexistence of nonenzymatically replicating templates. J. theor. Biol., 138, 55–58) pointed out that unconditional coexistence can be obtained with subexponential or parabolic growth. Because a common problem of non-enzymatic artificial replicator systems is product inhibition leading to parabolic instead of exponential or Malthusian growth, a word of caution would be needed.

 “Compartmentalization and genome integration”
The first to discuss so-called package models where Bresch et al. (Bresch, C., Niesert, U. &amp; Harnasch, D. 1980. Hypercycles, parasites and packages. J. theor. Biol. 85, 399–405). They proposed the package model because problems with hypercycles arise when mutations are taken into account. In particular, they worried about the parasite problem originally introduced by Maynard Smith. Another important point is that adaptive evolution requires the package of transmissible information for advantageous mutations in order not to aid less-efficient copies of the gene. 
I don’t agree with the claim that “Such compartmentalization is an evolutionary consequence of hypercyclic organization”. Actually, the point of the stochastic corrector model initially developed by Szathmáry and Demeter was to ask whether or not the package of a truly hypercyclic system into compartments is a necessary intermediate stage of evolution. In essence, one of the main aims of the stochastic corrector model was to solve the parasite problem. Remember that this model was initially published in 1987, some years after Maynard Smith called attention to the parasite problem and a few years before this problem was tackled by Boerlijst and Hogeweg using an explicit spatial model. Actually, Zintzaras et al. (Zintzaras, E., M. Santos and E. Szathmáry. 2002. &quot;Living&quot; under the challenge of information decay: the stochastic corrector model vs. hypercycles. J. theor. Biol. 217: 167-181) showed that compartmentalized hypercycles are more sensitive to the input of deleterious mutations than a simple package of competing genes. However, it should be acknowledged that package models do not solve the error threshold problem that originally motivated the hypercycle.

Another issue that I want to raise is whether or not hypercycles have been experimentally realized. The authors write that “In 2012, Vaidya et al. published the first experimental proof for the emergence of a cooperative network among fragments of ribozymes which have the ability to self-assemble, and demonstrated their advantages over self-replicating cycles.” Eörs Szathmáry (2013. On the propagation of a conceptual error concerning hypercycles and cooperation. Journal of Systems Chemistry 4:1) has published a critical appraisal on conceptual errors in the literature concerning hypercycles and molecular cooperation. The authors should read this paper to avoid making the same mistake.</text>
      <sha1>n1z5wk987hvsisebou78dcmw8otoqd3</sha1>
    </revision>
    <revision>
      <id>4888</id>
      <parentid>4887</parentid>
      <timestamp>2016-02-02T17:14:48Z</timestamp>
      <contributor>
        <username>Msantos</username>
        <id>73</id>
      </contributor>
      <comment>/* Review by Mauro Santos */</comment>
      <model>wikitext</model>
      <format>text/x-wiki</format>
      <text xml:space="preserve" bytes="8435">==Reviews==

=== Review by Niles Lehman===
This Topic Page is a good overview of the hypercycle concept and is a welcome addition to the Wiki compilation. In fact I searched for a Wiki page on hypercycles almost five years ago and was surprised that one did not exist. It is commendable that the authors have finally added one to our repertoire. 

Overall I feel that this is a nice coverage of the history and features of the hypercycle idea. I only have a few concrete suggestions for improvement.

1. In the first paragraph of the introduction, it might be good to note that the hypercycle conditions are a special case of the replicator equation, an important general idea in molecular evolutionary biology. The authors can then refer to their mathematical treatment below.

2. In the second paragraph of the introduction, I would say, “The coexistence of many genetically non-identical molecules makes it possible to maintain a high [not “higher”] genetic diversity of the population.”

3. In the third paragraph of the introduction, the authors bring up our experiments with a cooperative network of ribozymes (Vaidya et al., 2012). This is great, but it should be made explicit (either here, or in the more detailed description in the “Hypercycles and Ribozymes” section below) that this is not a demonstration of a hypercycle per se. This is because, while we have clear cooperation among recombinase ribozyme sub-networks, we did not see hyperbolic growth. See, and perhaps reference, the commentary by Szathmary (2013; ''Journal of Systems Chemistry'' 4:1) on this point. 

4. In the “Formation of the First Hypercycles” section, the discussion mentions a couple of times that the original postulate by Eigen and Schuster (1979) was that both nucleic acids and proteins were required to establish a hypercycle. A few years later of course (1982) ribozymes were discovered, negating this requirement in a strict sense. While the authors do bring this up later, this present section seems a bit too elaborately focused on this idea, which then is obviated.

5. The “Origin of the Translation Code” section is far too in depth and focused on outdated ideas. I would suggest eliminating this as a stand-alone section, and just mention one or two points about the genetic code elsewhere. The code evolution theories mentioned here were those favored by Eigen in the 1970s (e.g., the RNY code), but there are now hundreds of newer theories of how the code was established and later evolved. 

6. In the “Hypercycles and Ribozymes” section, I would say, “In 2001 a partial RNA polymerase ribozyme was designed via …” (note the “a” and the word “partial”). The 2001 version could only catalyze the polymerization of about 14 nucleotides, even though it was a ribozyme that was about 200 nucleotides long. Similarly, the most “up-to-date” version of this catalyst is described in Mutschler et al. (2015; ''Nature Chemistry'' 7:502-508), and this should be referenced. This molecule is still a “partial” RNA replicase ribozyme because, while it can catalyze polymerization of a template of its own length, it cannot replicate its own sequence. Thus we still don’t have a true replicase ribozyme in hand yet. This molecule is about 200 nt long. {Notably though, Mutschler et al. (2015) showed that it could be synthesized in situ from the ligation of four smaller fragments, akin to our recombination of the Azoarcus ribozyme from four fragments (e.g., Hayden &amp; Lehman 2006; ''Chemistry &amp; Biology'' 13:909-918). Thus there is a further similarity to – but not demonstration of – a hypercyclic system.}

7. In describing our Azoarcus system, the word “mutant” should be replaced by “genotype” as there is no mutation per se in this system, at least as the term is normally understood.

8. In the “Hypercycles and Ribozymes” section, there are several missing articles (“a” or “the”); for example it should read, “An RNA ligase in turn could link…”


=== Review by Mauro Santos===

To have an easy reading and comprehensible review of what hypercycles are or are not is a welcome and much needed contribution. Overall, I think this is a nice input but in my view it needs to elaborate and expand a little bit on some issues. 

“Error threshold problem”

Because this important problem motivated the hypercycle, it would be probably fine to remind that the genome size n of any organism is roughly the inverse of the mutation rate per site and replication [Drake J.W. Rates of spontaneous mutation among RNA viruses. Proc. Natl. Acad. Sci. USA, 90, 4171–4175 (1993). Drake J.W., Charlesworth B., Charlesworth D., and Crow J.F. Rates of spontaneous mutations. Genetics, 148, 1667–1686 (1998)]. This can be visually appreciated by plotting the data in Drake et al. with genome size in the x-axis and log p (p is the per-digit error rate) in the y-axis. This plot can be seen in Stadler BMR, Stadler PF. 2003. Molecular replicator dynamics. Adv Complex Syst 6:47–77.

“Evolutionary dynamics”
I agree that it might be good to note that the hypercycle conditions are a special case of the replicator equation. In the hypercycle theory Eigen and Schuster distinguished between subexponential, exponential and hyperbolic growth. The idea that ‘when one hypercycle wins the selection and dominates the population is very difficult to replace it’ is based on exponential growth. However, Szathmáry (Szathmáry E. and Gladkih I. 1989. Sub-exponential growth and coexistence of nonenzymatically replicating templates. J. theor. Biol., 138, 55–58) pointed out that unconditional coexistence can be obtained with subexponential or parabolic growth. Because a common problem of non-enzymatic artificial replicator systems is product inhibition leading to parabolic instead of exponential or Malthusian growth, a word of caution would be needed.

 “Compartmentalization and genome integration”
The first to discuss so-called package models where Bresch et al. (Bresch, C., Niesert, U. &amp; Harnasch, D. 1980. Hypercycles, parasites and packages. J. theor. Biol. 85, 399–405). They proposed the package model because problems with hypercycles arise when mutations are taken into account. In particular, they worried about the parasite problem originally introduced by Maynard Smith. Another important point is that adaptive evolution requires the package of transmissible information for advantageous mutations in order not to aid less-efficient copies of the gene. 
I don’t agree with the claim that “Such compartmentalization is an evolutionary consequence of hypercyclic organization”. Actually, the point of the stochastic corrector model initially developed by Szathmáry and Demeter was to ask whether or not the package of a truly hypercyclic system into compartments is a necessary intermediate stage of evolution. In essence, one of the main aims of the stochastic corrector model was to solve the parasite problem. Remember that this model was initially published in 1987, some years after Maynard Smith called attention to the parasite problem and a few years before this problem was tackled by Boerlijst and Hogeweg using an explicit spatial model. Actually, Zintzaras et al. (Zintzaras, E., M. Santos and E. Szathmáry. 2002. &quot;Living&quot; under the challenge of information decay: the stochastic corrector model vs. hypercycles. J. theor. Biol. 217: 167-181) showed that compartmentalized hypercycles are more sensitive to the input of deleterious mutations than a simple package of competing genes. However, it should be acknowledged that package models do not solve the error threshold problem that originally motivated the hypercycle.

Another issue that I want to raise is whether or not hypercycles have been experimentally realized. The authors write that “In 2012, Vaidya et al. published the first experimental proof for the emergence of a cooperative network among fragments of ribozymes which have the ability to self-assemble, and demonstrated their advantages over self-replicating cycles.” Eörs Szathmáry (2013. On the propagation of a conceptual error concerning hypercycles and cooperation. Journal of Systems Chemistry 4:1) has published a critical appraisal on conceptual errors in the literature concerning hypercycles and molecular cooperation. The authors should read this paper to avoid making the same mistake.</text>
      <sha1>89q27wt4ff7rvfn5emyci3y72dzs3yk</sha1>
    </revision>
    <revision>
      <id>4889</id>
      <parentid>4888</parentid>
      <timestamp>2016-02-02T17:15:47Z</timestamp>
      <contributor>
        <username>Msantos</username>
        <id>73</id>
      </contributor>
      <comment>/* Review by Mauro Santos */</comment>
      <model>wikitext</model>
      <format>text/x-wiki</format>
      <text xml:space="preserve" bytes="8438">==Reviews==

=== Review by Niles Lehman===
This Topic Page is a good overview of the hypercycle concept and is a welcome addition to the Wiki compilation. In fact I searched for a Wiki page on hypercycles almost five years ago and was surprised that one did not exist. It is commendable that the authors have finally added one to our repertoire. 

Overall I feel that this is a nice coverage of the history and features of the hypercycle idea. I only have a few concrete suggestions for improvement.

1. In the first paragraph of the introduction, it might be good to note that the hypercycle conditions are a special case of the replicator equation, an important general idea in molecular evolutionary biology. The authors can then refer to their mathematical treatment below.

2. In the second paragraph of the introduction, I would say, “The coexistence of many genetically non-identical molecules makes it possible to maintain a high [not “higher”] genetic diversity of the population.”

3. In the third paragraph of the introduction, the authors bring up our experiments with a cooperative network of ribozymes (Vaidya et al., 2012). This is great, but it should be made explicit (either here, or in the more detailed description in the “Hypercycles and Ribozymes” section below) that this is not a demonstration of a hypercycle per se. This is because, while we have clear cooperation among recombinase ribozyme sub-networks, we did not see hyperbolic growth. See, and perhaps reference, the commentary by Szathmary (2013; ''Journal of Systems Chemistry'' 4:1) on this point. 

4. In the “Formation of the First Hypercycles” section, the discussion mentions a couple of times that the original postulate by Eigen and Schuster (1979) was that both nucleic acids and proteins were required to establish a hypercycle. A few years later of course (1982) ribozymes were discovered, negating this requirement in a strict sense. While the authors do bring this up later, this present section seems a bit too elaborately focused on this idea, which then is obviated.

5. The “Origin of the Translation Code” section is far too in depth and focused on outdated ideas. I would suggest eliminating this as a stand-alone section, and just mention one or two points about the genetic code elsewhere. The code evolution theories mentioned here were those favored by Eigen in the 1970s (e.g., the RNY code), but there are now hundreds of newer theories of how the code was established and later evolved. 

6. In the “Hypercycles and Ribozymes” section, I would say, “In 2001 a partial RNA polymerase ribozyme was designed via …” (note the “a” and the word “partial”). The 2001 version could only catalyze the polymerization of about 14 nucleotides, even though it was a ribozyme that was about 200 nucleotides long. Similarly, the most “up-to-date” version of this catalyst is described in Mutschler et al. (2015; ''Nature Chemistry'' 7:502-508), and this should be referenced. This molecule is still a “partial” RNA replicase ribozyme because, while it can catalyze polymerization of a template of its own length, it cannot replicate its own sequence. Thus we still don’t have a true replicase ribozyme in hand yet. This molecule is about 200 nt long. {Notably though, Mutschler et al. (2015) showed that it could be synthesized in situ from the ligation of four smaller fragments, akin to our recombination of the Azoarcus ribozyme from four fragments (e.g., Hayden &amp; Lehman 2006; ''Chemistry &amp; Biology'' 13:909-918). Thus there is a further similarity to – but not demonstration of – a hypercyclic system.}

7. In describing our Azoarcus system, the word “mutant” should be replaced by “genotype” as there is no mutation per se in this system, at least as the term is normally understood.

8. In the “Hypercycles and Ribozymes” section, there are several missing articles (“a” or “the”); for example it should read, “An RNA ligase in turn could link…”


=== Review by Mauro Santos===

To have an easy reading and comprehensible review of what hypercycles are or are not is a welcome and much needed contribution. Overall, I think this is a nice input but in my view it needs to elaborate and expand a little bit on some issues. 

 “Error threshold problem”

Because this important problem motivated the hypercycle, it would be probably fine to remind that the genome size n of any organism is roughly the inverse of the mutation rate per site and replication [Drake J.W. Rates of spontaneous mutation among RNA viruses. Proc. Natl. Acad. Sci. USA, 90, 4171–4175 (1993). Drake J.W., Charlesworth B., Charlesworth D., and Crow J.F. Rates of spontaneous mutations. Genetics, 148, 1667–1686 (1998)]. This can be visually appreciated by plotting the data in Drake et al. with genome size in the x-axis and log p (p is the per-digit error rate) in the y-axis. This plot can be seen in Stadler BMR, Stadler PF. 2003. Molecular replicator dynamics. Adv Complex Syst 6:47–77.

 “Evolutionary dynamics”

I agree that it might be good to note that the hypercycle conditions are a special case of the replicator equation. In the hypercycle theory Eigen and Schuster distinguished between subexponential, exponential and hyperbolic growth. The idea that ‘when one hypercycle wins the selection and dominates the population is very difficult to replace it’ is based on exponential growth. However, Szathmáry (Szathmáry E. and Gladkih I. 1989. Sub-exponential growth and coexistence of nonenzymatically replicating templates. J. theor. Biol., 138, 55–58) pointed out that unconditional coexistence can be obtained with subexponential or parabolic growth. Because a common problem of non-enzymatic artificial replicator systems is product inhibition leading to parabolic instead of exponential or Malthusian growth, a word of caution would be needed.

 “Compartmentalization and genome integration”
The first to discuss so-called package models where Bresch et al. (Bresch, C., Niesert, U. &amp; Harnasch, D. 1980. Hypercycles, parasites and packages. J. theor. Biol. 85, 399–405). They proposed the package model because problems with hypercycles arise when mutations are taken into account. In particular, they worried about the parasite problem originally introduced by Maynard Smith. Another important point is that adaptive evolution requires the package of transmissible information for advantageous mutations in order not to aid less-efficient copies of the gene. 
I don’t agree with the claim that “Such compartmentalization is an evolutionary consequence of hypercyclic organization”. Actually, the point of the stochastic corrector model initially developed by Szathmáry and Demeter was to ask whether or not the package of a truly hypercyclic system into compartments is a necessary intermediate stage of evolution. In essence, one of the main aims of the stochastic corrector model was to solve the parasite problem. Remember that this model was initially published in 1987, some years after Maynard Smith called attention to the parasite problem and a few years before this problem was tackled by Boerlijst and Hogeweg using an explicit spatial model. Actually, Zintzaras et al. (Zintzaras, E., M. Santos and E. Szathmáry. 2002. &quot;Living&quot; under the challenge of information decay: the stochastic corrector model vs. hypercycles. J. theor. Biol. 217: 167-181) showed that compartmentalized hypercycles are more sensitive to the input of deleterious mutations than a simple package of competing genes. However, it should be acknowledged that package models do not solve the error threshold problem that originally motivated the hypercycle.

Another issue that I want to raise is whether or not hypercycles have been experimentally realized. The authors write that “In 2012, Vaidya et al. published the first experimental proof for the emergence of a cooperative network among fragments of ribozymes which have the ability to self-assemble, and demonstrated their advantages over self-replicating cycles.” Eörs Szathmáry (2013. On the propagation of a conceptual error concerning hypercycles and cooperation. Journal of Systems Chemistry 4:1) has published a critical appraisal on conceptual errors in the literature concerning hypercycles and molecular cooperation. The authors should read this paper to avoid making the same mistake.</text>
      <sha1>keevxlgup74lf50hcf5m83sjugxvhnq</sha1>
    </revision>
    <revision>
      <id>4890</id>
      <parentid>4889</parentid>
      <timestamp>2016-02-02T17:29:36Z</timestamp>
      <contributor>
        <username>Msantos</username>
        <id>73</id>
      </contributor>
      <comment>/* Review by Mauro Santos */</comment>
      <model>wikitext</model>
      <format>text/x-wiki</format>
      <text xml:space="preserve" bytes="8870">==Reviews==

=== Review by Niles Lehman===
This Topic Page is a good overview of the hypercycle concept and is a welcome addition to the Wiki compilation. In fact I searched for a Wiki page on hypercycles almost five years ago and was surprised that one did not exist. It is commendable that the authors have finally added one to our repertoire. 

Overall I feel that this is a nice coverage of the history and features of the hypercycle idea. I only have a few concrete suggestions for improvement.

1. In the first paragraph of the introduction, it might be good to note that the hypercycle conditions are a special case of the replicator equation, an important general idea in molecular evolutionary biology. The authors can then refer to their mathematical treatment below.

2. In the second paragraph of the introduction, I would say, “The coexistence of many genetically non-identical molecules makes it possible to maintain a high [not “higher”] genetic diversity of the population.”

3. In the third paragraph of the introduction, the authors bring up our experiments with a cooperative network of ribozymes (Vaidya et al., 2012). This is great, but it should be made explicit (either here, or in the more detailed description in the “Hypercycles and Ribozymes” section below) that this is not a demonstration of a hypercycle per se. This is because, while we have clear cooperation among recombinase ribozyme sub-networks, we did not see hyperbolic growth. See, and perhaps reference, the commentary by Szathmary (2013; ''Journal of Systems Chemistry'' 4:1) on this point. 

4. In the “Formation of the First Hypercycles” section, the discussion mentions a couple of times that the original postulate by Eigen and Schuster (1979) was that both nucleic acids and proteins were required to establish a hypercycle. A few years later of course (1982) ribozymes were discovered, negating this requirement in a strict sense. While the authors do bring this up later, this present section seems a bit too elaborately focused on this idea, which then is obviated.

5. The “Origin of the Translation Code” section is far too in depth and focused on outdated ideas. I would suggest eliminating this as a stand-alone section, and just mention one or two points about the genetic code elsewhere. The code evolution theories mentioned here were those favored by Eigen in the 1970s (e.g., the RNY code), but there are now hundreds of newer theories of how the code was established and later evolved. 

6. In the “Hypercycles and Ribozymes” section, I would say, “In 2001 a partial RNA polymerase ribozyme was designed via …” (note the “a” and the word “partial”). The 2001 version could only catalyze the polymerization of about 14 nucleotides, even though it was a ribozyme that was about 200 nucleotides long. Similarly, the most “up-to-date” version of this catalyst is described in Mutschler et al. (2015; ''Nature Chemistry'' 7:502-508), and this should be referenced. This molecule is still a “partial” RNA replicase ribozyme because, while it can catalyze polymerization of a template of its own length, it cannot replicate its own sequence. Thus we still don’t have a true replicase ribozyme in hand yet. This molecule is about 200 nt long. {Notably though, Mutschler et al. (2015) showed that it could be synthesized in situ from the ligation of four smaller fragments, akin to our recombination of the Azoarcus ribozyme from four fragments (e.g., Hayden &amp; Lehman 2006; ''Chemistry &amp; Biology'' 13:909-918). Thus there is a further similarity to – but not demonstration of – a hypercyclic system.}

7. In describing our Azoarcus system, the word “mutant” should be replaced by “genotype” as there is no mutation per se in this system, at least as the term is normally understood.

8. In the “Hypercycles and Ribozymes” section, there are several missing articles (“a” or “the”); for example it should read, “An RNA ligase in turn could link…”


=== Review by Mauro Santos===

To have an easy reading and comprehensible review of what hypercycles are or are not is a welcome and much needed contribution. Overall, I think this is a nice input but in my view it needs to elaborate and expand a little bit on some issues. 
“Error threshold problem”
Because this important problem motivated the hypercycle, it would be probably fine to remind that the genome size n of any organism is roughly the inverse of the mutation rate per site and replication [Drake J.W. Rates of spontaneous mutation among RNA viruses. Proc. Natl. Acad. Sci. USA, 90, 4171–4175 (1993). Drake J.W., Charlesworth B., Charlesworth D., and Crow J.F. Rates of spontaneous mutations. Genetics, 148, 1667–1686 (1998)]. This can be visually appreciated by plotting the data in Drake et al. with genome size in the x-axis and log p (p is the per-digit error rate) in the y-axis. This plot can be seen in Stadler BMR, Stadler PF. 2003. Molecular replicator dynamics. Adv Complex Syst 6:47–77.
“Evolutionary dynamics”
I agree that it might be good to note that the hypercycle conditions are a special case of the replicator equation. In the hypercycle theory Eigen and Schuster distinguished between subexponential, exponential and hyperbolic growth. The idea that ‘when one hypercycle wins the selection and dominates the population is very difficult to replace it’ is based on exponential growth. However, Szathmáry (Szathmáry E. and Gladkih I. 1989. Sub-exponential growth and coexistence of nonenzymatically replicating templates. J. theor. Biol., 138, 55–58) pointed out that unconditional coexistence can be obtained with subexponential or parabolic growth. Because a common problem of non-enzymatic artificial replicator systems is product inhibition leading to parabolic instead of exponential or Malthusian growth, a word of caution would be needed.
 “Compartmentalization and genome integration”
The first to discuss so-called package models where Bresch et al. (Bresch, C., Niesert, U. &amp; Harnasch, D. 1980. Hypercycles, parasites and packages. J. theor. Biol. 85, 399–405). They proposed the package model because problems with hypercycles arise when mutations are taken into account (i.e., parasites or short-cuts). In particular, they worried about the parasite problem originally introduced by Maynard Smith. Another important point is that adaptive evolution requires the package of transmissible information for advantageous mutations in order not to aid less-efficient copies of the gene. 
I don’t agree with the claim that “Such compartmentalization is an evolutionary consequence of hypercyclic organization”. Actually, the point of the stochastic corrector model initially developed by Szathmáry and Demeter was to ask whether or not the package of a truly hypercyclic system into compartments is a necessary intermediate stage of evolution. In essence, one of the main aims of the stochastic corrector model was to solve the parasite problem. Remember that this model was initially published in 1987, some years after Maynard Smith called attention to the parasite problem and a few years before this problem was tackled by Boerlijst and Hogeweg using an explicit spatial model. Actually, Zintzaras et al. (Zintzaras, E., M. Santos and E. Szathmáry. 2002. &quot;Living&quot; under the challenge of information decay: the stochastic corrector model vs. hypercycles. J. theor. Biol. 217: 167-181) showed that compartmentalized hypercycles are more sensitive to the input of deleterious mutations than a simple package of competing genes. However, it should be acknowledged that package models do not solve the error threshold problem that originally motivated the hypercycle.

Another issue that I want to raise is whether or not hypercycles have been experimentally realized. The authors write that “In 2012, Vaidya et al. published the first experimental proof for the emergence of a cooperative network among fragments of ribozymes which have the ability to self-assemble, and demonstrated their advantages over self-replicating cycles.” Eörs Szathmáry (2013. On the propagation of a conceptual error concerning hypercycles and cooperation. Journal of Systems Chemistry 4:1) has published a critical appraisal on conceptual errors in the literature concerning hypercycles and molecular cooperation. The authors should read this paper to avoid making the same mistake.
  “Open problems and reformulations”
The authors refer here to Maynard Smith paper raising the problem of parasites. However, I think this is a somehow solved problem and should be discussed in a different context; e.g. in the context of compartments.
  “References”
In some cases authors’ names are written in full whilst in other cases only the initial letter is provided. This should be fixed.</text>
      <sha1>6ptl0xdtp2tjrwmlz99dvx98647z02s</sha1>
    </revision>
    <revision>
      <id>4891</id>
      <parentid>4890</parentid>
      <timestamp>2016-02-02T17:30:36Z</timestamp>
      <contributor>
        <username>Msantos</username>
        <id>73</id>
      </contributor>
      <comment>/* Review by Mauro Santos */</comment>
      <model>wikitext</model>
      <format>text/x-wiki</format>
      <text xml:space="preserve" bytes="8872">==Reviews==

=== Review by Niles Lehman===
This Topic Page is a good overview of the hypercycle concept and is a welcome addition to the Wiki compilation. In fact I searched for a Wiki page on hypercycles almost five years ago and was surprised that one did not exist. It is commendable that the authors have finally added one to our repertoire. 

Overall I feel that this is a nice coverage of the history and features of the hypercycle idea. I only have a few concrete suggestions for improvement.

1. In the first paragraph of the introduction, it might be good to note that the hypercycle conditions are a special case of the replicator equation, an important general idea in molecular evolutionary biology. The authors can then refer to their mathematical treatment below.

2. In the second paragraph of the introduction, I would say, “The coexistence of many genetically non-identical molecules makes it possible to maintain a high [not “higher”] genetic diversity of the population.”

3. In the third paragraph of the introduction, the authors bring up our experiments with a cooperative network of ribozymes (Vaidya et al., 2012). This is great, but it should be made explicit (either here, or in the more detailed description in the “Hypercycles and Ribozymes” section below) that this is not a demonstration of a hypercycle per se. This is because, while we have clear cooperation among recombinase ribozyme sub-networks, we did not see hyperbolic growth. See, and perhaps reference, the commentary by Szathmary (2013; ''Journal of Systems Chemistry'' 4:1) on this point. 

4. In the “Formation of the First Hypercycles” section, the discussion mentions a couple of times that the original postulate by Eigen and Schuster (1979) was that both nucleic acids and proteins were required to establish a hypercycle. A few years later of course (1982) ribozymes were discovered, negating this requirement in a strict sense. While the authors do bring this up later, this present section seems a bit too elaborately focused on this idea, which then is obviated.

5. The “Origin of the Translation Code” section is far too in depth and focused on outdated ideas. I would suggest eliminating this as a stand-alone section, and just mention one or two points about the genetic code elsewhere. The code evolution theories mentioned here were those favored by Eigen in the 1970s (e.g., the RNY code), but there are now hundreds of newer theories of how the code was established and later evolved. 

6. In the “Hypercycles and Ribozymes” section, I would say, “In 2001 a partial RNA polymerase ribozyme was designed via …” (note the “a” and the word “partial”). The 2001 version could only catalyze the polymerization of about 14 nucleotides, even though it was a ribozyme that was about 200 nucleotides long. Similarly, the most “up-to-date” version of this catalyst is described in Mutschler et al. (2015; ''Nature Chemistry'' 7:502-508), and this should be referenced. This molecule is still a “partial” RNA replicase ribozyme because, while it can catalyze polymerization of a template of its own length, it cannot replicate its own sequence. Thus we still don’t have a true replicase ribozyme in hand yet. This molecule is about 200 nt long. {Notably though, Mutschler et al. (2015) showed that it could be synthesized in situ from the ligation of four smaller fragments, akin to our recombination of the Azoarcus ribozyme from four fragments (e.g., Hayden &amp; Lehman 2006; ''Chemistry &amp; Biology'' 13:909-918). Thus there is a further similarity to – but not demonstration of – a hypercyclic system.}

7. In describing our Azoarcus system, the word “mutant” should be replaced by “genotype” as there is no mutation per se in this system, at least as the term is normally understood.

8. In the “Hypercycles and Ribozymes” section, there are several missing articles (“a” or “the”); for example it should read, “An RNA ligase in turn could link…”


=== Review by Mauro Santos===

To have an easy reading and comprehensible review of what hypercycles are or are not is a welcome and much needed contribution. Overall, I think this is a nice input but in my view it needs to elaborate and expand a little bit on some issues. 
 “Error threshold problem”
Because this important problem motivated the hypercycle, it would be probably fine to remind that the genome size n of any organism is roughly the inverse of the mutation rate per site and replication [Drake J.W. Rates of spontaneous mutation among RNA viruses. Proc. Natl. Acad. Sci. USA, 90, 4171–4175 (1993). Drake J.W., Charlesworth B., Charlesworth D., and Crow J.F. Rates of spontaneous mutations. Genetics, 148, 1667–1686 (1998)]. This can be visually appreciated by plotting the data in Drake et al. with genome size in the x-axis and log p (p is the per-digit error rate) in the y-axis. This plot can be seen in Stadler BMR, Stadler PF. 2003. Molecular replicator dynamics. Adv Complex Syst 6:47–77.
 “Evolutionary dynamics”
I agree that it might be good to note that the hypercycle conditions are a special case of the replicator equation. In the hypercycle theory Eigen and Schuster distinguished between subexponential, exponential and hyperbolic growth. The idea that ‘when one hypercycle wins the selection and dominates the population is very difficult to replace it’ is based on exponential growth. However, Szathmáry (Szathmáry E. and Gladkih I. 1989. Sub-exponential growth and coexistence of nonenzymatically replicating templates. J. theor. Biol., 138, 55–58) pointed out that unconditional coexistence can be obtained with subexponential or parabolic growth. Because a common problem of non-enzymatic artificial replicator systems is product inhibition leading to parabolic instead of exponential or Malthusian growth, a word of caution would be needed.
 “Compartmentalization and genome integration”
The first to discuss so-called package models where Bresch et al. (Bresch, C., Niesert, U. &amp; Harnasch, D. 1980. Hypercycles, parasites and packages. J. theor. Biol. 85, 399–405). They proposed the package model because problems with hypercycles arise when mutations are taken into account (i.e., parasites or short-cuts). In particular, they worried about the parasite problem originally introduced by Maynard Smith. Another important point is that adaptive evolution requires the package of transmissible information for advantageous mutations in order not to aid less-efficient copies of the gene. 
I don’t agree with the claim that “Such compartmentalization is an evolutionary consequence of hypercyclic organization”. Actually, the point of the stochastic corrector model initially developed by Szathmáry and Demeter was to ask whether or not the package of a truly hypercyclic system into compartments is a necessary intermediate stage of evolution. In essence, one of the main aims of the stochastic corrector model was to solve the parasite problem. Remember that this model was initially published in 1987, some years after Maynard Smith called attention to the parasite problem and a few years before this problem was tackled by Boerlijst and Hogeweg using an explicit spatial model. Actually, Zintzaras et al. (Zintzaras, E., M. Santos and E. Szathmáry. 2002. &quot;Living&quot; under the challenge of information decay: the stochastic corrector model vs. hypercycles. J. theor. Biol. 217: 167-181) showed that compartmentalized hypercycles are more sensitive to the input of deleterious mutations than a simple package of competing genes. However, it should be acknowledged that package models do not solve the error threshold problem that originally motivated the hypercycle.

Another issue that I want to raise is whether or not hypercycles have been experimentally realized. The authors write that “In 2012, Vaidya et al. published the first experimental proof for the emergence of a cooperative network among fragments of ribozymes which have the ability to self-assemble, and demonstrated their advantages over self-replicating cycles.” Eörs Szathmáry (2013. On the propagation of a conceptual error concerning hypercycles and cooperation. Journal of Systems Chemistry 4:1) has published a critical appraisal on conceptual errors in the literature concerning hypercycles and molecular cooperation. The authors should read this paper to avoid making the same mistake.
  “Open problems and reformulations”
The authors refer here to Maynard Smith paper raising the problem of parasites. However, I think this is a somehow solved problem and should be discussed in a different context; e.g. in the context of compartments.
  “References”
In some cases authors’ names are written in full whilst in other cases only the initial letter is provided. This should be fixed.</text>
      <sha1>a6uok8ty2h9y2msg4a06c7rvazjrh78</sha1>
    </revision>
    <revision>
      <id>4892</id>
      <parentid>4891</parentid>
      <timestamp>2016-02-10T13:57:04Z</timestamp>
      <contributor>
        <username>Swasik</username>
        <id>68</id>
      </contributor>
      <comment>/* Review by Niles Lehman */</comment>
      <model>wikitext</model>
      <format>text/x-wiki</format>
      <text xml:space="preserve" bytes="8888">==Reviews==

=== Review by Niles Lehman===
This Topic Page is a good overview of the hypercycle concept and is a welcome addition to the Wiki compilation. In fact I searched for a Wiki page on hypercycles almost five years ago and was surprised that one did not exist. It is commendable that the authors have finally added one to our repertoire. 

Overall I feel that this is a nice coverage of the history and features of the hypercycle idea. I only have a few concrete suggestions for improvement.

1. In the first paragraph of the introduction, it might be good to note that the hypercycle conditions are a special case of the replicator equation, an important general idea in molecular evolutionary biology. The authors can then refer to their mathematical treatment below.
: Example answer

2. In the second paragraph of the introduction, I would say, “The coexistence of many genetically non-identical molecules makes it possible to maintain a high [not “higher”] genetic diversity of the population.”

3. In the third paragraph of the introduction, the authors bring up our experiments with a cooperative network of ribozymes (Vaidya et al., 2012). This is great, but it should be made explicit (either here, or in the more detailed description in the “Hypercycles and Ribozymes” section below) that this is not a demonstration of a hypercycle per se. This is because, while we have clear cooperation among recombinase ribozyme sub-networks, we did not see hyperbolic growth. See, and perhaps reference, the commentary by Szathmary (2013; ''Journal of Systems Chemistry'' 4:1) on this point. 

4. In the “Formation of the First Hypercycles” section, the discussion mentions a couple of times that the original postulate by Eigen and Schuster (1979) was that both nucleic acids and proteins were required to establish a hypercycle. A few years later of course (1982) ribozymes were discovered, negating this requirement in a strict sense. While the authors do bring this up later, this present section seems a bit too elaborately focused on this idea, which then is obviated.

5. The “Origin of the Translation Code” section is far too in depth and focused on outdated ideas. I would suggest eliminating this as a stand-alone section, and just mention one or two points about the genetic code elsewhere. The code evolution theories mentioned here were those favored by Eigen in the 1970s (e.g., the RNY code), but there are now hundreds of newer theories of how the code was established and later evolved. 

6. In the “Hypercycles and Ribozymes” section, I would say, “In 2001 a partial RNA polymerase ribozyme was designed via …” (note the “a” and the word “partial”). The 2001 version could only catalyze the polymerization of about 14 nucleotides, even though it was a ribozyme that was about 200 nucleotides long. Similarly, the most “up-to-date” version of this catalyst is described in Mutschler et al. (2015; ''Nature Chemistry'' 7:502-508), and this should be referenced. This molecule is still a “partial” RNA replicase ribozyme because, while it can catalyze polymerization of a template of its own length, it cannot replicate its own sequence. Thus we still don’t have a true replicase ribozyme in hand yet. This molecule is about 200 nt long. {Notably though, Mutschler et al. (2015) showed that it could be synthesized in situ from the ligation of four smaller fragments, akin to our recombination of the Azoarcus ribozyme from four fragments (e.g., Hayden &amp; Lehman 2006; ''Chemistry &amp; Biology'' 13:909-918). Thus there is a further similarity to – but not demonstration of – a hypercyclic system.}

7. In describing our Azoarcus system, the word “mutant” should be replaced by “genotype” as there is no mutation per se in this system, at least as the term is normally understood.

8. In the “Hypercycles and Ribozymes” section, there are several missing articles (“a” or “the”); for example it should read, “An RNA ligase in turn could link…”

=== Review by Mauro Santos===

To have an easy reading and comprehensible review of what hypercycles are or are not is a welcome and much needed contribution. Overall, I think this is a nice input but in my view it needs to elaborate and expand a little bit on some issues. 
 “Error threshold problem”
Because this important problem motivated the hypercycle, it would be probably fine to remind that the genome size n of any organism is roughly the inverse of the mutation rate per site and replication [Drake J.W. Rates of spontaneous mutation among RNA viruses. Proc. Natl. Acad. Sci. USA, 90, 4171–4175 (1993). Drake J.W., Charlesworth B., Charlesworth D., and Crow J.F. Rates of spontaneous mutations. Genetics, 148, 1667–1686 (1998)]. This can be visually appreciated by plotting the data in Drake et al. with genome size in the x-axis and log p (p is the per-digit error rate) in the y-axis. This plot can be seen in Stadler BMR, Stadler PF. 2003. Molecular replicator dynamics. Adv Complex Syst 6:47–77.
 “Evolutionary dynamics”
I agree that it might be good to note that the hypercycle conditions are a special case of the replicator equation. In the hypercycle theory Eigen and Schuster distinguished between subexponential, exponential and hyperbolic growth. The idea that ‘when one hypercycle wins the selection and dominates the population is very difficult to replace it’ is based on exponential growth. However, Szathmáry (Szathmáry E. and Gladkih I. 1989. Sub-exponential growth and coexistence of nonenzymatically replicating templates. J. theor. Biol., 138, 55–58) pointed out that unconditional coexistence can be obtained with subexponential or parabolic growth. Because a common problem of non-enzymatic artificial replicator systems is product inhibition leading to parabolic instead of exponential or Malthusian growth, a word of caution would be needed.
 “Compartmentalization and genome integration”
The first to discuss so-called package models where Bresch et al. (Bresch, C., Niesert, U. &amp; Harnasch, D. 1980. Hypercycles, parasites and packages. J. theor. Biol. 85, 399–405). They proposed the package model because problems with hypercycles arise when mutations are taken into account (i.e., parasites or short-cuts). In particular, they worried about the parasite problem originally introduced by Maynard Smith. Another important point is that adaptive evolution requires the package of transmissible information for advantageous mutations in order not to aid less-efficient copies of the gene. 
I don’t agree with the claim that “Such compartmentalization is an evolutionary consequence of hypercyclic organization”. Actually, the point of the stochastic corrector model initially developed by Szathmáry and Demeter was to ask whether or not the package of a truly hypercyclic system into compartments is a necessary intermediate stage of evolution. In essence, one of the main aims of the stochastic corrector model was to solve the parasite problem. Remember that this model was initially published in 1987, some years after Maynard Smith called attention to the parasite problem and a few years before this problem was tackled by Boerlijst and Hogeweg using an explicit spatial model. Actually, Zintzaras et al. (Zintzaras, E., M. Santos and E. Szathmáry. 2002. &quot;Living&quot; under the challenge of information decay: the stochastic corrector model vs. hypercycles. J. theor. Biol. 217: 167-181) showed that compartmentalized hypercycles are more sensitive to the input of deleterious mutations than a simple package of competing genes. However, it should be acknowledged that package models do not solve the error threshold problem that originally motivated the hypercycle.

Another issue that I want to raise is whether or not hypercycles have been experimentally realized. The authors write that “In 2012, Vaidya et al. published the first experimental proof for the emergence of a cooperative network among fragments of ribozymes which have the ability to self-assemble, and demonstrated their advantages over self-replicating cycles.” Eörs Szathmáry (2013. On the propagation of a conceptual error concerning hypercycles and cooperation. Journal of Systems Chemistry 4:1) has published a critical appraisal on conceptual errors in the literature concerning hypercycles and molecular cooperation. The authors should read this paper to avoid making the same mistake.
  “Open problems and reformulations”
The authors refer here to Maynard Smith paper raising the problem of parasites. However, I think this is a somehow solved problem and should be discussed in a different context; e.g. in the context of compartments.
  “References”
In some cases authors’ names are written in full whilst in other cases only the initial letter is provided. This should be fixed.</text>
      <sha1>nekoo4tcp8bkclp9ehfhul7vm3zgr2s</sha1>
    </revision>
    <revision>
      <id>4893</id>
      <parentid>4892</parentid>
      <timestamp>2016-02-10T14:14:24Z</timestamp>
      <contributor>
        <username>Swasik</username>
        <id>68</id>
      </contributor>
      <comment>/* Reviews */</comment>
      <model>wikitext</model>
      <format>text/x-wiki</format>
      <text xml:space="preserve" bytes="9499">==Reviews==

: We would like to thank the Referees for thorough reading of our Hypercycle article and very detailed suggestions regarding its improvement. We have considered all the remarks and we address them below, point-by-point.

=== Review by Niles Lehman===
This Topic Page is a good overview of the hypercycle concept and is a welcome addition to the Wiki compilation. In fact I searched for a Wiki page on hypercycles almost five years ago and was surprised that one did not exist. It is commendable that the authors have finally added one to our repertoire. 

Overall I feel that this is a nice coverage of the history and features of the hypercycle idea. I only have a few concrete suggestions for improvement.

1. In the first paragraph of the introduction, it might be good to note that the hypercycle conditions are a special case of the replicator equation, an important general idea in molecular evolutionary biology. The authors can then refer to their mathematical treatment below.
: We agree that it should be pointed out that hypercycles are a special case of the replicator equation. Therefore, according to the suggestion we added in the first paragraph an appropriate sentence &quot;The hypercycle is a special case of the replicator equation&quot; altogether with the reference to the article of Peter Schuster and Karl Sigmund titled &quot;Replicator dynamics&quot; (J Theor Biol 1983, 100:533–538).

2. In the second paragraph of the introduction, I would say, “The coexistence of many genetically non-identical molecules makes it possible to maintain a high [not “higher”] genetic diversity of the population.”

3. In the third paragraph of the introduction, the authors bring up our experiments with a cooperative network of ribozymes (Vaidya et al., 2012). This is great, but it should be made explicit (either here, or in the more detailed description in the “Hypercycles and Ribozymes” section below) that this is not a demonstration of a hypercycle per se. This is because, while we have clear cooperation among recombinase ribozyme sub-networks, we did not see hyperbolic growth. See, and perhaps reference, the commentary by Szathmary (2013; ''Journal of Systems Chemistry'' 4:1) on this point. 

4. In the “Formation of the First Hypercycles” section, the discussion mentions a couple of times that the original postulate by Eigen and Schuster (1979) was that both nucleic acids and proteins were required to establish a hypercycle. A few years later of course (1982) ribozymes were discovered, negating this requirement in a strict sense. While the authors do bring this up later, this present section seems a bit too elaborately focused on this idea, which then is obviated.

5. The “Origin of the Translation Code” section is far too in depth and focused on outdated ideas. I would suggest eliminating this as a stand-alone section, and just mention one or two points about the genetic code elsewhere. The code evolution theories mentioned here were those favored by Eigen in the 1970s (e.g., the RNY code), but there are now hundreds of newer theories of how the code was established and later evolved. 

6. In the “Hypercycles and Ribozymes” section, I would say, “In 2001 a partial RNA polymerase ribozyme was designed via …” (note the “a” and the word “partial”). The 2001 version could only catalyze the polymerization of about 14 nucleotides, even though it was a ribozyme that was about 200 nucleotides long. Similarly, the most “up-to-date” version of this catalyst is described in Mutschler et al. (2015; ''Nature Chemistry'' 7:502-508), and this should be referenced. This molecule is still a “partial” RNA replicase ribozyme because, while it can catalyze polymerization of a template of its own length, it cannot replicate its own sequence. Thus we still don’t have a true replicase ribozyme in hand yet. This molecule is about 200 nt long. {Notably though, Mutschler et al. (2015) showed that it could be synthesized in situ from the ligation of four smaller fragments, akin to our recombination of the Azoarcus ribozyme from four fragments (e.g., Hayden &amp; Lehman 2006; ''Chemistry &amp; Biology'' 13:909-918). Thus there is a further similarity to – but not demonstration of – a hypercyclic system.}

7. In describing our Azoarcus system, the word “mutant” should be replaced by “genotype” as there is no mutation per se in this system, at least as the term is normally understood.

8. In the “Hypercycles and Ribozymes” section, there are several missing articles (“a” or “the”); for example it should read, “An RNA ligase in turn could link…”

=== Review by Mauro Santos===

To have an easy reading and comprehensible review of what hypercycles are or are not is a welcome and much needed contribution. Overall, I think this is a nice input but in my view it needs to elaborate and expand a little bit on some issues. 
 “Error threshold problem”
Because this important problem motivated the hypercycle, it would be probably fine to remind that the genome size n of any organism is roughly the inverse of the mutation rate per site and replication [Drake J.W. Rates of spontaneous mutation among RNA viruses. Proc. Natl. Acad. Sci. USA, 90, 4171–4175 (1993). Drake J.W., Charlesworth B., Charlesworth D., and Crow J.F. Rates of spontaneous mutations. Genetics, 148, 1667–1686 (1998)]. This can be visually appreciated by plotting the data in Drake et al. with genome size in the x-axis and log p (p is the per-digit error rate) in the y-axis. This plot can be seen in Stadler BMR, Stadler PF. 2003. Molecular replicator dynamics. Adv Complex Syst 6:47–77.
 “Evolutionary dynamics”
I agree that it might be good to note that the hypercycle conditions are a special case of the replicator equation. In the hypercycle theory Eigen and Schuster distinguished between subexponential, exponential and hyperbolic growth. The idea that ‘when one hypercycle wins the selection and dominates the population is very difficult to replace it’ is based on exponential growth. However, Szathmáry (Szathmáry E. and Gladkih I. 1989. Sub-exponential growth and coexistence of nonenzymatically replicating templates. J. theor. Biol., 138, 55–58) pointed out that unconditional coexistence can be obtained with subexponential or parabolic growth. Because a common problem of non-enzymatic artificial replicator systems is product inhibition leading to parabolic instead of exponential or Malthusian growth, a word of caution would be needed.
 “Compartmentalization and genome integration”
The first to discuss so-called package models where Bresch et al. (Bresch, C., Niesert, U. &amp; Harnasch, D. 1980. Hypercycles, parasites and packages. J. theor. Biol. 85, 399–405). They proposed the package model because problems with hypercycles arise when mutations are taken into account (i.e., parasites or short-cuts). In particular, they worried about the parasite problem originally introduced by Maynard Smith. Another important point is that adaptive evolution requires the package of transmissible information for advantageous mutations in order not to aid less-efficient copies of the gene. 
I don’t agree with the claim that “Such compartmentalization is an evolutionary consequence of hypercyclic organization”. Actually, the point of the stochastic corrector model initially developed by Szathmáry and Demeter was to ask whether or not the package of a truly hypercyclic system into compartments is a necessary intermediate stage of evolution. In essence, one of the main aims of the stochastic corrector model was to solve the parasite problem. Remember that this model was initially published in 1987, some years after Maynard Smith called attention to the parasite problem and a few years before this problem was tackled by Boerlijst and Hogeweg using an explicit spatial model. Actually, Zintzaras et al. (Zintzaras, E., M. Santos and E. Szathmáry. 2002. &quot;Living&quot; under the challenge of information decay: the stochastic corrector model vs. hypercycles. J. theor. Biol. 217: 167-181) showed that compartmentalized hypercycles are more sensitive to the input of deleterious mutations than a simple package of competing genes. However, it should be acknowledged that package models do not solve the error threshold problem that originally motivated the hypercycle.

Another issue that I want to raise is whether or not hypercycles have been experimentally realized. The authors write that “In 2012, Vaidya et al. published the first experimental proof for the emergence of a cooperative network among fragments of ribozymes which have the ability to self-assemble, and demonstrated their advantages over self-replicating cycles.” Eörs Szathmáry (2013. On the propagation of a conceptual error concerning hypercycles and cooperation. Journal of Systems Chemistry 4:1) has published a critical appraisal on conceptual errors in the literature concerning hypercycles and molecular cooperation. The authors should read this paper to avoid making the same mistake.
  “Open problems and reformulations”
The authors refer here to Maynard Smith paper raising the problem of parasites. However, I think this is a somehow solved problem and should be discussed in a different context; e.g. in the context of compartments.
  “References”
In some cases authors’ names are written in full whilst in other cases only the initial letter is provided. This should be fixed.</text>
      <sha1>i8w3yaoi1o9fperfx9n13nw5d33zpoz</sha1>
    </revision>
    <revision>
      <id>4894</id>
      <parentid>4893</parentid>
      <timestamp>2016-02-10T14:18:56Z</timestamp>
      <contributor>
        <username>Swasik</username>
        <id>68</id>
      </contributor>
      <comment>/* Review by Niles Lehman */</comment>
      <model>wikitext</model>
      <format>text/x-wiki</format>
      <text xml:space="preserve" bytes="9579">==Reviews==

: We would like to thank the Referees for thorough reading of our Hypercycle article and very detailed suggestions regarding its improvement. We have considered all the remarks and we address them below, point-by-point.

=== Review by Niles Lehman===
This Topic Page is a good overview of the hypercycle concept and is a welcome addition to the Wiki compilation. In fact I searched for a Wiki page on hypercycles almost five years ago and was surprised that one did not exist. It is commendable that the authors have finally added one to our repertoire. 

Overall I feel that this is a nice coverage of the history and features of the hypercycle idea. I only have a few concrete suggestions for improvement.

1. In the first paragraph of the introduction, it might be good to note that the hypercycle conditions are a special case of the replicator equation, an important general idea in molecular evolutionary biology. The authors can then refer to their mathematical treatment below.
: We agree that it should be pointed out that hypercycles are a special case of the replicator equation. Therefore, according to the suggestion we added in the first paragraph an appropriate sentence &quot;The hypercycle is a special case of the replicator equation&quot; altogether with the reference to the article of Peter Schuster and Karl Sigmund titled &quot;Replicator dynamics&quot; (J Theor Biol 1983, 100:533–538). Words &quot;replicator equation&quot; leads to the replicator equation page on wikipedia.

2. In the second paragraph of the introduction, I would say, “The coexistence of many genetically non-identical molecules makes it possible to maintain a high [not “higher”] genetic diversity of the population.”

3. In the third paragraph of the introduction, the authors bring up our experiments with a cooperative network of ribozymes (Vaidya et al., 2012). This is great, but it should be made explicit (either here, or in the more detailed description in the “Hypercycles and Ribozymes” section below) that this is not a demonstration of a hypercycle per se. This is because, while we have clear cooperation among recombinase ribozyme sub-networks, we did not see hyperbolic growth. See, and perhaps reference, the commentary by Szathmary (2013; ''Journal of Systems Chemistry'' 4:1) on this point. 

4. In the “Formation of the First Hypercycles” section, the discussion mentions a couple of times that the original postulate by Eigen and Schuster (1979) was that both nucleic acids and proteins were required to establish a hypercycle. A few years later of course (1982) ribozymes were discovered, negating this requirement in a strict sense. While the authors do bring this up later, this present section seems a bit too elaborately focused on this idea, which then is obviated.

5. The “Origin of the Translation Code” section is far too in depth and focused on outdated ideas. I would suggest eliminating this as a stand-alone section, and just mention one or two points about the genetic code elsewhere. The code evolution theories mentioned here were those favored by Eigen in the 1970s (e.g., the RNY code), but there are now hundreds of newer theories of how the code was established and later evolved. 

6. In the “Hypercycles and Ribozymes” section, I would say, “In 2001 a partial RNA polymerase ribozyme was designed via …” (note the “a” and the word “partial”). The 2001 version could only catalyze the polymerization of about 14 nucleotides, even though it was a ribozyme that was about 200 nucleotides long. Similarly, the most “up-to-date” version of this catalyst is described in Mutschler et al. (2015; ''Nature Chemistry'' 7:502-508), and this should be referenced. This molecule is still a “partial” RNA replicase ribozyme because, while it can catalyze polymerization of a template of its own length, it cannot replicate its own sequence. Thus we still don’t have a true replicase ribozyme in hand yet. This molecule is about 200 nt long. {Notably though, Mutschler et al. (2015) showed that it could be synthesized in situ from the ligation of four smaller fragments, akin to our recombination of the Azoarcus ribozyme from four fragments (e.g., Hayden &amp; Lehman 2006; ''Chemistry &amp; Biology'' 13:909-918). Thus there is a further similarity to – but not demonstration of – a hypercyclic system.}

7. In describing our Azoarcus system, the word “mutant” should be replaced by “genotype” as there is no mutation per se in this system, at least as the term is normally understood.

8. In the “Hypercycles and Ribozymes” section, there are several missing articles (“a” or “the”); for example it should read, “An RNA ligase in turn could link…”

=== Review by Mauro Santos===

To have an easy reading and comprehensible review of what hypercycles are or are not is a welcome and much needed contribution. Overall, I think this is a nice input but in my view it needs to elaborate and expand a little bit on some issues. 
 “Error threshold problem”
Because this important problem motivated the hypercycle, it would be probably fine to remind that the genome size n of any organism is roughly the inverse of the mutation rate per site and replication [Drake J.W. Rates of spontaneous mutation among RNA viruses. Proc. Natl. Acad. Sci. USA, 90, 4171–4175 (1993). Drake J.W., Charlesworth B., Charlesworth D., and Crow J.F. Rates of spontaneous mutations. Genetics, 148, 1667–1686 (1998)]. This can be visually appreciated by plotting the data in Drake et al. with genome size in the x-axis and log p (p is the per-digit error rate) in the y-axis. This plot can be seen in Stadler BMR, Stadler PF. 2003. Molecular replicator dynamics. Adv Complex Syst 6:47–77.
 “Evolutionary dynamics”
I agree that it might be good to note that the hypercycle conditions are a special case of the replicator equation. In the hypercycle theory Eigen and Schuster distinguished between subexponential, exponential and hyperbolic growth. The idea that ‘when one hypercycle wins the selection and dominates the population is very difficult to replace it’ is based on exponential growth. However, Szathmáry (Szathmáry E. and Gladkih I. 1989. Sub-exponential growth and coexistence of nonenzymatically replicating templates. J. theor. Biol., 138, 55–58) pointed out that unconditional coexistence can be obtained with subexponential or parabolic growth. Because a common problem of non-enzymatic artificial replicator systems is product inhibition leading to parabolic instead of exponential or Malthusian growth, a word of caution would be needed.
 “Compartmentalization and genome integration”
The first to discuss so-called package models where Bresch et al. (Bresch, C., Niesert, U. &amp; Harnasch, D. 1980. Hypercycles, parasites and packages. J. theor. Biol. 85, 399–405). They proposed the package model because problems with hypercycles arise when mutations are taken into account (i.e., parasites or short-cuts). In particular, they worried about the parasite problem originally introduced by Maynard Smith. Another important point is that adaptive evolution requires the package of transmissible information for advantageous mutations in order not to aid less-efficient copies of the gene. 
I don’t agree with the claim that “Such compartmentalization is an evolutionary consequence of hypercyclic organization”. Actually, the point of the stochastic corrector model initially developed by Szathmáry and Demeter was to ask whether or not the package of a truly hypercyclic system into compartments is a necessary intermediate stage of evolution. In essence, one of the main aims of the stochastic corrector model was to solve the parasite problem. Remember that this model was initially published in 1987, some years after Maynard Smith called attention to the parasite problem and a few years before this problem was tackled by Boerlijst and Hogeweg using an explicit spatial model. Actually, Zintzaras et al. (Zintzaras, E., M. Santos and E. Szathmáry. 2002. &quot;Living&quot; under the challenge of information decay: the stochastic corrector model vs. hypercycles. J. theor. Biol. 217: 167-181) showed that compartmentalized hypercycles are more sensitive to the input of deleterious mutations than a simple package of competing genes. However, it should be acknowledged that package models do not solve the error threshold problem that originally motivated the hypercycle.

Another issue that I want to raise is whether or not hypercycles have been experimentally realized. The authors write that “In 2012, Vaidya et al. published the first experimental proof for the emergence of a cooperative network among fragments of ribozymes which have the ability to self-assemble, and demonstrated their advantages over self-replicating cycles.” Eörs Szathmáry (2013. On the propagation of a conceptual error concerning hypercycles and cooperation. Journal of Systems Chemistry 4:1) has published a critical appraisal on conceptual errors in the literature concerning hypercycles and molecular cooperation. The authors should read this paper to avoid making the same mistake.
  “Open problems and reformulations”
The authors refer here to Maynard Smith paper raising the problem of parasites. However, I think this is a somehow solved problem and should be discussed in a different context; e.g. in the context of compartments.
  “References”
In some cases authors’ names are written in full whilst in other cases only the initial letter is provided. This should be fixed.</text>
      <sha1>8ppzkf3niujti7y02y809n5qgxenm9f</sha1>
    </revision>
    <revision>
      <id>4921</id>
      <parentid>4894</parentid>
      <timestamp>2016-02-11T10:44:01Z</timestamp>
      <contributor>
        <username>Swasik</username>
        <id>68</id>
      </contributor>
      <comment>/* Reviews */</comment>
      <model>wikitext</model>
      <format>text/x-wiki</format>
      <text xml:space="preserve" bytes="11800">==Reviews==

: We would like to thank the Referees for thorough reading of our Hypercycle article and very detailed suggestions regarding its improvement. We have considered all the remarks and we address them below, point-by-point.

=== Review by Niles Lehman===
This Topic Page is a good overview of the hypercycle concept and is a welcome addition to the Wiki compilation. In fact I searched for a Wiki page on hypercycles almost five years ago and was surprised that one did not exist. It is commendable that the authors have finally added one to our repertoire. 

Overall I feel that this is a nice coverage of the history and features of the hypercycle idea. I only have a few concrete suggestions for improvement.

1. In the first paragraph of the introduction, it might be good to note that the hypercycle conditions are a special case of the replicator equation, an important general idea in molecular evolutionary biology. The authors can then refer to their mathematical treatment below.

: We agree that it should be pointed out that hypercycles are a special case of the replicator equation. Therefore, according to the suggestion we added in the first paragraph an appropriate sentence &quot;The hypercycle is a special case of the replicator equation&quot; altogether with the reference to the article of Peter Schuster and Karl Sigmund titled &quot;Replicator dynamics&quot; (J Theor Biol 1983, 100:533–538). Words &quot;replicator equation&quot; leads to the replicator equation page on wikipedia.

2. In the second paragraph of the introduction, I would say, “The coexistence of many genetically non-identical molecules makes it possible to maintain a high [not “higher”] genetic diversity of the population.”

: According to suggestion, we change the word &quot;higher&quot; to &quot;high&quot;.

3. In the third paragraph of the introduction, the authors bring up our experiments with a cooperative network of ribozymes (Vaidya et al., 2012). This is great, but it should be made explicit (either here, or in the more detailed description in the “Hypercycles and Ribozymes” section below) that this is not a demonstration of a hypercycle per se. This is because, while we have clear cooperation among recombinase ribozyme sub-networks, we did not see hyperbolic growth. See, and perhaps reference, the commentary by Szathmary (2013; ''Journal of Systems Chemistry'' 4:1) on this point.

: Thank you for pointed out this very important issue. We made several changes concerning this remark in order to make the meanining of the experiment more clear and explicit in contex of the hypercycles. Firstly, at the end of the third paragraph of the introduction, we added a sentence &quot;However, even though this experiment proves the existence of a cooperation among the recombinase ribozyme sub-networks, this cooperative network does not form a hypercycle per se, so we still lack the experimental demonstration of hypercycles.&quot; followed by the reference to the commentary by Szathmary (2013; ''Journal of Systems Chemistry'' 4:1). Secondly, in the second paragraph of the &quot;Hypercycles and ribozymes&quot; section, after &quot;Forty years after the publication of Manfred Eigen’s primary work dedicated to hypercycles, Vaidya et al. proved experimentally that ribozymes can form catalytic cycles and networks capable of expanding their sizes by incorporating new members.&quot; we added a sentence &quot;However, it is important to notice that this is not a demonstration of a hypercycle in accordance with its definition, but an example of a collectively autocatalytic set.&quot;. Words &quot;autocatalytic set&quot; lead to the appropriate wikipedia article about autocatalytic sets. Thirdly, at the end of the section &quot;Hypercycles and Ribozymes&quot; we expanded the issue and added sentences &quot;Another experiment performed by Mutschler et al. showed that the RNA polymerase ribozyme, which they described, can be synthesized in situ from the ligation of four smaller fragments, akin to a recombination of Azoarcus ribozyme from four inactive oligonucleotide fragments described by Hayden and Lehman. Apart from a substantial contribution of the above experiments to the research on origin of life, it has not proved existence of hypercycles experimentally.&quot; with appropriate citations of H Mutschler, A Wochner, P Holliger (2015) Freeze-thaw cycles as drivers of complex ribozyme assembly. Nat. Chem. 7:502-8 and JT Sczepanski, GF Joyce (2014) A cross-chiral RNA polymerase ribozyme. Nature 515:440-2

4. In the “Formation of the First Hypercycles” section, the discussion mentions a couple of times that the original postulate by Eigen and Schuster (1979) was that both nucleic acids and proteins were required to establish a hypercycle. A few years later of course (1982) ribozymes were discovered, negating this requirement in a strict sense. While the authors do bring this up later, this present section seems a bit too elaborately focused on this idea, which then is obviated.

5. The “Origin of the Translation Code” section is far too in depth and focused on outdated ideas. I would suggest eliminating this as a stand-alone section, and just mention one or two points about the genetic code elsewhere. The code evolution theories mentioned here were those favored by Eigen in the 1970s (e.g., the RNY code), but there are now hundreds of newer theories of how the code was established and later evolved. 

6. In the “Hypercycles and Ribozymes” section, I would say, “In 2001 a partial RNA polymerase ribozyme was designed via …” (note the “a” and the word “partial”). The 2001 version could only catalyze the polymerization of about 14 nucleotides, even though it was a ribozyme that was about 200 nucleotides long. Similarly, the most “up-to-date” version of this catalyst is described in Mutschler et al. (2015; ''Nature Chemistry'' 7:502-508), and this should be referenced. This molecule is still a “partial” RNA replicase ribozyme because, while it can catalyze polymerization of a template of its own length, it cannot replicate its own sequence. Thus we still don’t have a true replicase ribozyme in hand yet. This molecule is about 200 nt long. {Notably though, Mutschler et al. (2015) showed that it could be synthesized in situ from the ligation of four smaller fragments, akin to our recombination of the Azoarcus ribozyme from four fragments (e.g., Hayden &amp; Lehman 2006; ''Chemistry &amp; Biology'' 13:909-918). Thus there is a further similarity to – but not demonstration of – a hypercyclic system.}

7. In describing our Azoarcus system, the word “mutant” should be replaced by “genotype” as there is no mutation per se in this system, at least as the term is normally understood.

8. In the “Hypercycles and Ribozymes” section, there are several missing articles (“a” or “the”); for example it should read, “An RNA ligase in turn could link…”

=== Review by Mauro Santos===

To have an easy reading and comprehensible review of what hypercycles are or are not is a welcome and much needed contribution. Overall, I think this is a nice input but in my view it needs to elaborate and expand a little bit on some issues. 
 “Error threshold problem”
Because this important problem motivated the hypercycle, it would be probably fine to remind that the genome size n of any organism is roughly the inverse of the mutation rate per site and replication [Drake J.W. Rates of spontaneous mutation among RNA viruses. Proc. Natl. Acad. Sci. USA, 90, 4171–4175 (1993). Drake J.W., Charlesworth B., Charlesworth D., and Crow J.F. Rates of spontaneous mutations. Genetics, 148, 1667–1686 (1998)]. This can be visually appreciated by plotting the data in Drake et al. with genome size in the x-axis and log p (p is the per-digit error rate) in the y-axis. This plot can be seen in Stadler BMR, Stadler PF. 2003. Molecular replicator dynamics. Adv Complex Syst 6:47–77.
 “Evolutionary dynamics”
I agree that it might be good to note that the hypercycle conditions are a special case of the replicator equation. In the hypercycle theory Eigen and Schuster distinguished between subexponential, exponential and hyperbolic growth. The idea that ‘when one hypercycle wins the selection and dominates the population is very difficult to replace it’ is based on exponential growth. However, Szathmáry (Szathmáry E. and Gladkih I. 1989. Sub-exponential growth and coexistence of nonenzymatically replicating templates. J. theor. Biol., 138, 55–58) pointed out that unconditional coexistence can be obtained with subexponential or parabolic growth. Because a common problem of non-enzymatic artificial replicator systems is product inhibition leading to parabolic instead of exponential or Malthusian growth, a word of caution would be needed.
 “Compartmentalization and genome integration”
The first to discuss so-called package models where Bresch et al. (Bresch, C., Niesert, U. &amp; Harnasch, D. 1980. Hypercycles, parasites and packages. J. theor. Biol. 85, 399–405). They proposed the package model because problems with hypercycles arise when mutations are taken into account (i.e., parasites or short-cuts). In particular, they worried about the parasite problem originally introduced by Maynard Smith. Another important point is that adaptive evolution requires the package of transmissible information for advantageous mutations in order not to aid less-efficient copies of the gene. 
I don’t agree with the claim that “Such compartmentalization is an evolutionary consequence of hypercyclic organization”. Actually, the point of the stochastic corrector model initially developed by Szathmáry and Demeter was to ask whether or not the package of a truly hypercyclic system into compartments is a necessary intermediate stage of evolution. In essence, one of the main aims of the stochastic corrector model was to solve the parasite problem. Remember that this model was initially published in 1987, some years after Maynard Smith called attention to the parasite problem and a few years before this problem was tackled by Boerlijst and Hogeweg using an explicit spatial model. Actually, Zintzaras et al. (Zintzaras, E., M. Santos and E. Szathmáry. 2002. &quot;Living&quot; under the challenge of information decay: the stochastic corrector model vs. hypercycles. J. theor. Biol. 217: 167-181) showed that compartmentalized hypercycles are more sensitive to the input of deleterious mutations than a simple package of competing genes. However, it should be acknowledged that package models do not solve the error threshold problem that originally motivated the hypercycle.

Another issue that I want to raise is whether or not hypercycles have been experimentally realized. The authors write that “In 2012, Vaidya et al. published the first experimental proof for the emergence of a cooperative network among fragments of ribozymes which have the ability to self-assemble, and demonstrated their advantages over self-replicating cycles.” Eörs Szathmáry (2013. On the propagation of a conceptual error concerning hypercycles and cooperation. Journal of Systems Chemistry 4:1) has published a critical appraisal on conceptual errors in the literature concerning hypercycles and molecular cooperation. The authors should read this paper to avoid making the same mistake.
  “Open problems and reformulations”
The authors refer here to Maynard Smith paper raising the problem of parasites. However, I think this is a somehow solved problem and should be discussed in a different context; e.g. in the context of compartments.
  “References”
In some cases authors’ names are written in full whilst in other cases only the initial letter is provided. This should be fixed.
: According to suggestion we fixed the problem with inconsistent citation style.</text>
      <sha1>f8rittn2ss87req6ktdg0zw2exeuzn4</sha1>
    </revision>
    <revision>
      <id>4922</id>
      <parentid>4921</parentid>
      <timestamp>2016-02-11T10:45:18Z</timestamp>
      <contributor>
        <username>Swasik</username>
        <id>68</id>
      </contributor>
      <comment>/* Review by Niles Lehman */</comment>
      <model>wikitext</model>
      <format>text/x-wiki</format>
      <text xml:space="preserve" bytes="11838">==Reviews==

: We would like to thank the Referees for thorough reading of our Hypercycle article and very detailed suggestions regarding its improvement. We have considered all the remarks and we address them below, point-by-point.

=== Review by Niles Lehman===
This Topic Page is a good overview of the hypercycle concept and is a welcome addition to the Wiki compilation. In fact I searched for a Wiki page on hypercycles almost five years ago and was surprised that one did not exist. It is commendable that the authors have finally added one to our repertoire. 

Overall I feel that this is a nice coverage of the history and features of the hypercycle idea. I only have a few concrete suggestions for improvement.

1. In the first paragraph of the introduction, it might be good to note that the hypercycle conditions are a special case of the replicator equation, an important general idea in molecular evolutionary biology. The authors can then refer to their mathematical treatment below.

: We agree that it should be pointed out that hypercycles are a special case of the replicator equation. Therefore, according to the suggestion we added in the first paragraph an appropriate sentence &quot;The hypercycle is a special case of the replicator equation&quot; altogether with the reference to the article of Peter Schuster and Karl Sigmund titled &quot;Replicator dynamics&quot; (J Theor Biol 1983, 100:533–538). Words &quot;replicator equation&quot; leads to the replicator equation page on wikipedia.

2. In the second paragraph of the introduction, I would say, “The coexistence of many genetically non-identical molecules makes it possible to maintain a high [not “higher”] genetic diversity of the population.”

: According to suggestion, we change the word &quot;higher&quot; to &quot;high&quot;.

3. In the third paragraph of the introduction, the authors bring up our experiments with a cooperative network of ribozymes (Vaidya et al., 2012). This is great, but it should be made explicit (either here, or in the more detailed description in the “Hypercycles and Ribozymes” section below) that this is not a demonstration of a hypercycle per se. This is because, while we have clear cooperation among recombinase ribozyme sub-networks, we did not see hyperbolic growth. See, and perhaps reference, the commentary by Szathmary (2013; ''Journal of Systems Chemistry'' 4:1) on this point.

: Thank you for pointed out this very important issue. We made several changes concerning this remark in order to make the meanining of the experiment more clear and explicit in contex of the hypercycles. Firstly, at the end of the third paragraph of the introduction, we added a sentence &quot;However, even though this experiment proves the existence of a cooperation among the recombinase ribozyme sub-networks, this cooperative network does not form a hypercycle per se, so we still lack the experimental demonstration of hypercycles.&quot; followed by the reference to the commentary by Szathmary (2013; ''Journal of Systems Chemistry'' 4:1). Secondly, in the second paragraph of the &quot;Hypercycles and ribozymes&quot; section, after &quot;Forty years after the publication of Manfred Eigen’s primary work dedicated to hypercycles, Vaidya et al. proved experimentally that ribozymes can form catalytic cycles and networks capable of expanding their sizes by incorporating new members.&quot; we added a sentence &quot;However, it is important to notice that this is not a demonstration of a hypercycle in accordance with its definition, but an example of a collectively autocatalytic set.&quot;. Words &quot;autocatalytic set&quot; lead to the appropriate wikipedia article about autocatalytic sets. Thirdly, at the end of the section &quot;Hypercycles and Ribozymes&quot; we expanded the issue and added sentences &quot;Another experiment performed by Mutschler et al. showed that the RNA polymerase ribozyme, which they described, can be synthesized in situ from the ligation of four smaller fragments, akin to a recombination of Azoarcus ribozyme from four inactive oligonucleotide fragments described by Hayden and Lehman. Apart from a substantial contribution of the above experiments to the research on origin of life, it has not proved existence of hypercycles experimentally.&quot; with appropriate citations of H Mutschler, A Wochner, P Holliger (2015) Freeze-thaw cycles as drivers of complex ribozyme assembly. Nat. Chem. 7:502-8 and  EJ Hayden, N Lehman (2006) Self-assembly of a group I intron from inactive oligonucleotide fragments. Chem. Biol. 13:909-18.

4. In the “Formation of the First Hypercycles” section, the discussion mentions a couple of times that the original postulate by Eigen and Schuster (1979) was that both nucleic acids and proteins were required to establish a hypercycle. A few years later of course (1982) ribozymes were discovered, negating this requirement in a strict sense. While the authors do bring this up later, this present section seems a bit too elaborately focused on this idea, which then is obviated.

5. The “Origin of the Translation Code” section is far too in depth and focused on outdated ideas. I would suggest eliminating this as a stand-alone section, and just mention one or two points about the genetic code elsewhere. The code evolution theories mentioned here were those favored by Eigen in the 1970s (e.g., the RNY code), but there are now hundreds of newer theories of how the code was established and later evolved. 

6. In the “Hypercycles and Ribozymes” section, I would say, “In 2001 a partial RNA polymerase ribozyme was designed via …” (note the “a” and the word “partial”). The 2001 version could only catalyze the polymerization of about 14 nucleotides, even though it was a ribozyme that was about 200 nucleotides long. Similarly, the most “up-to-date” version of this catalyst is described in Mutschler et al. (2015; ''Nature Chemistry'' 7:502-508), and this should be referenced. This molecule is still a “partial” RNA replicase ribozyme because, while it can catalyze polymerization of a template of its own length, it cannot replicate its own sequence. Thus we still don’t have a true replicase ribozyme in hand yet. This molecule is about 200 nt long. {Notably though, Mutschler et al. (2015) showed that it could be synthesized in situ from the ligation of four smaller fragments, akin to our recombination of the Azoarcus ribozyme from four fragments (e.g., Hayden &amp; Lehman 2006; ''Chemistry &amp; Biology'' 13:909-918). Thus there is a further similarity to – but not demonstration of – a hypercyclic system.}

7. In describing our Azoarcus system, the word “mutant” should be replaced by “genotype” as there is no mutation per se in this system, at least as the term is normally understood.

8. In the “Hypercycles and Ribozymes” section, there are several missing articles (“a” or “the”); for example it should read, “An RNA ligase in turn could link…”

=== Review by Mauro Santos===

To have an easy reading and comprehensible review of what hypercycles are or are not is a welcome and much needed contribution. Overall, I think this is a nice input but in my view it needs to elaborate and expand a little bit on some issues. 
 “Error threshold problem”
Because this important problem motivated the hypercycle, it would be probably fine to remind that the genome size n of any organism is roughly the inverse of the mutation rate per site and replication [Drake J.W. Rates of spontaneous mutation among RNA viruses. Proc. Natl. Acad. Sci. USA, 90, 4171–4175 (1993). Drake J.W., Charlesworth B., Charlesworth D., and Crow J.F. Rates of spontaneous mutations. Genetics, 148, 1667–1686 (1998)]. This can be visually appreciated by plotting the data in Drake et al. with genome size in the x-axis and log p (p is the per-digit error rate) in the y-axis. This plot can be seen in Stadler BMR, Stadler PF. 2003. Molecular replicator dynamics. Adv Complex Syst 6:47–77.
 “Evolutionary dynamics”
I agree that it might be good to note that the hypercycle conditions are a special case of the replicator equation. In the hypercycle theory Eigen and Schuster distinguished between subexponential, exponential and hyperbolic growth. The idea that ‘when one hypercycle wins the selection and dominates the population is very difficult to replace it’ is based on exponential growth. However, Szathmáry (Szathmáry E. and Gladkih I. 1989. Sub-exponential growth and coexistence of nonenzymatically replicating templates. J. theor. Biol., 138, 55–58) pointed out that unconditional coexistence can be obtained with subexponential or parabolic growth. Because a common problem of non-enzymatic artificial replicator systems is product inhibition leading to parabolic instead of exponential or Malthusian growth, a word of caution would be needed.
 “Compartmentalization and genome integration”
The first to discuss so-called package models where Bresch et al. (Bresch, C., Niesert, U. &amp; Harnasch, D. 1980. Hypercycles, parasites and packages. J. theor. Biol. 85, 399–405). They proposed the package model because problems with hypercycles arise when mutations are taken into account (i.e., parasites or short-cuts). In particular, they worried about the parasite problem originally introduced by Maynard Smith. Another important point is that adaptive evolution requires the package of transmissible information for advantageous mutations in order not to aid less-efficient copies of the gene. 
I don’t agree with the claim that “Such compartmentalization is an evolutionary consequence of hypercyclic organization”. Actually, the point of the stochastic corrector model initially developed by Szathmáry and Demeter was to ask whether or not the package of a truly hypercyclic system into compartments is a necessary intermediate stage of evolution. In essence, one of the main aims of the stochastic corrector model was to solve the parasite problem. Remember that this model was initially published in 1987, some years after Maynard Smith called attention to the parasite problem and a few years before this problem was tackled by Boerlijst and Hogeweg using an explicit spatial model. Actually, Zintzaras et al. (Zintzaras, E., M. Santos and E. Szathmáry. 2002. &quot;Living&quot; under the challenge of information decay: the stochastic corrector model vs. hypercycles. J. theor. Biol. 217: 167-181) showed that compartmentalized hypercycles are more sensitive to the input of deleterious mutations than a simple package of competing genes. However, it should be acknowledged that package models do not solve the error threshold problem that originally motivated the hypercycle.

Another issue that I want to raise is whether or not hypercycles have been experimentally realized. The authors write that “In 2012, Vaidya et al. published the first experimental proof for the emergence of a cooperative network among fragments of ribozymes which have the ability to self-assemble, and demonstrated their advantages over self-replicating cycles.” Eörs Szathmáry (2013. On the propagation of a conceptual error concerning hypercycles and cooperation. Journal of Systems Chemistry 4:1) has published a critical appraisal on conceptual errors in the literature concerning hypercycles and molecular cooperation. The authors should read this paper to avoid making the same mistake.
  “Open problems and reformulations”
The authors refer here to Maynard Smith paper raising the problem of parasites. However, I think this is a somehow solved problem and should be discussed in a different context; e.g. in the context of compartments.
  “References”
In some cases authors’ names are written in full whilst in other cases only the initial letter is provided. This should be fixed.
: According to suggestion we fixed the problem with inconsistent citation style.</text>
      <sha1>8i4un73h10ej419u0tdo72errujbzex</sha1>
    </revision>
    <revision>
      <id>4942</id>
      <parentid>4922</parentid>
      <timestamp>2016-02-12T13:54:12Z</timestamp>
      <contributor>
        <username>Swasik</username>
        <id>68</id>
      </contributor>
      <comment>/* Reviews */</comment>
      <model>wikitext</model>
      <format>text/x-wiki</format>
      <text xml:space="preserve" bytes="14204">==Reviews==

: &lt;b&gt;We would like to thank the Referees for thorough reading of our Hypercycle article and very detailed suggestions regarding its improvement. We have considered all the remarks and we address them below, point-by-point.&lt;/b&gt;

=== Review by Niles Lehman===
This Topic Page is a good overview of the hypercycle concept and is a welcome addition to the Wiki compilation. In fact I searched for a Wiki page on hypercycles almost five years ago and was surprised that one did not exist. It is commendable that the authors have finally added one to our repertoire. 

Overall I feel that this is a nice coverage of the history and features of the hypercycle idea. I only have a few concrete suggestions for improvement.

1. In the first paragraph of the introduction, it might be good to note that the hypercycle conditions are a special case of the replicator equation, an important general idea in molecular evolutionary biology. The authors can then refer to their mathematical treatment below.

: We agree that it should be pointed out that hypercycles are a special case of the replicator equation. Therefore, according to the suggestion we added in the first paragraph an appropriate sentence &quot;The hypercycle is a special case of the replicator equation&quot; altogether with the reference to the article of Peter Schuster and Karl Sigmund titled &quot;Replicator dynamics&quot; (J Theor Biol 1983, 100:533–538). Words &quot;replicator equation&quot; leads to the replicator equation page on wikipedia.

2. In the second paragraph of the introduction, I would say, “The coexistence of many genetically non-identical molecules makes it possible to maintain a high [not “higher”] genetic diversity of the population.”

: According to suggestion, we change the word &quot;higher&quot; to &quot;high&quot;.

3. In the third paragraph of the introduction, the authors bring up our experiments with a cooperative network of ribozymes (Vaidya et al., 2012). This is great, but it should be made explicit (either here, or in the more detailed description in the “Hypercycles and Ribozymes” section below) that this is not a demonstration of a hypercycle per se. This is because, while we have clear cooperation among recombinase ribozyme sub-networks, we did not see hyperbolic growth. See, and perhaps reference, the commentary by Szathmary (2013; ''Journal of Systems Chemistry'' 4:1) on this point.

: Thank you for pointed out this very important issue. We made several changes concerning this remark in order to make the meanining of the experiment more clear and explicit in contex of the hypercycles. Firstly, at the end of the third paragraph of the introduction, we added a sentence &quot;However, even though this experiment proves the existence of a cooperation among the recombinase ribozyme sub-networks, this cooperative network does not form a hypercycle per se, so we still lack the experimental demonstration of hypercycles.&quot; followed by the reference to the commentary by Szathmary (2013; ''Journal of Systems Chemistry'' 4:1). Secondly, in the second paragraph of the &quot;Hypercycles and ribozymes&quot; section, after &quot;Forty years after the publication of Manfred Eigen’s primary work dedicated to hypercycles, Vaidya et al. proved experimentally that ribozymes can form catalytic cycles and networks capable of expanding their sizes by incorporating new members.&quot; we added a sentence &quot;However, it is important to notice that this is not a demonstration of a hypercycle in accordance with its definition, but an example of a collectively autocatalytic set.&quot;. Words &quot;autocatalytic set&quot; lead to the appropriate wikipedia article about autocatalytic sets. Thirdly, at the end of the section &quot;Hypercycles and Ribozymes&quot; we expanded the issue and added sentences &quot;Another experiment performed by Mutschler et al. showed that the RNA polymerase ribozyme, which they described, can be synthesized in situ from the ligation of four smaller fragments, akin to a recombination of Azoarcus ribozyme from four inactive oligonucleotide fragments described by Hayden and Lehman. Apart from a substantial contribution of the above experiments to the research on origin of life, it has not proved existence of hypercycles experimentally.&quot; with appropriate citations of H Mutschler, A Wochner, P Holliger (2015) Freeze-thaw cycles as drivers of complex ribozyme assembly. Nat. Chem. 7:502-8 and  EJ Hayden, N Lehman (2006) Self-assembly of a group I intron from inactive oligonucleotide fragments. Chem. Biol. 13:909-18. Forthly, at the timeline at the begining we changed &quot;2012 – Vaidya et al. prove experimentally that ribozymes can form catalytic cyles&quot; into &quot;2012 – Vaidya et al. show experimentally that ribozymes can form collectively autocatalytic sets&quot; in order to make the meaning of the experiment more explicit.

4. In the “Formation of the First Hypercycles” section, the discussion mentions a couple of times that the original postulate by Eigen and Schuster (1979) was that both nucleic acids and proteins were required to establish a hypercycle. A few years later of course (1982) ribozymes were discovered, negating this requirement in a strict sense. While the authors do bring this up later, this present section seems a bit too elaborately focused on this idea, which then is obviated.
: According to suggestions, we changed this section and now it looks like this
{{polltop}}
Eigen made several assumptions about conditions that led to the formation of the first hypercycles.[2] Some of them were the consequence of the lack of knowledge about ribozymes which were discovered few years after the introduction of the hypercycle concept[24][25] and negated Eigen’s assumptions in the strict sense. The primary of them was that the formation of hypercycles had required availability of both types of chains – nucleic acids forming a quasispecies population and proteins with enzymatic functions. Nowadays, taking into account the knowledge about ribozymes, it may be assumed that hypercycle’s members were selected from the quasispecies population and the enzymatic function was performed by RNA. According to the hypercycle theory, the first primitive polymerase emerged precisely from this population. As a consequence, the catalysed replication could exceed the uncatalysed reactions and the system could grow faster. However, this rapid growth was a threat for the emerging system as the whole system could lose control over the relative amount of the RNAs with enzymatic function. The system required more reliable control of its constituents, for example by incorporating the coupling of essential RNAs into a positive feedback loop. Without this feedback loop the replicating system would be lost. These positive feedback loops formed the first hypercycles.

In the process described above, the fact that the first hypercycles originated from the quasispecies population (a population of similar sequences) created a significant advantage. One possibility of linking different chains I, which is relatively easy to achieve taking into account the quasispecies properties, is that the one chain I improves the synthesis of the similar chain I’. In this way the existence of similar sequences I originating from the same quasispecies population promotes the creation of the linkage between molecules I and I’. 
{{pollbottom}}

5. The “Origin of the Translation Code” section is far too in depth and focused on outdated ideas. I would suggest eliminating this as a stand-alone section, and just mention one or two points about the genetic code elsewhere. The code evolution theories mentioned here were those favored by Eigen in the 1970s (e.g., the RNY code), but there are now hundreds of newer theories of how the code was established and later evolved. 

6. In the “Hypercycles and Ribozymes” section, I would say, “In 2001 a partial RNA polymerase ribozyme was designed via …” (note the “a” and the word “partial”). The 2001 version could only catalyze the polymerization of about 14 nucleotides, even though it was a ribozyme that was about 200 nucleotides long. Similarly, the most “up-to-date” version of this catalyst is described in Mutschler et al. (2015; ''Nature Chemistry'' 7:502-508), and this should be referenced. This molecule is still a “partial” RNA replicase ribozyme because, while it can catalyze polymerization of a template of its own length, it cannot replicate its own sequence. Thus we still don’t have a true replicase ribozyme in hand yet. This molecule is about 200 nt long. {Notably though, Mutschler et al. (2015) showed that it could be synthesized in situ from the ligation of four smaller fragments, akin to our recombination of the Azoarcus ribozyme from four fragments (e.g., Hayden &amp; Lehman 2006; ''Chemistry &amp; Biology'' 13:909-918). Thus there is a further similarity to – but not demonstration of – a hypercyclic system.}

7. In describing our Azoarcus system, the word “mutant” should be replaced by “genotype” as there is no mutation per se in this system, at least as the term is normally understood.

8. In the “Hypercycles and Ribozymes” section, there are several missing articles (“a” or “the”); for example it should read, “An RNA ligase in turn could link…”

=== Review by Mauro Santos===

To have an easy reading and comprehensible review of what hypercycles are or are not is a welcome and much needed contribution. Overall, I think this is a nice input but in my view it needs to elaborate and expand a little bit on some issues. 
 “Error threshold problem”
Because this important problem motivated the hypercycle, it would be probably fine to remind that the genome size n of any organism is roughly the inverse of the mutation rate per site and replication [Drake J.W. Rates of spontaneous mutation among RNA viruses. Proc. Natl. Acad. Sci. USA, 90, 4171–4175 (1993). Drake J.W., Charlesworth B., Charlesworth D., and Crow J.F. Rates of spontaneous mutations. Genetics, 148, 1667–1686 (1998)]. This can be visually appreciated by plotting the data in Drake et al. with genome size in the x-axis and log p (p is the per-digit error rate) in the y-axis. This plot can be seen in Stadler BMR, Stadler PF. 2003. Molecular replicator dynamics. Adv Complex Syst 6:47–77.
 “Evolutionary dynamics”
I agree that it might be good to note that the hypercycle conditions are a special case of the replicator equation. In the hypercycle theory Eigen and Schuster distinguished between subexponential, exponential and hyperbolic growth. The idea that ‘when one hypercycle wins the selection and dominates the population is very difficult to replace it’ is based on exponential growth. However, Szathmáry (Szathmáry E. and Gladkih I. 1989. Sub-exponential growth and coexistence of nonenzymatically replicating templates. J. theor. Biol., 138, 55–58) pointed out that unconditional coexistence can be obtained with subexponential or parabolic growth. Because a common problem of non-enzymatic artificial replicator systems is product inhibition leading to parabolic instead of exponential or Malthusian growth, a word of caution would be needed.
 “Compartmentalization and genome integration”
The first to discuss so-called package models where Bresch et al. (Bresch, C., Niesert, U. &amp; Harnasch, D. 1980. Hypercycles, parasites and packages. J. theor. Biol. 85, 399–405). They proposed the package model because problems with hypercycles arise when mutations are taken into account (i.e., parasites or short-cuts). In particular, they worried about the parasite problem originally introduced by Maynard Smith. Another important point is that adaptive evolution requires the package of transmissible information for advantageous mutations in order not to aid less-efficient copies of the gene. 
I don’t agree with the claim that “Such compartmentalization is an evolutionary consequence of hypercyclic organization”. Actually, the point of the stochastic corrector model initially developed by Szathmáry and Demeter was to ask whether or not the package of a truly hypercyclic system into compartments is a necessary intermediate stage of evolution. In essence, one of the main aims of the stochastic corrector model was to solve the parasite problem. Remember that this model was initially published in 1987, some years after Maynard Smith called attention to the parasite problem and a few years before this problem was tackled by Boerlijst and Hogeweg using an explicit spatial model. Actually, Zintzaras et al. (Zintzaras, E., M. Santos and E. Szathmáry. 2002. &quot;Living&quot; under the challenge of information decay: the stochastic corrector model vs. hypercycles. J. theor. Biol. 217: 167-181) showed that compartmentalized hypercycles are more sensitive to the input of deleterious mutations than a simple package of competing genes. However, it should be acknowledged that package models do not solve the error threshold problem that originally motivated the hypercycle.

Another issue that I want to raise is whether or not hypercycles have been experimentally realized. The authors write that “In 2012, Vaidya et al. published the first experimental proof for the emergence of a cooperative network among fragments of ribozymes which have the ability to self-assemble, and demonstrated their advantages over self-replicating cycles.” Eörs Szathmáry (2013. On the propagation of a conceptual error concerning hypercycles and cooperation. Journal of Systems Chemistry 4:1) has published a critical appraisal on conceptual errors in the literature concerning hypercycles and molecular cooperation. The authors should read this paper to avoid making the same mistake.
  “Open problems and reformulations”
The authors refer here to Maynard Smith paper raising the problem of parasites. However, I think this is a somehow solved problem and should be discussed in a different context; e.g. in the context of compartments.
  “References”
In some cases authors’ names are written in full whilst in other cases only the initial letter is provided. This should be fixed.
: According to suggestion we fixed the problem with inconsistent citation style.</text>
      <sha1>2wzpeuwp18zihqijf23dauhvaq9nuwr</sha1>
    </revision>
    <revision>
      <id>4943</id>
      <parentid>4942</parentid>
      <timestamp>2016-02-12T13:55:35Z</timestamp>
      <contributor>
        <username>Swasik</username>
        <id>68</id>
      </contributor>
      <comment>/* Review by Niles Lehman */</comment>
      <model>wikitext</model>
      <format>text/x-wiki</format>
      <text xml:space="preserve" bytes="14185">==Reviews==

: &lt;b&gt;We would like to thank the Referees for thorough reading of our Hypercycle article and very detailed suggestions regarding its improvement. We have considered all the remarks and we address them below, point-by-point.&lt;/b&gt;

=== Review by Niles Lehman===
This Topic Page is a good overview of the hypercycle concept and is a welcome addition to the Wiki compilation. In fact I searched for a Wiki page on hypercycles almost five years ago and was surprised that one did not exist. It is commendable that the authors have finally added one to our repertoire. 

Overall I feel that this is a nice coverage of the history and features of the hypercycle idea. I only have a few concrete suggestions for improvement.

1. In the first paragraph of the introduction, it might be good to note that the hypercycle conditions are a special case of the replicator equation, an important general idea in molecular evolutionary biology. The authors can then refer to their mathematical treatment below.

: We agree that it should be pointed out that hypercycles are a special case of the replicator equation. Therefore, according to the suggestion we added in the first paragraph an appropriate sentence &quot;The hypercycle is a special case of the replicator equation&quot; altogether with the reference to the article of Peter Schuster and Karl Sigmund titled &quot;Replicator dynamics&quot; (J Theor Biol 1983, 100:533–538). Words &quot;replicator equation&quot; leads to the replicator equation page on wikipedia.

2. In the second paragraph of the introduction, I would say, “The coexistence of many genetically non-identical molecules makes it possible to maintain a high [not “higher”] genetic diversity of the population.”

: According to suggestion, we change the word &quot;higher&quot; to &quot;high&quot;.

3. In the third paragraph of the introduction, the authors bring up our experiments with a cooperative network of ribozymes (Vaidya et al., 2012). This is great, but it should be made explicit (either here, or in the more detailed description in the “Hypercycles and Ribozymes” section below) that this is not a demonstration of a hypercycle per se. This is because, while we have clear cooperation among recombinase ribozyme sub-networks, we did not see hyperbolic growth. See, and perhaps reference, the commentary by Szathmary (2013; ''Journal of Systems Chemistry'' 4:1) on this point.

: Thank you for pointed out this very important issue. We made several changes concerning this remark in order to make the meanining of the experiment more clear and explicit in contex of the hypercycles. Firstly, at the end of the third paragraph of the introduction, we added a sentence &quot;However, even though this experiment proves the existence of a cooperation among the recombinase ribozyme sub-networks, this cooperative network does not form a hypercycle per se, so we still lack the experimental demonstration of hypercycles.&quot; followed by the reference to the commentary by Szathmary (2013; ''Journal of Systems Chemistry'' 4:1). Secondly, in the second paragraph of the &quot;Hypercycles and ribozymes&quot; section, after &quot;Forty years after the publication of Manfred Eigen’s primary work dedicated to hypercycles, Vaidya et al. proved experimentally that ribozymes can form catalytic cycles and networks capable of expanding their sizes by incorporating new members.&quot; we added a sentence &quot;However, it is important to notice that this is not a demonstration of a hypercycle in accordance with its definition, but an example of a collectively autocatalytic set.&quot;. Words &quot;autocatalytic set&quot; lead to the appropriate wikipedia article about autocatalytic sets. Thirdly, at the end of the section &quot;Hypercycles and Ribozymes&quot; we expanded the issue and added sentences &quot;Another experiment performed by Mutschler et al. showed that the RNA polymerase ribozyme, which they described, can be synthesized in situ from the ligation of four smaller fragments, akin to a recombination of Azoarcus ribozyme from four inactive oligonucleotide fragments described by Hayden and Lehman. Apart from a substantial contribution of the above experiments to the research on origin of life, it has not proved existence of hypercycles experimentally.&quot; with appropriate citations of H Mutschler, A Wochner, P Holliger (2015) Freeze-thaw cycles as drivers of complex ribozyme assembly. Nat. Chem. 7:502-8 and  EJ Hayden, N Lehman (2006) Self-assembly of a group I intron from inactive oligonucleotide fragments. Chem. Biol. 13:909-18. Forthly, at the timeline at the begining we changed &quot;2012 – Vaidya et al. prove experimentally that ribozymes can form catalytic cyles&quot; into &quot;2012 – Vaidya et al. show experimentally that ribozymes can form collectively autocatalytic sets&quot; in order to make the meaning of the experiment more explicit.

4. In the “Formation of the First Hypercycles” section, the discussion mentions a couple of times that the original postulate by Eigen and Schuster (1979) was that both nucleic acids and proteins were required to establish a hypercycle. A few years later of course (1982) ribozymes were discovered, negating this requirement in a strict sense. While the authors do bring this up later, this present section seems a bit too elaborately focused on this idea, which then is obviated.
: According to suggestions, we changed this section and now it looks like this:

&quot;&quot;&quot;Eigen made several assumptions about conditions that led to the formation of the first hypercycles.[2] Some of them were the consequence of the lack of knowledge about ribozymes which were discovered few years after the introduction of the hypercycle concept[24][25] and negated Eigen’s assumptions in the strict sense. The primary of them was that the formation of hypercycles had required availability of both types of chains – nucleic acids forming a quasispecies population and proteins with enzymatic functions. Nowadays, taking into account the knowledge about ribozymes, it may be assumed that hypercycle’s members were selected from the quasispecies population and the enzymatic function was performed by RNA. According to the hypercycle theory, the first primitive polymerase emerged precisely from this population. As a consequence, the catalysed replication could exceed the uncatalysed reactions and the system could grow faster. However, this rapid growth was a threat for the emerging system as the whole system could lose control over the relative amount of the RNAs with enzymatic function. The system required more reliable control of its constituents, for example by incorporating the coupling of essential RNAs into a positive feedback loop. Without this feedback loop the replicating system would be lost. These positive feedback loops formed the first hypercycles.

In the process described above, the fact that the first hypercycles originated from the quasispecies population (a population of similar sequences) created a significant advantage. One possibility of linking different chains I, which is relatively easy to achieve taking into account the quasispecies properties, is that the one chain I improves the synthesis of the similar chain I’. In this way the existence of similar sequences I originating from the same quasispecies population promotes the creation of the linkage between molecules I and I’.&quot;&quot;&quot;


5. The “Origin of the Translation Code” section is far too in depth and focused on outdated ideas. I would suggest eliminating this as a stand-alone section, and just mention one or two points about the genetic code elsewhere. The code evolution theories mentioned here were those favored by Eigen in the 1970s (e.g., the RNY code), but there are now hundreds of newer theories of how the code was established and later evolved. 

6. In the “Hypercycles and Ribozymes” section, I would say, “In 2001 a partial RNA polymerase ribozyme was designed via …” (note the “a” and the word “partial”). The 2001 version could only catalyze the polymerization of about 14 nucleotides, even though it was a ribozyme that was about 200 nucleotides long. Similarly, the most “up-to-date” version of this catalyst is described in Mutschler et al. (2015; ''Nature Chemistry'' 7:502-508), and this should be referenced. This molecule is still a “partial” RNA replicase ribozyme because, while it can catalyze polymerization of a template of its own length, it cannot replicate its own sequence. Thus we still don’t have a true replicase ribozyme in hand yet. This molecule is about 200 nt long. {Notably though, Mutschler et al. (2015) showed that it could be synthesized in situ from the ligation of four smaller fragments, akin to our recombination of the Azoarcus ribozyme from four fragments (e.g., Hayden &amp; Lehman 2006; ''Chemistry &amp; Biology'' 13:909-918). Thus there is a further similarity to – but not demonstration of – a hypercyclic system.}

7. In describing our Azoarcus system, the word “mutant” should be replaced by “genotype” as there is no mutation per se in this system, at least as the term is normally understood.

8. In the “Hypercycles and Ribozymes” section, there are several missing articles (“a” or “the”); for example it should read, “An RNA ligase in turn could link…”

=== Review by Mauro Santos===

To have an easy reading and comprehensible review of what hypercycles are or are not is a welcome and much needed contribution. Overall, I think this is a nice input but in my view it needs to elaborate and expand a little bit on some issues. 
 “Error threshold problem”
Because this important problem motivated the hypercycle, it would be probably fine to remind that the genome size n of any organism is roughly the inverse of the mutation rate per site and replication [Drake J.W. Rates of spontaneous mutation among RNA viruses. Proc. Natl. Acad. Sci. USA, 90, 4171–4175 (1993). Drake J.W., Charlesworth B., Charlesworth D., and Crow J.F. Rates of spontaneous mutations. Genetics, 148, 1667–1686 (1998)]. This can be visually appreciated by plotting the data in Drake et al. with genome size in the x-axis and log p (p is the per-digit error rate) in the y-axis. This plot can be seen in Stadler BMR, Stadler PF. 2003. Molecular replicator dynamics. Adv Complex Syst 6:47–77.
 “Evolutionary dynamics”
I agree that it might be good to note that the hypercycle conditions are a special case of the replicator equation. In the hypercycle theory Eigen and Schuster distinguished between subexponential, exponential and hyperbolic growth. The idea that ‘when one hypercycle wins the selection and dominates the population is very difficult to replace it’ is based on exponential growth. However, Szathmáry (Szathmáry E. and Gladkih I. 1989. Sub-exponential growth and coexistence of nonenzymatically replicating templates. J. theor. Biol., 138, 55–58) pointed out that unconditional coexistence can be obtained with subexponential or parabolic growth. Because a common problem of non-enzymatic artificial replicator systems is product inhibition leading to parabolic instead of exponential or Malthusian growth, a word of caution would be needed.
 “Compartmentalization and genome integration”
The first to discuss so-called package models where Bresch et al. (Bresch, C., Niesert, U. &amp; Harnasch, D. 1980. Hypercycles, parasites and packages. J. theor. Biol. 85, 399–405). They proposed the package model because problems with hypercycles arise when mutations are taken into account (i.e., parasites or short-cuts). In particular, they worried about the parasite problem originally introduced by Maynard Smith. Another important point is that adaptive evolution requires the package of transmissible information for advantageous mutations in order not to aid less-efficient copies of the gene. 
I don’t agree with the claim that “Such compartmentalization is an evolutionary consequence of hypercyclic organization”. Actually, the point of the stochastic corrector model initially developed by Szathmáry and Demeter was to ask whether or not the package of a truly hypercyclic system into compartments is a necessary intermediate stage of evolution. In essence, one of the main aims of the stochastic corrector model was to solve the parasite problem. Remember that this model was initially published in 1987, some years after Maynard Smith called attention to the parasite problem and a few years before this problem was tackled by Boerlijst and Hogeweg using an explicit spatial model. Actually, Zintzaras et al. (Zintzaras, E., M. Santos and E. Szathmáry. 2002. &quot;Living&quot; under the challenge of information decay: the stochastic corrector model vs. hypercycles. J. theor. Biol. 217: 167-181) showed that compartmentalized hypercycles are more sensitive to the input of deleterious mutations than a simple package of competing genes. However, it should be acknowledged that package models do not solve the error threshold problem that originally motivated the hypercycle.

Another issue that I want to raise is whether or not hypercycles have been experimentally realized. The authors write that “In 2012, Vaidya et al. published the first experimental proof for the emergence of a cooperative network among fragments of ribozymes which have the ability to self-assemble, and demonstrated their advantages over self-replicating cycles.” Eörs Szathmáry (2013. On the propagation of a conceptual error concerning hypercycles and cooperation. Journal of Systems Chemistry 4:1) has published a critical appraisal on conceptual errors in the literature concerning hypercycles and molecular cooperation. The authors should read this paper to avoid making the same mistake.
  “Open problems and reformulations”
The authors refer here to Maynard Smith paper raising the problem of parasites. However, I think this is a somehow solved problem and should be discussed in a different context; e.g. in the context of compartments.
  “References”
In some cases authors’ names are written in full whilst in other cases only the initial letter is provided. This should be fixed.
: According to suggestion we fixed the problem with inconsistent citation style.</text>
      <sha1>tofy2ywd5eo79j83r7rvhdysgjpwz47</sha1>
    </revision>
    <revision>
      <id>4944</id>
      <parentid>4943</parentid>
      <timestamp>2016-02-12T13:58:43Z</timestamp>
      <contributor>
        <username>Swasik</username>
        <id>68</id>
      </contributor>
      <comment>/* Review by Niles Lehman */</comment>
      <model>wikitext</model>
      <format>text/x-wiki</format>
      <text xml:space="preserve" bytes="15220">==Reviews==

: &lt;b&gt;We would like to thank the Referees for thorough reading of our Hypercycle article and very detailed suggestions regarding its improvement. We have considered all the remarks and we address them below, point-by-point.&lt;/b&gt;

=== Review by Niles Lehman===
This Topic Page is a good overview of the hypercycle concept and is a welcome addition to the Wiki compilation. In fact I searched for a Wiki page on hypercycles almost five years ago and was surprised that one did not exist. It is commendable that the authors have finally added one to our repertoire. 

Overall I feel that this is a nice coverage of the history and features of the hypercycle idea. I only have a few concrete suggestions for improvement.

1. In the first paragraph of the introduction, it might be good to note that the hypercycle conditions are a special case of the replicator equation, an important general idea in molecular evolutionary biology. The authors can then refer to their mathematical treatment below.

: We agree that it should be pointed out that hypercycles are a special case of the replicator equation. Therefore, according to the suggestion we added in the first paragraph an appropriate sentence &quot;The hypercycle is a special case of the replicator equation&quot; altogether with the reference to the article of Peter Schuster and Karl Sigmund titled &quot;Replicator dynamics&quot; (J Theor Biol 1983, 100:533–538). Words &quot;replicator equation&quot; leads to the replicator equation page on wikipedia.

2. In the second paragraph of the introduction, I would say, “The coexistence of many genetically non-identical molecules makes it possible to maintain a high [not “higher”] genetic diversity of the population.”

: According to suggestion, we change the word &quot;higher&quot; to &quot;high&quot;.

3. In the third paragraph of the introduction, the authors bring up our experiments with a cooperative network of ribozymes (Vaidya et al., 2012). This is great, but it should be made explicit (either here, or in the more detailed description in the “Hypercycles and Ribozymes” section below) that this is not a demonstration of a hypercycle per se. This is because, while we have clear cooperation among recombinase ribozyme sub-networks, we did not see hyperbolic growth. See, and perhaps reference, the commentary by Szathmary (2013; ''Journal of Systems Chemistry'' 4:1) on this point.

: Thank you for pointed out this very important issue. We made several changes concerning this remark in order to make the meanining of the experiment more clear and explicit in contex of the hypercycles. Firstly, at the end of the third paragraph of the introduction, we added a sentence &quot;However, even though this experiment proves the existence of a cooperation among the recombinase ribozyme sub-networks, this cooperative network does not form a hypercycle per se, so we still lack the experimental demonstration of hypercycles.&quot; followed by the reference to the commentary by Szathmary (2013; ''Journal of Systems Chemistry'' 4:1). Secondly, in the second paragraph of the &quot;Hypercycles and ribozymes&quot; section, after &quot;Forty years after the publication of Manfred Eigen’s primary work dedicated to hypercycles, Vaidya et al. proved experimentally that ribozymes can form catalytic cycles and networks capable of expanding their sizes by incorporating new members.&quot; we added a sentence &quot;However, it is important to notice that this is not a demonstration of a hypercycle in accordance with its definition, but an example of a collectively autocatalytic set.&quot;. Words &quot;autocatalytic set&quot; lead to the appropriate wikipedia article about autocatalytic sets. Thirdly, at the end of the section &quot;Hypercycles and Ribozymes&quot; we expanded the issue and added sentences &quot;Another experiment performed by Mutschler et al. showed that the RNA polymerase ribozyme, which they described, can be synthesized in situ from the ligation of four smaller fragments, akin to a recombination of Azoarcus ribozyme from four inactive oligonucleotide fragments described by Hayden and Lehman. Apart from a substantial contribution of the above experiments to the research on origin of life, it has not proved existence of hypercycles experimentally.&quot; with appropriate citations of H Mutschler, A Wochner, P Holliger (2015) Freeze-thaw cycles as drivers of complex ribozyme assembly. Nat. Chem. 7:502-8 and  EJ Hayden, N Lehman (2006) Self-assembly of a group I intron from inactive oligonucleotide fragments. Chem. Biol. 13:909-18. Forthly, at the timeline at the begining we changed &quot;2012 – Vaidya et al. prove experimentally that ribozymes can form catalytic cyles&quot; into &quot;2012 – Vaidya et al. show experimentally that ribozymes can form collectively autocatalytic sets&quot; in order to make the meaning of the experiment more explicit.

4. In the “Formation of the First Hypercycles” section, the discussion mentions a couple of times that the original postulate by Eigen and Schuster (1979) was that both nucleic acids and proteins were required to establish a hypercycle. A few years later of course (1982) ribozymes were discovered, negating this requirement in a strict sense. While the authors do bring this up later, this present section seems a bit too elaborately focused on this idea, which then is obviated.
: According to suggestions, we changed this section and now it looks like this:

&quot;Eigen made several assumptions about conditions that led to the formation of the first hypercycles.[2] Some of them were the consequence of the lack of knowledge about ribozymes which were discovered few years after the introduction of the hypercycle concept[24][25] and negated Eigen’s assumptions in the strict sense. The primary of them was that the formation of hypercycles had required availability of both types of chains – nucleic acids forming a quasispecies population and proteins with enzymatic functions. Nowadays, taking into account the knowledge about ribozymes, it may be assumed that hypercycle’s members were selected from the quasispecies population and the enzymatic function was performed by RNA. According to the hypercycle theory, the first primitive polymerase emerged precisely from this population. As a consequence, the catalysed replication could exceed the uncatalysed reactions and the system could grow faster. However, this rapid growth was a threat for the emerging system as the whole system could lose control over the relative amount of the RNAs with enzymatic function. The system required more reliable control of its constituents, for example by incorporating the coupling of essential RNAs into a positive feedback loop. Without this feedback loop the replicating system would be lost. These positive feedback loops formed the first hypercycles.

In the process described above, the fact that the first hypercycles originated from the quasispecies population (a population of similar sequences) created a significant advantage. One possibility of linking different chains I, which is relatively easy to achieve taking into account the quasispecies properties, is that the one chain I improves the synthesis of the similar chain I’. In this way the existence of similar sequences I originating from the same quasispecies population promotes the creation of the linkage between molecules I and I’.&quot;


5. The “Origin of the Translation Code” section is far too in depth and focused on outdated ideas. I would suggest eliminating this as a stand-alone section, and just mention one or two points about the genetic code elsewhere. The code evolution theories mentioned here were those favored by Eigen in the 1970s (e.g., the RNY code), but there are now hundreds of newer theories of how the code was established and later evolved.
: We removed the “Origin of the Translation Code” section. And put few sentences about the RNY and RRY codes at the end of &quot;Hypercycle with translation&quot; section. These are: &quot;Coupling nucleic acids with proteins in such a model of hypercycle with translation demanded the proper model for the origin of translation code as a necessary condition to the origin of hypercycle organization. At the time of hypercycle theory formulation two models for the origin of transla-tion code were proposed by Crick and his collaborators[23]. These were models stating that the first codons were constructed according to either an RRY or an RNY scheme, where R stands for the purine base, Y for pyrimidine and N for any base, with the latter assumed to be more reliable. Nowadays, it is assumed that hypercycle model could be realized by utilization of ribozymes without the need of hypercycle with translation.&quot;

6. In the “Hypercycles and Ribozymes” section, I would say, “In 2001 a partial RNA polymerase ribozyme was designed via …” (note the “a” and the word “partial”). The 2001 version could only catalyze the polymerization of about 14 nucleotides, even though it was a ribozyme that was about 200 nucleotides long. Similarly, the most “up-to-date” version of this catalyst is described in Mutschler et al. (2015; ''Nature Chemistry'' 7:502-508), and this should be referenced. This molecule is still a “partial” RNA replicase ribozyme because, while it can catalyze polymerization of a template of its own length, it cannot replicate its own sequence. Thus we still don’t have a true replicase ribozyme in hand yet. This molecule is about 200 nt long. {Notably though, Mutschler et al. (2015) showed that it could be synthesized in situ from the ligation of four smaller fragments, akin to our recombination of the Azoarcus ribozyme from four fragments (e.g., Hayden &amp; Lehman 2006; ''Chemistry &amp; Biology'' 13:909-918). Thus there is a further similarity to – but not demonstration of – a hypercyclic system.}

7. In describing our Azoarcus system, the word “mutant” should be replaced by “genotype” as there is no mutation per se in this system, at least as the term is normally understood.
: According to suggestion, we change the word &quot;mutant&quot; into &quot;genotype&quot;.

8. In the “Hypercycles and Ribozymes” section, there are several missing articles (“a” or “the”); for example it should read, “An RNA ligase in turn could link…”
: Thank you for this remark, we did our best to fix this problem.

=== Review by Mauro Santos===

To have an easy reading and comprehensible review of what hypercycles are or are not is a welcome and much needed contribution. Overall, I think this is a nice input but in my view it needs to elaborate and expand a little bit on some issues. 
 “Error threshold problem”
Because this important problem motivated the hypercycle, it would be probably fine to remind that the genome size n of any organism is roughly the inverse of the mutation rate per site and replication [Drake J.W. Rates of spontaneous mutation among RNA viruses. Proc. Natl. Acad. Sci. USA, 90, 4171–4175 (1993). Drake J.W., Charlesworth B., Charlesworth D., and Crow J.F. Rates of spontaneous mutations. Genetics, 148, 1667–1686 (1998)]. This can be visually appreciated by plotting the data in Drake et al. with genome size in the x-axis and log p (p is the per-digit error rate) in the y-axis. This plot can be seen in Stadler BMR, Stadler PF. 2003. Molecular replicator dynamics. Adv Complex Syst 6:47–77.
 “Evolutionary dynamics”
I agree that it might be good to note that the hypercycle conditions are a special case of the replicator equation. In the hypercycle theory Eigen and Schuster distinguished between subexponential, exponential and hyperbolic growth. The idea that ‘when one hypercycle wins the selection and dominates the population is very difficult to replace it’ is based on exponential growth. However, Szathmáry (Szathmáry E. and Gladkih I. 1989. Sub-exponential growth and coexistence of nonenzymatically replicating templates. J. theor. Biol., 138, 55–58) pointed out that unconditional coexistence can be obtained with subexponential or parabolic growth. Because a common problem of non-enzymatic artificial replicator systems is product inhibition leading to parabolic instead of exponential or Malthusian growth, a word of caution would be needed.
 “Compartmentalization and genome integration”
The first to discuss so-called package models where Bresch et al. (Bresch, C., Niesert, U. &amp; Harnasch, D. 1980. Hypercycles, parasites and packages. J. theor. Biol. 85, 399–405). They proposed the package model because problems with hypercycles arise when mutations are taken into account (i.e., parasites or short-cuts). In particular, they worried about the parasite problem originally introduced by Maynard Smith. Another important point is that adaptive evolution requires the package of transmissible information for advantageous mutations in order not to aid less-efficient copies of the gene. 
I don’t agree with the claim that “Such compartmentalization is an evolutionary consequence of hypercyclic organization”. Actually, the point of the stochastic corrector model initially developed by Szathmáry and Demeter was to ask whether or not the package of a truly hypercyclic system into compartments is a necessary intermediate stage of evolution. In essence, one of the main aims of the stochastic corrector model was to solve the parasite problem. Remember that this model was initially published in 1987, some years after Maynard Smith called attention to the parasite problem and a few years before this problem was tackled by Boerlijst and Hogeweg using an explicit spatial model. Actually, Zintzaras et al. (Zintzaras, E., M. Santos and E. Szathmáry. 2002. &quot;Living&quot; under the challenge of information decay: the stochastic corrector model vs. hypercycles. J. theor. Biol. 217: 167-181) showed that compartmentalized hypercycles are more sensitive to the input of deleterious mutations than a simple package of competing genes. However, it should be acknowledged that package models do not solve the error threshold problem that originally motivated the hypercycle.

Another issue that I want to raise is whether or not hypercycles have been experimentally realized. The authors write that “In 2012, Vaidya et al. published the first experimental proof for the emergence of a cooperative network among fragments of ribozymes which have the ability to self-assemble, and demonstrated their advantages over self-replicating cycles.” Eörs Szathmáry (2013. On the propagation of a conceptual error concerning hypercycles and cooperation. Journal of Systems Chemistry 4:1) has published a critical appraisal on conceptual errors in the literature concerning hypercycles and molecular cooperation. The authors should read this paper to avoid making the same mistake.
  “Open problems and reformulations”
The authors refer here to Maynard Smith paper raising the problem of parasites. However, I think this is a somehow solved problem and should be discussed in a different context; e.g. in the context of compartments.
  “References”
In some cases authors’ names are written in full whilst in other cases only the initial letter is provided. This should be fixed.
: According to suggestion we fixed the problem with inconsistent citation style.</text>
      <sha1>c99nxhl42mkjp5c17akfep0v9vuedn1</sha1>
    </revision>
    <revision>
      <id>4945</id>
      <parentid>4944</parentid>
      <timestamp>2016-02-13T08:19:46Z</timestamp>
      <contributor>
        <username>Swasik</username>
        <id>68</id>
      </contributor>
      <comment>/* Review by Niles Lehman */</comment>
      <model>wikitext</model>
      <format>text/x-wiki</format>
      <text xml:space="preserve" bytes="16443">==Reviews==

: &lt;b&gt;We would like to thank the Referees for thorough reading of our Hypercycle article and very detailed suggestions regarding its improvement. We have considered all the remarks and we address them below, point-by-point.&lt;/b&gt;

=== Review by Niles Lehman===
This Topic Page is a good overview of the hypercycle concept and is a welcome addition to the Wiki compilation. In fact I searched for a Wiki page on hypercycles almost five years ago and was surprised that one did not exist. It is commendable that the authors have finally added one to our repertoire. 

Overall I feel that this is a nice coverage of the history and features of the hypercycle idea. I only have a few concrete suggestions for improvement.

1. In the first paragraph of the introduction, it might be good to note that the hypercycle conditions are a special case of the replicator equation, an important general idea in molecular evolutionary biology. The authors can then refer to their mathematical treatment below.

: We agree that it should be pointed out that hypercycles are a special case of the replicator equation. Therefore, according to the suggestion we added in the first paragraph an appropriate sentence &quot;The hypercycle is a special case of the replicator equation&quot; altogether with the reference to the article of Peter Schuster and Karl Sigmund titled &quot;Replicator dynamics&quot; (J Theor Biol 1983, 100:533–538). Words &quot;replicator equation&quot; leads to the replicator equation page on wikipedia.

2. In the second paragraph of the introduction, I would say, “The coexistence of many genetically non-identical molecules makes it possible to maintain a high [not “higher”] genetic diversity of the population.”

: According to suggestion, we change the word &quot;higher&quot; to &quot;high&quot;.

3. In the third paragraph of the introduction, the authors bring up our experiments with a cooperative network of ribozymes (Vaidya et al., 2012). This is great, but it should be made explicit (either here, or in the more detailed description in the “Hypercycles and Ribozymes” section below) that this is not a demonstration of a hypercycle per se. This is because, while we have clear cooperation among recombinase ribozyme sub-networks, we did not see hyperbolic growth. See, and perhaps reference, the commentary by Szathmary (2013; ''Journal of Systems Chemistry'' 4:1) on this point.

: Thank you for pointed out this very important issue. We made several changes concerning this remark in order to make the meanining of the experiment more clear and explicit in contex of the hypercycles. Firstly, at the end of the third paragraph of the introduction, we added a sentence &quot;However, even though this experiment proves the existence of a cooperation among the recombinase ribozyme sub-networks, this cooperative network does not form a hypercycle per se, so we still lack the experimental demonstration of hypercycles.&quot; followed by the reference to the commentary by Szathmary (2013; ''Journal of Systems Chemistry'' 4:1). Secondly, in the second paragraph of the &quot;Hypercycles and ribozymes&quot; section, after &quot;Forty years after the publication of Manfred Eigen’s primary work dedicated to hypercycles, Vaidya et al. proved experimentally that ribozymes can form catalytic cycles and networks capable of expanding their sizes by incorporating new members.&quot; we added a sentence &quot;However, it is important to notice that this is not a demonstration of a hypercycle in accordance with its definition, but an example of a collectively autocatalytic set.&quot;. Words &quot;autocatalytic set&quot; lead to the appropriate wikipedia article about autocatalytic sets. Thirdly, at the end of the section &quot;Hypercycles and Ribozymes&quot; we expanded the issue and added sentences &quot;Another experiment performed by Mutschler et al. showed that the RNA polymerase ribozyme, which they described, can be synthesized in situ from the ligation of four smaller fragments, akin to a recombination of Azoarcus ribozyme from four inactive oligonucleotide fragments described by Hayden and Lehman. Apart from a substantial contribution of the above experiments to the research on origin of life, it has not proved existence of hypercycles experimentally.&quot; with appropriate citations of H Mutschler, A Wochner, P Holliger (2015) Freeze-thaw cycles as drivers of complex ribozyme assembly. Nat. Chem. 7:502-8 and  EJ Hayden, N Lehman (2006) Self-assembly of a group I intron from inactive oligonucleotide fragments. Chem. Biol. 13:909-18. Forthly, at the timeline at the begining we changed &quot;2012 – Vaidya et al. prove experimentally that ribozymes can form catalytic cyles&quot; into &quot;2012 – Vaidya et al. show experimentally that ribozymes can form collectively autocatalytic sets&quot; in order to make the meaning of the experiment more explicit.

4. In the “Formation of the First Hypercycles” section, the discussion mentions a couple of times that the original postulate by Eigen and Schuster (1979) was that both nucleic acids and proteins were required to establish a hypercycle. A few years later of course (1982) ribozymes were discovered, negating this requirement in a strict sense. While the authors do bring this up later, this present section seems a bit too elaborately focused on this idea, which then is obviated.
: According to suggestions, we changed the “Formation of the First Hypercycles” section: &quot;Eigen made several assumptions about conditions that led to the formation of the first hypercycles.[2] Some of them were the consequence of the lack of knowledge about ribozymes which were discovered few years after the introduction of the hypercycle concept[24][25] and negated Eigen’s assumptions in the strict sense. The primary of them was that the formation of hypercycles had required availability of both types of chains – nucleic acids forming a quasispecies population and proteins with enzymatic functions. Nowadays, taking into account the knowledge about ribozymes, it may be assumed that hypercycle’s members were selected from the quasispecies population and the enzymatic function was performed by RNA. According to the hypercycle theory, the first primitive polymerase emerged precisely from this population. As a consequence, the catalysed replication could exceed the uncatalysed reactions and the system could grow faster. However, this rapid growth was a threat for the emerging system as the whole system could lose control over the relative amount of the RNAs with enzymatic function. The system required more reliable control of its constituents, for example by incorporating the coupling of essential RNAs into a positive feedback loop. Without this feedback loop the replicating system would be lost. These positive feedback loops formed the first hypercycles.

In the process described above, the fact that the first hypercycles originated from the quasispecies population (a population of similar sequences) created a significant advantage. One possibility of linking different chains I, which is relatively easy to achieve taking into account the quasispecies properties, is that the one chain I improves the synthesis of the similar chain I’. In this way the existence of similar sequences I originating from the same quasispecies population promotes the creation of the linkage between molecules I and I’.&quot;


5. The “Origin of the Translation Code” section is far too in depth and focused on outdated ideas. I would suggest eliminating this as a stand-alone section, and just mention one or two points about the genetic code elsewhere. The code evolution theories mentioned here were those favored by Eigen in the 1970s (e.g., the RNY code), but there are now hundreds of newer theories of how the code was established and later evolved.
: We removed the “Origin of the Translation Code” section. And put few sentences about the RNY and RRY codes at the end of &quot;Hypercycle with translation&quot; section. These are: &quot;Coupling nucleic acids with proteins in such a model of hypercycle with translation demanded the proper model for the origin of translation code as a necessary condition to the origin of hypercycle organization. At the time of hypercycle theory formulation two models for the origin of translation code were proposed by Crick and his collaborators (Crick et al., 1976). These were models stating that the first codons were constructed according to either an RRY or an RNY scheme, where R stands for the purine base, Y for pyrimidine and N for any base, with the latter assumed to be more reliable. Nowadays, it is assumed that hypercycle model could be realized by utilization of ribozymes without the need of hypercycle with translation.&quot;

6. In the “Hypercycles and Ribozymes” section, I would say, “In 2001 a partial RNA polymerase ribozyme was designed via …” (note the “a” and the word “partial”). The 2001 version could only catalyze the polymerization of about 14 nucleotides, even though it was a ribozyme that was about 200 nucleotides long. Similarly, the most “up-to-date” version of this catalyst is described in Mutschler et al. (2015; ''Nature Chemistry'' 7:502-508), and this should be referenced. This molecule is still a “partial” RNA replicase ribozyme because, while it can catalyze polymerization of a template of its own length, it cannot replicate its own sequence. Thus we still don’t have a true replicase ribozyme in hand yet. This molecule is about 200 nt long. {Notably though, Mutschler et al. (2015) showed that it could be synthesized in situ from the ligation of four smaller fragments, akin to our recombination of the Azoarcus ribozyme from four fragments (e.g., Hayden &amp; Lehman 2006; ''Chemistry &amp; Biology'' 13:909-918). Thus there is a further similarity to – but not demonstration of – a hypercyclic system.}
: We changed the &quot;Hypercycles and Ribozymes&quot; section according to suggestions. We added word &quot;a partial&quot; into the sentence “In 2001 a partial RNA polymerase ribozyme was designed via …”. Moreover, we expanded this section by adding information about the most up-to-date version of this ribozyme with the appropriate reference Mutschler et al. (2015; ''Nature Chemistry'' 7:502-508). We also added the information about a cross-chiral RNA polymerase ribozyme (Szczepanski and Joyce, 2014). 

&quot;However, it was able to catalyze only a polymerization of a chain having size of about 14 nucleotides, even though, it was 200 nucleotides long. The most up-to-date version of this polymerase was shown in 2015 (Mutschler et al., 2015). While it has an ability to catalyze polymerization of longer sequences, even of its own length, it cannot replicate itself. In 2014 a cross-chiral RNA polymerase ribozyme was demonstrated(Szczepanski and Joyce, 2014). It was hypothesized that it offers a new mode of recognition between an enzyme and substrates, which is based on the shape of the substrate, and allows avoiding the Watson-Crick pairing and therefore may provide greater sequences generality.&quot;

7. In describing our Azoarcus system, the word “mutant” should be replaced by “genotype” as there is no mutation per se in this system, at least as the term is normally understood.
: According to suggestion, we change the word &quot;mutant&quot; into &quot;genotype&quot;.

8. In the “Hypercycles and Ribozymes” section, there are several missing articles (“a” or “the”); for example it should read, “An RNA ligase in turn could link…”
: Thank you for this remark, we did our best to fix this problem.

=== Review by Mauro Santos===

To have an easy reading and comprehensible review of what hypercycles are or are not is a welcome and much needed contribution. Overall, I think this is a nice input but in my view it needs to elaborate and expand a little bit on some issues. 
 “Error threshold problem”
Because this important problem motivated the hypercycle, it would be probably fine to remind that the genome size n of any organism is roughly the inverse of the mutation rate per site and replication [Drake J.W. Rates of spontaneous mutation among RNA viruses. Proc. Natl. Acad. Sci. USA, 90, 4171–4175 (1993). Drake J.W., Charlesworth B., Charlesworth D., and Crow J.F. Rates of spontaneous mutations. Genetics, 148, 1667–1686 (1998)]. This can be visually appreciated by plotting the data in Drake et al. with genome size in the x-axis and log p (p is the per-digit error rate) in the y-axis. This plot can be seen in Stadler BMR, Stadler PF. 2003. Molecular replicator dynamics. Adv Complex Syst 6:47–77.
 “Evolutionary dynamics”
I agree that it might be good to note that the hypercycle conditions are a special case of the replicator equation. In the hypercycle theory Eigen and Schuster distinguished between subexponential, exponential and hyperbolic growth. The idea that ‘when one hypercycle wins the selection and dominates the population is very difficult to replace it’ is based on exponential growth. However, Szathmáry (Szathmáry E. and Gladkih I. 1989. Sub-exponential growth and coexistence of nonenzymatically replicating templates. J. theor. Biol., 138, 55–58) pointed out that unconditional coexistence can be obtained with subexponential or parabolic growth. Because a common problem of non-enzymatic artificial replicator systems is product inhibition leading to parabolic instead of exponential or Malthusian growth, a word of caution would be needed.
 “Compartmentalization and genome integration”
The first to discuss so-called package models where Bresch et al. (Bresch, C., Niesert, U. &amp; Harnasch, D. 1980. Hypercycles, parasites and packages. J. theor. Biol. 85, 399–405). They proposed the package model because problems with hypercycles arise when mutations are taken into account (i.e., parasites or short-cuts). In particular, they worried about the parasite problem originally introduced by Maynard Smith. Another important point is that adaptive evolution requires the package of transmissible information for advantageous mutations in order not to aid less-efficient copies of the gene. 
I don’t agree with the claim that “Such compartmentalization is an evolutionary consequence of hypercyclic organization”. Actually, the point of the stochastic corrector model initially developed by Szathmáry and Demeter was to ask whether or not the package of a truly hypercyclic system into compartments is a necessary intermediate stage of evolution. In essence, one of the main aims of the stochastic corrector model was to solve the parasite problem. Remember that this model was initially published in 1987, some years after Maynard Smith called attention to the parasite problem and a few years before this problem was tackled by Boerlijst and Hogeweg using an explicit spatial model. Actually, Zintzaras et al. (Zintzaras, E., M. Santos and E. Szathmáry. 2002. &quot;Living&quot; under the challenge of information decay: the stochastic corrector model vs. hypercycles. J. theor. Biol. 217: 167-181) showed that compartmentalized hypercycles are more sensitive to the input of deleterious mutations than a simple package of competing genes. However, it should be acknowledged that package models do not solve the error threshold problem that originally motivated the hypercycle.

Another issue that I want to raise is whether or not hypercycles have been experimentally realized. The authors write that “In 2012, Vaidya et al. published the first experimental proof for the emergence of a cooperative network among fragments of ribozymes which have the ability to self-assemble, and demonstrated their advantages over self-replicating cycles.” Eörs Szathmáry (2013. On the propagation of a conceptual error concerning hypercycles and cooperation. Journal of Systems Chemistry 4:1) has published a critical appraisal on conceptual errors in the literature concerning hypercycles and molecular cooperation. The authors should read this paper to avoid making the same mistake.
  “Open problems and reformulations”
The authors refer here to Maynard Smith paper raising the problem of parasites. However, I think this is a somehow solved problem and should be discussed in a different context; e.g. in the context of compartments.
  “References”
In some cases authors’ names are written in full whilst in other cases only the initial letter is provided. This should be fixed.
: According to suggestion we fixed the problem with inconsistent citation style.</text>
      <sha1>qwbn2kvxte4vukv8app67fxcjughx8f</sha1>
    </revision>
    <revision>
      <id>4946</id>
      <parentid>4945</parentid>
      <timestamp>2016-02-13T08:33:55Z</timestamp>
      <contributor>
        <username>Swasik</username>
        <id>68</id>
      </contributor>
      <comment>/* Review by Niles Lehman */</comment>
      <model>wikitext</model>
      <format>text/x-wiki</format>
      <text xml:space="preserve" bytes="17369">==Reviews==

: &lt;b&gt;We would like to thank the Referees for thorough reading of our Hypercycle article and very detailed suggestions regarding its improvement. We have considered all the remarks and we address them below, point-by-point.&lt;/b&gt;

=== Review by Niles Lehman===
This Topic Page is a good overview of the hypercycle concept and is a welcome addition to the Wiki compilation. In fact I searched for a Wiki page on hypercycles almost five years ago and was surprised that one did not exist. It is commendable that the authors have finally added one to our repertoire. 

Overall I feel that this is a nice coverage of the history and features of the hypercycle idea. I only have a few concrete suggestions for improvement.

1. In the first paragraph of the introduction, it might be good to note that the hypercycle conditions are a special case of the replicator equation, an important general idea in molecular evolutionary biology. The authors can then refer to their mathematical treatment below.

: We agree that it should be pointed out that hypercycles are a special case of the replicator equation. Therefore, according to the suggestion we added in the first paragraph an appropriate sentence &quot;The hypercycle is a special case of the replicator equation&quot; followed by the reference to the article of Peter Schuster and Karl Sigmund &quot;Replicator dynamics&quot; (J Theor Biol 1983, 100:533–538). Words &quot;replicator equation&quot; leads to the replicator equation page on wikipedia.

2. In the second paragraph of the introduction, I would say, “The coexistence of many genetically non-identical molecules makes it possible to maintain a high [not “higher”] genetic diversity of the population.”

: According to suggestion, we change the word &quot;higher&quot; to &quot;high&quot;.

3. In the third paragraph of the introduction, the authors bring up our experiments with a cooperative network of ribozymes (Vaidya et al., 2012). This is great, but it should be made explicit (either here, or in the more detailed description in the “Hypercycles and Ribozymes” section below) that this is not a demonstration of a hypercycle per se. This is because, while we have clear cooperation among recombinase ribozyme sub-networks, we did not see hyperbolic growth. See, and perhaps reference, the commentary by Szathmary (2013; ''Journal of Systems Chemistry'' 4:1) on this point.

: Thank you for pointed out this very important issue. We made several changes concerning this remark in order to make the meanining of the experiment more clear and explicit in contex of the hypercycles. Firstly, at the end of the third paragraph of the introduction, we added a sentence &quot;However, even though this experiment proves the existence of a cooperation among the recombinase ribozyme sub-networks, this cooperative network does not form a hypercycle per se, so we still lack the experimental demonstration of hypercycles.&quot; followed by the reference to the commentary by Szathmary (2013; ''Journal of Systems Chemistry'' 4:1). Secondly, in the second paragraph of the &quot;Hypercycles and ribozymes&quot; section, after &quot;Forty years after the publication of Manfred Eigen’s primary work dedicated to hypercycles, Vaidya et al. proved experimentally that ribozymes can form catalytic cycles and networks capable of expanding their sizes by incorporating new members.&quot; we added a sentence &quot;However, it is important to notice that this is not a demonstration of a hypercycle in accordance with its definition, but an example of a collectively autocatalytic set.&quot;. Words &quot;autocatalytic set&quot; lead to the appropriate wikipedia article about autocatalytic sets. Thirdly, at the end of the section &quot;Hypercycles and Ribozymes&quot; we expanded the issue and added sentences &quot;Another experiment performed by Mutschler et al. showed that the RNA polymerase ribozyme, which they described, can be synthesized in situ from the ligation of four smaller fragments, akin to a recombination of Azoarcus ribozyme from four inactive oligonucleotide fragments described by Hayden and Lehman. Apart from a substantial contribution of the above experiments to the research on origin of life, it has not proved existence of hypercycles experimentally.&quot; with appropriate citations of H Mutschler, A Wochner, P Holliger (2015) Freeze-thaw cycles as drivers of complex ribozyme assembly. Nat. Chem. 7:502-8 and  EJ Hayden, N Lehman (2006) Self-assembly of a group I intron from inactive oligonucleotide fragments. Chem. Biol. 13:909-18. Forthly, at the timeline at the begining we changed &quot;2012 – Vaidya et al. prove experimentally that ribozymes can form catalytic cyles&quot; into &quot;2012 – Vaidya et al. show experimentally that ribozymes can form collectively autocatalytic sets&quot; in order to make the meaning of the experiment more explicit at the first glimpse.

4. In the “Formation of the First Hypercycles” section, the discussion mentions a couple of times that the original postulate by Eigen and Schuster (1979) was that both nucleic acids and proteins were required to establish a hypercycle. A few years later of course (1982) ribozymes were discovered, negating this requirement in a strict sense. While the authors do bring this up later, this present section seems a bit too elaborately focused on this idea, which then is obviated.
: According to suggestions, we changed the “Formation of the First Hypercycles” section: 
: &quot;Eigen made several assumptions about conditions that led to the formation of the first hypercycles.[2] Some of them were the consequence of the lack of knowledge about ribozymes which were discovered few years after the introduction of the hypercycle concept[24][25] and negated Eigen’s assumptions in the strict sense. The primary of them was that the formation of hypercycles had required availability of both types of chains – nucleic acids forming a quasispecies population and proteins with enzymatic functions. Nowadays, taking into account the knowledge about ribozymes, it may be assumed that hypercycle’s members were selected from the quasispecies population and the enzymatic function was performed by RNA. According to the hypercycle theory, the first primitive polymerase emerged precisely from this population. As a consequence, the catalysed replication could exceed the uncatalysed reactions and the system could grow faster. However, this rapid growth was a threat for the emerging system as the whole system could lose control over the relative amount of the RNAs with enzymatic function. The system required more reliable control of its constituents, for example by incorporating the coupling of essential RNAs into a positive feedback loop. Without this feedback loop the replicating system would be lost. These positive feedback loops formed the first hypercycles.

: In the process described above, the fact that the first hypercycles originated from the quasispecies population (a population of similar sequences) created a significant advantage. One possibility of linking different chains I, which is relatively easy to achieve taking into account the quasispecies properties, is that the one chain I improves the synthesis of the similar chain I’. In this way the existence of similar sequences I originating from the same quasispecies population promotes the creation of the linkage between molecules I and I’.&quot;


5. The “Origin of the Translation Code” section is far too in depth and focused on outdated ideas. I would suggest eliminating this as a stand-alone section, and just mention one or two points about the genetic code elsewhere. The code evolution theories mentioned here were those favored by Eigen in the 1970s (e.g., the RNY code), but there are now hundreds of newer theories of how the code was established and later evolved.
: We removed the “Origin of the Translation Code” section. And put few sentences about the RNY and RRY codes at the end of &quot;Hypercycle with translation&quot; section. These are: &quot;Coupling nucleic acids with proteins in such a model of hypercycle with translation demanded the proper model for the origin of translation code as a necessary condition to the origin of hypercycle organization. At the time of hypercycle theory formulation two models for the origin of translation code were proposed by Crick and his collaborators (Crick et al., 1976). These were models stating that the first codons were constructed according to either an RRY or an RNY scheme, where R stands for the purine base, Y for pyrimidine and N for any base, with the latter assumed to be more reliable. Nowadays, it is assumed that hypercycle model could be realized by utilization of ribozymes without the need of hypercycle with translation.&quot;

6. In the “Hypercycles and Ribozymes” section, I would say, “In 2001 a partial RNA polymerase ribozyme was designed via …” (note the “a” and the word “partial”). The 2001 version could only catalyze the polymerization of about 14 nucleotides, even though it was a ribozyme that was about 200 nucleotides long. Similarly, the most “up-to-date” version of this catalyst is described in Mutschler et al. (2015; ''Nature Chemistry'' 7:502-508), and this should be referenced. This molecule is still a “partial” RNA replicase ribozyme because, while it can catalyze polymerization of a template of its own length, it cannot replicate its own sequence. Thus we still don’t have a true replicase ribozyme in hand yet. This molecule is about 200 nt long. {Notably though, Mutschler et al. (2015) showed that it could be synthesized in situ from the ligation of four smaller fragments, akin to our recombination of the Azoarcus ribozyme from four fragments (e.g., Hayden &amp; Lehman 2006; ''Chemistry &amp; Biology'' 13:909-918). Thus there is a further similarity to – but not demonstration of – a hypercyclic system.}
: We changed the &quot;Hypercycles and Ribozymes&quot; section according to suggestions. We added word &quot;a partial&quot; into the sentence “In 2001 a partial RNA polymerase ribozyme was designed via …”. Furthermore, we expanded this section by adding information about the most up-to-date version of this ribozyme with the appropriate reference Mutschler et al. (2015; ''Nature Chemistry'' 7:502-508). We also added the information about a cross-chiral RNA polymerase ribozyme (Szczepanski and Joyce, 2014).
: &quot;However, it was able to catalyze only a polymerization of a chain having size of about 14 nucleotides, even though, it was 200 nucleotides long. The most up-to-date version of this polymerase was shown in 2015 (Mutschler et al., 2015). While it has an ability to catalyze polymerization of longer sequences, even of its own length, it cannot replicate itself. In 2014 a cross-chiral RNA polymerase ribozyme was demonstrated(Szczepanski and Joyce, 2014). It was hypothesized that it offers a new mode of recognition between an enzyme and substrates, which is based on the shape of the substrate, and allows avoiding the Watson-Crick pairing and therefore may provide greater sequences generality.&quot;
: We also pointed out that Mutschler et al. (2015) showed that their polymerase ribozyme could be synthesized in situ from the ligation of four smaller fragments, akin to the recombination of the Azoarcus ribozyme from four fragments (e.g., Hayden &amp; Lehman 2006; ''Chemistry &amp; Biology'' 13:909-918). Moreover, we underlined that, again, this is not a demonstration of a hypercyclic system.
: &quot;Another experiment performed by Mutschler et al. (Mutschler et al., 2015) showed that the RNA polymerase ribozyme, which they described, can be synthesized in situ from the ligation of four smaller fragments, akin to a recombination of Azoarcus ribozyme from four inactive oligonucleotide fragments described by Hayden and Lehman (Hayden and Lehman, 2006). Apart from a substantial contribution of the above experiments to the research on origin of life, it has not proved existence of hypercycles experimentally.&quot;

7. In describing our Azoarcus system, the word “mutant” should be replaced by “genotype” as there is no mutation per se in this system, at least as the term is normally understood.
: According to suggestion, we change the word &quot;mutant&quot; into &quot;genotype&quot;.

8. In the “Hypercycles and Ribozymes” section, there are several missing articles (“a” or “the”); for example it should read, “An RNA ligase in turn could link…”
: Thank you for this remark, we did our best to fix this problem.

=== Review by Mauro Santos===

To have an easy reading and comprehensible review of what hypercycles are or are not is a welcome and much needed contribution. Overall, I think this is a nice input but in my view it needs to elaborate and expand a little bit on some issues. 
 “Error threshold problem”
Because this important problem motivated the hypercycle, it would be probably fine to remind that the genome size n of any organism is roughly the inverse of the mutation rate per site and replication [Drake J.W. Rates of spontaneous mutation among RNA viruses. Proc. Natl. Acad. Sci. USA, 90, 4171–4175 (1993). Drake J.W., Charlesworth B., Charlesworth D., and Crow J.F. Rates of spontaneous mutations. Genetics, 148, 1667–1686 (1998)]. This can be visually appreciated by plotting the data in Drake et al. with genome size in the x-axis and log p (p is the per-digit error rate) in the y-axis. This plot can be seen in Stadler BMR, Stadler PF. 2003. Molecular replicator dynamics. Adv Complex Syst 6:47–77.
 “Evolutionary dynamics”
I agree that it might be good to note that the hypercycle conditions are a special case of the replicator equation. In the hypercycle theory Eigen and Schuster distinguished between subexponential, exponential and hyperbolic growth. The idea that ‘when one hypercycle wins the selection and dominates the population is very difficult to replace it’ is based on exponential growth. However, Szathmáry (Szathmáry E. and Gladkih I. 1989. Sub-exponential growth and coexistence of nonenzymatically replicating templates. J. theor. Biol., 138, 55–58) pointed out that unconditional coexistence can be obtained with subexponential or parabolic growth. Because a common problem of non-enzymatic artificial replicator systems is product inhibition leading to parabolic instead of exponential or Malthusian growth, a word of caution would be needed.
 “Compartmentalization and genome integration”
The first to discuss so-called package models where Bresch et al. (Bresch, C., Niesert, U. &amp; Harnasch, D. 1980. Hypercycles, parasites and packages. J. theor. Biol. 85, 399–405). They proposed the package model because problems with hypercycles arise when mutations are taken into account (i.e., parasites or short-cuts). In particular, they worried about the parasite problem originally introduced by Maynard Smith. Another important point is that adaptive evolution requires the package of transmissible information for advantageous mutations in order not to aid less-efficient copies of the gene. 
I don’t agree with the claim that “Such compartmentalization is an evolutionary consequence of hypercyclic organization”. Actually, the point of the stochastic corrector model initially developed by Szathmáry and Demeter was to ask whether or not the package of a truly hypercyclic system into compartments is a necessary intermediate stage of evolution. In essence, one of the main aims of the stochastic corrector model was to solve the parasite problem. Remember that this model was initially published in 1987, some years after Maynard Smith called attention to the parasite problem and a few years before this problem was tackled by Boerlijst and Hogeweg using an explicit spatial model. Actually, Zintzaras et al. (Zintzaras, E., M. Santos and E. Szathmáry. 2002. &quot;Living&quot; under the challenge of information decay: the stochastic corrector model vs. hypercycles. J. theor. Biol. 217: 167-181) showed that compartmentalized hypercycles are more sensitive to the input of deleterious mutations than a simple package of competing genes. However, it should be acknowledged that package models do not solve the error threshold problem that originally motivated the hypercycle.

Another issue that I want to raise is whether or not hypercycles have been experimentally realized. The authors write that “In 2012, Vaidya et al. published the first experimental proof for the emergence of a cooperative network among fragments of ribozymes which have the ability to self-assemble, and demonstrated their advantages over self-replicating cycles.” Eörs Szathmáry (2013. On the propagation of a conceptual error concerning hypercycles and cooperation. Journal of Systems Chemistry 4:1) has published a critical appraisal on conceptual errors in the literature concerning hypercycles and molecular cooperation. The authors should read this paper to avoid making the same mistake.
  “Open problems and reformulations”
The authors refer here to Maynard Smith paper raising the problem of parasites. However, I think this is a somehow solved problem and should be discussed in a different context; e.g. in the context of compartments.
  “References”
In some cases authors’ names are written in full whilst in other cases only the initial letter is provided. This should be fixed.
: According to suggestion we fixed the problem with inconsistent citation style.</text>
      <sha1>85mjiwn5l91ni7m2uisr1kkft8e64dv</sha1>
    </revision>
    <revision>
      <id>4947</id>
      <parentid>4946</parentid>
      <timestamp>2016-02-13T08:37:02Z</timestamp>
      <contributor>
        <username>Swasik</username>
        <id>68</id>
      </contributor>
      <comment>/* Review by Niles Lehman */</comment>
      <model>wikitext</model>
      <format>text/x-wiki</format>
      <text xml:space="preserve" bytes="17475">==Reviews==

: &lt;b&gt;We would like to thank the Referees for thorough reading of our Hypercycle article and very detailed suggestions regarding its improvement. We have considered all the remarks and we address them below, point-by-point.&lt;/b&gt;

=== Review by Niles Lehman===
This Topic Page is a good overview of the hypercycle concept and is a welcome addition to the Wiki compilation. In fact I searched for a Wiki page on hypercycles almost five years ago and was surprised that one did not exist. It is commendable that the authors have finally added one to our repertoire. 

Overall I feel that this is a nice coverage of the history and features of the hypercycle idea. I only have a few concrete suggestions for improvement.

1. In the first paragraph of the introduction, it might be good to note that the hypercycle conditions are a special case of the replicator equation, an important general idea in molecular evolutionary biology. The authors can then refer to their mathematical treatment below.

: We agree that it should be pointed out that hypercycles are a special case of the replicator equation. Therefore, according to the suggestion we added in the first paragraph an appropriate sentence &quot;The hypercycle is a special case of the replicator equation&quot; followed by the reference to the article of Peter Schuster and Karl Sigmund &quot;Replicator dynamics&quot; (J Theor Biol 1983, 100:533–538). Words &quot;replicator equation&quot; leads to the replicator equation page on wikipedia.

2. In the second paragraph of the introduction, I would say, “The coexistence of many genetically non-identical molecules makes it possible to maintain a high [not “higher”] genetic diversity of the population.”

: According to suggestion, we change the word &quot;higher&quot; to &quot;high&quot;.

3. In the third paragraph of the introduction, the authors bring up our experiments with a cooperative network of ribozymes (Vaidya et al., 2012). This is great, but it should be made explicit (either here, or in the more detailed description in the “Hypercycles and Ribozymes” section below) that this is not a demonstration of a hypercycle per se. This is because, while we have clear cooperation among recombinase ribozyme sub-networks, we did not see hyperbolic growth. See, and perhaps reference, the commentary by Szathmary (2013; ''Journal of Systems Chemistry'' 4:1) on this point.

: Thank you for pointed out this very important issue. We made several changes concerning this remark in order to make the meanining of the experiment more clear and explicit in contex of the hypercycles. Firstly, at the end of the third paragraph of the introduction, we added a sentence &quot;However, even though this experiment proves the existence of a cooperation among the recombinase ribozyme sub-networks, this cooperative network does not form a hypercycle per se, so we still lack the experimental demonstration of hypercycles.&quot; followed by the reference to the commentary by Szathmary (2013; ''Journal of Systems Chemistry'' 4:1). Secondly, in the second paragraph of the &quot;Hypercycles and ribozymes&quot; section, after &quot;Forty years after the publication of Manfred Eigen’s primary work dedicated to hypercycles, Vaidya et al. proved experimentally that ribozymes can form catalytic cycles and networks capable of expanding their sizes by incorporating new members.&quot; we added a sentence &quot;However, it is important to notice that this is not a demonstration of a hypercycle in accordance with its definition, but an example of a collectively autocatalytic set.&quot;. Words &quot;autocatalytic set&quot; lead to the appropriate wikipedia article about autocatalytic sets. Thirdly, at the end of the section &quot;Hypercycles and Ribozymes&quot; we expanded the issue and added sentences &quot;Another experiment performed by Mutschler et al. showed that the RNA polymerase ribozyme, which they described, can be synthesized in situ from the ligation of four smaller fragments, akin to a recombination of Azoarcus ribozyme from four inactive oligonucleotide fragments described by Hayden and Lehman. Apart from a substantial contribution of the above experiments to the research on origin of life, it has not proved existence of hypercycles experimentally.&quot; with appropriate citations of H Mutschler, A Wochner, P Holliger (2015) Freeze-thaw cycles as drivers of complex ribozyme assembly. Nat. Chem. 7:502-8 and  EJ Hayden, N Lehman (2006) Self-assembly of a group I intron from inactive oligonucleotide fragments. Chem. Biol. 13:909-18. Forthly, at the timeline at the begining we changed &quot;2012 – Vaidya et al. prove experimentally that ribozymes can form catalytic cyles&quot; into &quot;2012 – Vaidya et al. show experimentally that ribozymes can form collectively autocatalytic sets&quot; in order to make the meaning of the experiment more explicit at the first glimpse.

4. In the “Formation of the First Hypercycles” section, the discussion mentions a couple of times that the original postulate by Eigen and Schuster (1979) was that both nucleic acids and proteins were required to establish a hypercycle. A few years later of course (1982) ribozymes were discovered, negating this requirement in a strict sense. While the authors do bring this up later, this present section seems a bit too elaborately focused on this idea, which then is obviated.
: According to suggestions, we changed the “Formation of the First Hypercycles” section: 
: &quot;Eigen made several assumptions about conditions that led to the formation of the first hypercycles.[2] Some of them were the consequence of the lack of knowledge about ribozymes which were discovered few years after the introduction of the hypercycle concept[24][25] and negated Eigen’s assumptions in the strict sense. The primary of them was that the formation of hypercycles had required availability of both types of chains – nucleic acids forming a quasispecies population and proteins with enzymatic functions. Nowadays, taking into account the knowledge about ribozymes, it may be assumed that hypercycle’s members were selected from the quasispecies population and the enzymatic function was performed by RNA. According to the hypercycle theory, the first primitive polymerase emerged precisely from this population. As a consequence, the catalysed replication could exceed the uncatalysed reactions and the system could grow faster. However, this rapid growth was a threat for the emerging system as the whole system could lose control over the relative amount of the RNAs with enzymatic function. The system required more reliable control of its constituents, for example by incorporating the coupling of essential RNAs into a positive feedback loop. Without this feedback loop the replicating system would be lost. These positive feedback loops formed the first hypercycles.

: In the process described above, the fact that the first hypercycles originated from the quasispecies population (a population of similar sequences) created a significant advantage. One possibility of linking different chains I, which is relatively easy to achieve taking into account the quasispecies properties, is that the one chain I improves the synthesis of the similar chain I’. In this way the existence of similar sequences I originating from the same quasispecies population promotes the creation of the linkage between molecules I and I’.&quot;


5. The “Origin of the Translation Code” section is far too in depth and focused on outdated ideas. I would suggest eliminating this as a stand-alone section, and just mention one or two points about the genetic code elsewhere. The code evolution theories mentioned here were those favored by Eigen in the 1970s (e.g., the RNY code), but there are now hundreds of newer theories of how the code was established and later evolved.
: We removed the “Origin of the Translation Code” section. And put few sentences about the RNY and RRY codes at the end of &quot;Hypercycle with translation&quot; section. These are: &quot;Coupling nucleic acids with proteins in such a model of hypercycle with translation demanded the proper model for the origin of translation code as a necessary condition to the origin of hypercycle organization. At the time of hypercycle theory formulation two models for the origin of translation code were proposed by Crick and his collaborators (Crick et al., 1976). These were models stating that the first codons were constructed according to either an RRY or an RNY scheme, where R stands for the purine base, Y for pyrimidine and N for any base, with the latter assumed to be more reliable. Nowadays, it is assumed that hypercycle model could be realized by utilization of ribozymes without the need of hypercycle with translation.&quot;

6. In the “Hypercycles and Ribozymes” section, I would say, “In 2001 a partial RNA polymerase ribozyme was designed via …” (note the “a” and the word “partial”). The 2001 version could only catalyze the polymerization of about 14 nucleotides, even though it was a ribozyme that was about 200 nucleotides long. Similarly, the most “up-to-date” version of this catalyst is described in Mutschler et al. (2015; ''Nature Chemistry'' 7:502-508), and this should be referenced. This molecule is still a “partial” RNA replicase ribozyme because, while it can catalyze polymerization of a template of its own length, it cannot replicate its own sequence. Thus we still don’t have a true replicase ribozyme in hand yet. This molecule is about 200 nt long. {Notably though, Mutschler et al. (2015) showed that it could be synthesized in situ from the ligation of four smaller fragments, akin to our recombination of the Azoarcus ribozyme from four fragments (e.g., Hayden &amp; Lehman 2006; ''Chemistry &amp; Biology'' 13:909-918). Thus there is a further similarity to – but not demonstration of – a hypercyclic system.}
: We changed the &quot;Hypercycles and Ribozymes&quot; section according to suggestions. We added word &quot;a partial&quot; into the sentence “In 2001 a partial RNA polymerase ribozyme was designed via …”. Furthermore, we expanded this section by adding information about the most up-to-date version of this ribozyme with the appropriate reference Mutschler et al. (2015; ''Nature Chemistry'' 7:502-508). We also added the information about a cross-chiral RNA polymerase ribozyme (Szczepanski and Joyce, 2014).
: &quot;In 2001, a partial RNA polymerase ribozyme was designed via a directed evolution (Johnston et al., 2001). However, it was able to catalyze only a polymerization of a chain having size of about 14 nucleotides, even though, it was 200 nucleotides long. The most up-to-date version of this polymerase was shown in 2015 (Mutschler et al., 2015). While it has an ability to catalyze polymerization of longer sequences, even of its own length, it cannot replicate itself. In 2014 a cross-chiral RNA polymerase ribozyme was demonstrated(Szczepanski and Joyce, 2014). It was hypothesized that it offers a new mode of recognition between an enzyme and substrates, which is based on the shape of the substrate, and allows avoiding the Watson-Crick pairing and therefore may provide greater sequences generality.&quot;
: We also pointed out that Mutschler et al. (2015) showed that their polymerase ribozyme could be synthesized in situ from the ligation of four smaller fragments, akin to the recombination of the Azoarcus ribozyme from four fragments (e.g., Hayden &amp; Lehman 2006; ''Chemistry &amp; Biology'' 13:909-918). Moreover, we underlined that, again, this is not a demonstration of a hypercyclic system.
: &quot;Another experiment performed by Mutschler et al. (Mutschler et al., 2015) showed that the RNA polymerase ribozyme, which they described, can be synthesized in situ from the ligation of four smaller fragments, akin to a recombination of Azoarcus ribozyme from four inactive oligonucleotide fragments described by Hayden and Lehman (Hayden and Lehman, 2006). Apart from a substantial contribution of the above experiments to the research on origin of life, it has not proved existence of hypercycles experimentally.&quot;

7. In describing our Azoarcus system, the word “mutant” should be replaced by “genotype” as there is no mutation per se in this system, at least as the term is normally understood.
: According to suggestion, we change the word &quot;mutant&quot; into &quot;genotype&quot;.

8. In the “Hypercycles and Ribozymes” section, there are several missing articles (“a” or “the”); for example it should read, “An RNA ligase in turn could link…”
: Thank you for this remark, we did our best to fix this problem.

=== Review by Mauro Santos===

To have an easy reading and comprehensible review of what hypercycles are or are not is a welcome and much needed contribution. Overall, I think this is a nice input but in my view it needs to elaborate and expand a little bit on some issues. 
 “Error threshold problem”
Because this important problem motivated the hypercycle, it would be probably fine to remind that the genome size n of any organism is roughly the inverse of the mutation rate per site and replication [Drake J.W. Rates of spontaneous mutation among RNA viruses. Proc. Natl. Acad. Sci. USA, 90, 4171–4175 (1993). Drake J.W., Charlesworth B., Charlesworth D., and Crow J.F. Rates of spontaneous mutations. Genetics, 148, 1667–1686 (1998)]. This can be visually appreciated by plotting the data in Drake et al. with genome size in the x-axis and log p (p is the per-digit error rate) in the y-axis. This plot can be seen in Stadler BMR, Stadler PF. 2003. Molecular replicator dynamics. Adv Complex Syst 6:47–77.
 “Evolutionary dynamics”
I agree that it might be good to note that the hypercycle conditions are a special case of the replicator equation. In the hypercycle theory Eigen and Schuster distinguished between subexponential, exponential and hyperbolic growth. The idea that ‘when one hypercycle wins the selection and dominates the population is very difficult to replace it’ is based on exponential growth. However, Szathmáry (Szathmáry E. and Gladkih I. 1989. Sub-exponential growth and coexistence of nonenzymatically replicating templates. J. theor. Biol., 138, 55–58) pointed out that unconditional coexistence can be obtained with subexponential or parabolic growth. Because a common problem of non-enzymatic artificial replicator systems is product inhibition leading to parabolic instead of exponential or Malthusian growth, a word of caution would be needed.
 “Compartmentalization and genome integration”
The first to discuss so-called package models where Bresch et al. (Bresch, C., Niesert, U. &amp; Harnasch, D. 1980. Hypercycles, parasites and packages. J. theor. Biol. 85, 399–405). They proposed the package model because problems with hypercycles arise when mutations are taken into account (i.e., parasites or short-cuts). In particular, they worried about the parasite problem originally introduced by Maynard Smith. Another important point is that adaptive evolution requires the package of transmissible information for advantageous mutations in order not to aid less-efficient copies of the gene. 
I don’t agree with the claim that “Such compartmentalization is an evolutionary consequence of hypercyclic organization”. Actually, the point of the stochastic corrector model initially developed by Szathmáry and Demeter was to ask whether or not the package of a truly hypercyclic system into compartments is a necessary intermediate stage of evolution. In essence, one of the main aims of the stochastic corrector model was to solve the parasite problem. Remember that this model was initially published in 1987, some years after Maynard Smith called attention to the parasite problem and a few years before this problem was tackled by Boerlijst and Hogeweg using an explicit spatial model. Actually, Zintzaras et al. (Zintzaras, E., M. Santos and E. Szathmáry. 2002. &quot;Living&quot; under the challenge of information decay: the stochastic corrector model vs. hypercycles. J. theor. Biol. 217: 167-181) showed that compartmentalized hypercycles are more sensitive to the input of deleterious mutations than a simple package of competing genes. However, it should be acknowledged that package models do not solve the error threshold problem that originally motivated the hypercycle.

Another issue that I want to raise is whether or not hypercycles have been experimentally realized. The authors write that “In 2012, Vaidya et al. published the first experimental proof for the emergence of a cooperative network among fragments of ribozymes which have the ability to self-assemble, and demonstrated their advantages over self-replicating cycles.” Eörs Szathmáry (2013. On the propagation of a conceptual error concerning hypercycles and cooperation. Journal of Systems Chemistry 4:1) has published a critical appraisal on conceptual errors in the literature concerning hypercycles and molecular cooperation. The authors should read this paper to avoid making the same mistake.
  “Open problems and reformulations”
The authors refer here to Maynard Smith paper raising the problem of parasites. However, I think this is a somehow solved problem and should be discussed in a different context; e.g. in the context of compartments.
  “References”
In some cases authors’ names are written in full whilst in other cases only the initial letter is provided. This should be fixed.
: According to suggestion we fixed the problem with inconsistent citation style.</text>
      <sha1>n82olo6c8cg1bu98lnan64qzqaojkmp</sha1>
    </revision>
    <revision>
      <id>4948</id>
      <parentid>4947</parentid>
      <timestamp>2016-02-13T09:15:32Z</timestamp>
      <contributor>
        <username>Swasik</username>
        <id>68</id>
      </contributor>
      <comment>/* Review by Mauro Santos */</comment>
      <model>wikitext</model>
      <format>text/x-wiki</format>
      <text xml:space="preserve" bytes="24863">==Reviews==

: &lt;b&gt;We would like to thank the Referees for thorough reading of our Hypercycle article and very detailed suggestions regarding its improvement. We have considered all the remarks and we address them below, point-by-point.&lt;/b&gt;

=== Review by Niles Lehman===
This Topic Page is a good overview of the hypercycle concept and is a welcome addition to the Wiki compilation. In fact I searched for a Wiki page on hypercycles almost five years ago and was surprised that one did not exist. It is commendable that the authors have finally added one to our repertoire. 

Overall I feel that this is a nice coverage of the history and features of the hypercycle idea. I only have a few concrete suggestions for improvement.

1. In the first paragraph of the introduction, it might be good to note that the hypercycle conditions are a special case of the replicator equation, an important general idea in molecular evolutionary biology. The authors can then refer to their mathematical treatment below.

: We agree that it should be pointed out that hypercycles are a special case of the replicator equation. Therefore, according to the suggestion we added in the first paragraph an appropriate sentence &quot;The hypercycle is a special case of the replicator equation&quot; followed by the reference to the article of Peter Schuster and Karl Sigmund &quot;Replicator dynamics&quot; (J Theor Biol 1983, 100:533–538). Words &quot;replicator equation&quot; leads to the replicator equation page on wikipedia.

2. In the second paragraph of the introduction, I would say, “The coexistence of many genetically non-identical molecules makes it possible to maintain a high [not “higher”] genetic diversity of the population.”

: According to suggestion, we change the word &quot;higher&quot; to &quot;high&quot;.

3. In the third paragraph of the introduction, the authors bring up our experiments with a cooperative network of ribozymes (Vaidya et al., 2012). This is great, but it should be made explicit (either here, or in the more detailed description in the “Hypercycles and Ribozymes” section below) that this is not a demonstration of a hypercycle per se. This is because, while we have clear cooperation among recombinase ribozyme sub-networks, we did not see hyperbolic growth. See, and perhaps reference, the commentary by Szathmary (2013; ''Journal of Systems Chemistry'' 4:1) on this point.

: Thank you for pointed out this very important issue. We made several changes concerning this remark in order to make the meanining of the experiment more clear and explicit in contex of the hypercycles. Firstly, at the end of the third paragraph of the introduction, we added a sentence &quot;However, even though this experiment proves the existence of a cooperation among the recombinase ribozyme sub-networks, this cooperative network does not form a hypercycle per se, so we still lack the experimental demonstration of hypercycles.&quot; followed by the reference to the commentary by Szathmary (2013; ''Journal of Systems Chemistry'' 4:1). Secondly, in the second paragraph of the &quot;Hypercycles and ribozymes&quot; section, after &quot;Forty years after the publication of Manfred Eigen’s primary work dedicated to hypercycles, Vaidya et al. proved experimentally that ribozymes can form catalytic cycles and networks capable of expanding their sizes by incorporating new members.&quot; we added a sentence &quot;However, it is important to notice that this is not a demonstration of a hypercycle in accordance with its definition, but an example of a collectively autocatalytic set.&quot;. Words &quot;autocatalytic set&quot; lead to the appropriate wikipedia article about autocatalytic sets. Thirdly, at the end of the section &quot;Hypercycles and Ribozymes&quot; we expanded the issue and added sentences &quot;Another experiment performed by Mutschler et al. showed that the RNA polymerase ribozyme, which they described, can be synthesized in situ from the ligation of four smaller fragments, akin to a recombination of Azoarcus ribozyme from four inactive oligonucleotide fragments described by Hayden and Lehman. Apart from a substantial contribution of the above experiments to the research on origin of life, it has not proved existence of hypercycles experimentally.&quot; with appropriate citations of H Mutschler, A Wochner, P Holliger (2015) Freeze-thaw cycles as drivers of complex ribozyme assembly. Nat. Chem. 7:502-8 and  EJ Hayden, N Lehman (2006) Self-assembly of a group I intron from inactive oligonucleotide fragments. Chem. Biol. 13:909-18. Forthly, at the timeline at the begining we changed &quot;2012 – Vaidya et al. prove experimentally that ribozymes can form catalytic cyles&quot; into &quot;2012 – Vaidya et al. show experimentally that ribozymes can form collectively autocatalytic sets&quot; in order to make the meaning of the experiment more explicit at the first glimpse.

4. In the “Formation of the First Hypercycles” section, the discussion mentions a couple of times that the original postulate by Eigen and Schuster (1979) was that both nucleic acids and proteins were required to establish a hypercycle. A few years later of course (1982) ribozymes were discovered, negating this requirement in a strict sense. While the authors do bring this up later, this present section seems a bit too elaborately focused on this idea, which then is obviated.
: According to suggestions, we changed the “Formation of the First Hypercycles” section: 
: &quot;Eigen made several assumptions about conditions that led to the formation of the first hypercycles.[2] Some of them were the consequence of the lack of knowledge about ribozymes which were discovered few years after the introduction of the hypercycle concept[24][25] and negated Eigen’s assumptions in the strict sense. The primary of them was that the formation of hypercycles had required availability of both types of chains – nucleic acids forming a quasispecies population and proteins with enzymatic functions. Nowadays, taking into account the knowledge about ribozymes, it may be assumed that hypercycle’s members were selected from the quasispecies population and the enzymatic function was performed by RNA. According to the hypercycle theory, the first primitive polymerase emerged precisely from this population. As a consequence, the catalysed replication could exceed the uncatalysed reactions and the system could grow faster. However, this rapid growth was a threat for the emerging system as the whole system could lose control over the relative amount of the RNAs with enzymatic function. The system required more reliable control of its constituents, for example by incorporating the coupling of essential RNAs into a positive feedback loop. Without this feedback loop the replicating system would be lost. These positive feedback loops formed the first hypercycles.

: In the process described above, the fact that the first hypercycles originated from the quasispecies population (a population of similar sequences) created a significant advantage. One possibility of linking different chains I, which is relatively easy to achieve taking into account the quasispecies properties, is that the one chain I improves the synthesis of the similar chain I’. In this way the existence of similar sequences I originating from the same quasispecies population promotes the creation of the linkage between molecules I and I’.&quot;


5. The “Origin of the Translation Code” section is far too in depth and focused on outdated ideas. I would suggest eliminating this as a stand-alone section, and just mention one or two points about the genetic code elsewhere. The code evolution theories mentioned here were those favored by Eigen in the 1970s (e.g., the RNY code), but there are now hundreds of newer theories of how the code was established and later evolved.
: We removed the “Origin of the Translation Code” section. And put few sentences about the RNY and RRY codes at the end of &quot;Hypercycle with translation&quot; section. These are: &quot;Coupling nucleic acids with proteins in such a model of hypercycle with translation demanded the proper model for the origin of translation code as a necessary condition to the origin of hypercycle organization. At the time of hypercycle theory formulation two models for the origin of translation code were proposed by Crick and his collaborators (Crick et al., 1976). These were models stating that the first codons were constructed according to either an RRY or an RNY scheme, where R stands for the purine base, Y for pyrimidine and N for any base, with the latter assumed to be more reliable. Nowadays, it is assumed that hypercycle model could be realized by utilization of ribozymes without the need of hypercycle with translation.&quot;

6. In the “Hypercycles and Ribozymes” section, I would say, “In 2001 a partial RNA polymerase ribozyme was designed via …” (note the “a” and the word “partial”). The 2001 version could only catalyze the polymerization of about 14 nucleotides, even though it was a ribozyme that was about 200 nucleotides long. Similarly, the most “up-to-date” version of this catalyst is described in Mutschler et al. (2015; ''Nature Chemistry'' 7:502-508), and this should be referenced. This molecule is still a “partial” RNA replicase ribozyme because, while it can catalyze polymerization of a template of its own length, it cannot replicate its own sequence. Thus we still don’t have a true replicase ribozyme in hand yet. This molecule is about 200 nt long. {Notably though, Mutschler et al. (2015) showed that it could be synthesized in situ from the ligation of four smaller fragments, akin to our recombination of the Azoarcus ribozyme from four fragments (e.g., Hayden &amp; Lehman 2006; ''Chemistry &amp; Biology'' 13:909-918). Thus there is a further similarity to – but not demonstration of – a hypercyclic system.}
: We changed the &quot;Hypercycles and Ribozymes&quot; section according to suggestions. We added word &quot;a partial&quot; into the sentence “In 2001 a partial RNA polymerase ribozyme was designed via …”. Furthermore, we expanded this section by adding information about the most up-to-date version of this ribozyme with the appropriate reference Mutschler et al. (2015; ''Nature Chemistry'' 7:502-508). We also added the information about a cross-chiral RNA polymerase ribozyme (Szczepanski and Joyce, 2014).
: &quot;In 2001, a partial RNA polymerase ribozyme was designed via a directed evolution (Johnston et al., 2001). However, it was able to catalyze only a polymerization of a chain having size of about 14 nucleotides, even though, it was 200 nucleotides long. The most up-to-date version of this polymerase was shown in 2015 (Mutschler et al., 2015). While it has an ability to catalyze polymerization of longer sequences, even of its own length, it cannot replicate itself. In 2014 a cross-chiral RNA polymerase ribozyme was demonstrated(Szczepanski and Joyce, 2014). It was hypothesized that it offers a new mode of recognition between an enzyme and substrates, which is based on the shape of the substrate, and allows avoiding the Watson-Crick pairing and therefore may provide greater sequences generality.&quot;
: We also pointed out that Mutschler et al. (2015) showed that their polymerase ribozyme could be synthesized in situ from the ligation of four smaller fragments, akin to the recombination of the Azoarcus ribozyme from four fragments (e.g., Hayden &amp; Lehman 2006; ''Chemistry &amp; Biology'' 13:909-918). Moreover, we underlined that, again, this is not a demonstration of a hypercyclic system.
: &quot;Another experiment performed by Mutschler et al. (Mutschler et al., 2015) showed that the RNA polymerase ribozyme, which they described, can be synthesized in situ from the ligation of four smaller fragments, akin to a recombination of Azoarcus ribozyme from four inactive oligonucleotide fragments described by Hayden and Lehman (Hayden and Lehman, 2006). Apart from a substantial contribution of the above experiments to the research on origin of life, it has not proved existence of hypercycles experimentally.&quot;

7. In describing our Azoarcus system, the word “mutant” should be replaced by “genotype” as there is no mutation per se in this system, at least as the term is normally understood.
: According to suggestion, we change the word &quot;mutant&quot; into &quot;genotype&quot;.

8. In the “Hypercycles and Ribozymes” section, there are several missing articles (“a” or “the”); for example it should read, “An RNA ligase in turn could link…”
: Thank you for this remark, we did our best to fix this problem.

=== Review by Mauro Santos===

To have an easy reading and comprehensible review of what hypercycles are or are not is a welcome and much needed contribution. Overall, I think this is a nice input but in my view it needs to elaborate and expand a little bit on some issues. 
 “Error threshold problem”
Because this important problem motivated the hypercycle, it would be probably fine to remind that the genome size n of any organism is roughly the inverse of the mutation rate per site and replication [Drake J.W. Rates of spontaneous mutation among RNA viruses. Proc. Natl. Acad. Sci. USA, 90, 4171–4175 (1993). Drake J.W., Charlesworth B., Charlesworth D., and Crow J.F. Rates of spontaneous mutations. Genetics, 148, 1667–1686 (1998)]. This can be visually appreciated by plotting the data in Drake et al. with genome size in the x-axis and log p (p is the per-digit error rate) in the y-axis. This plot can be seen in Stadler BMR, Stadler PF. 2003. Molecular replicator dynamics. Adv Complex Syst 6:47–77.
: Thank you for pointing this out, we added an appropriate information in the mentioned section:
: &quot;Moreover, it was shown that the genome size of any organism is roughly equal to the inverse of mutation rate per site per replication (Drake, 1993; Drake et al., 1998, Stadler and Stadler, 2003), therefore, high mutation rate imposes a serious limitation to the length of the genome.&quot;

 “Evolutionary dynamics”
I agree that it might be good to note that the hypercycle conditions are a special case of the replicator equation. 
: We added the information that hypercycles are the special case of the replicator equation in the first paragraph of the introduction. 
In the hypercycle theory Eigen and Schuster distinguished between subexponential, exponential and hyperbolic growth. The idea that ‘when one hypercycle wins the selection and dominates the population is very difficult to replace it’ is based on exponential growth. However, Szathmáry (Szathmáry E. and Gladkih I. 1989. Sub-exponential growth and coexistence of nonenzymatically replicating templates. J. theor. Biol., 138, 55–58) pointed out that unconditional coexistence can be obtained with subexponential or parabolic growth. Because a common problem of non-enzymatic artificial replicator systems is product inhibition leading to parabolic instead of exponential or Malthusian growth, a word of caution would be needed.
: According to suggestions, we expanded the section &quot;Evolutionary dynamics&quot; by adding a paragraph:
: &quot;The idea of hypercycle’s robustness described above results from an exponential growth of its constituents caused by catalytic support. However, Szathmary and Gladkih showed that an unconditional coexistence can be obtained even in the case of a non-enzymatic template replication which leads to a subexponential or a parabolic growth (Szathmary and Gladkih, 1989). This could be observed during stages preceding a catalytic replication that are necessary for the formation of hypercycles. The coexistence of various non-enzymatically replicating sequences could help to maintain a sufficient diversity of RNA modules used later to build molecules with catalytic functions.&quot;

 “Compartmentalization and genome integration”
The first to discuss so-called package models where Bresch et al. (Bresch, C., Niesert, U. &amp; Harnasch, D. 1980. Hypercycles, parasites and packages. J. theor. Biol. 85, 399–405). They proposed the package model because problems with hypercycles arise when mutations are taken into account (i.e., parasites or short-cuts). In particular, they worried about the parasite problem originally introduced by Maynard Smith. Another important point is that adaptive evolution requires the package of transmissible information for advantageous mutations in order not to aid less-efficient copies of the gene. 
I don’t agree with the claim that “Such compartmentalization is an evolutionary consequence of hypercyclic organization”. Actually, the point of the stochastic corrector model initially developed by Szathmáry and Demeter was to ask whether or not the package of a truly hypercyclic system into compartments is a necessary intermediate stage of evolution. In essence, one of the main aims of the stochastic corrector model was to solve the parasite problem. Remember that this model was initially published in 1987, some years after Maynard Smith called attention to the parasite problem and a few years before this problem was tackled by Boerlijst and Hogeweg using an explicit spatial model. Actually, Zintzaras et al. (Zintzaras, E., M. Santos and E. Szathmáry. 2002. &quot;Living&quot; under the challenge of information decay: the stochastic corrector model vs. hypercycles. J. theor. Biol. 217: 167-181) showed that compartmentalized hypercycles are more sensitive to the input of deleterious mutations than a simple package of competing genes. However, it should be acknowledged that package models do not solve the error threshold problem that originally motivated the hypercycle.
: Thank you for raising this importaint issue. We revised the problem with a compartmentalzation in the context of hypercycles. Firsly, we removed the sentence &quot;Such compartmentalization is an evolutionary consequence of hypercyclic organization&quot;. Secondly, we expanded the section by adding new paragraph:
: &quot;In the initial works the compartmentation was stated as an evolutionary consequence of the hypercyclic organization. Bresch et al.(Bresch et al., 1980) raised an objection that hypercyclic organization is not necessary if compartments are taken into account. They proposed the so-called package model in which one type of a polymerase is sufficient and copies all polynucleotide chains which contain a special recognition motif. However as pointed by authors, contrary to hypercycles, such packages are vulnerable to deleterious mutations, as well as a fluctuation abyss, resulting in packages that lack one of the essential RNA molecules. Eigen et al. (Eigen et al., 1980) argued that simple package of genes cannot solve the information integration problem and hypercycles cannot be simply replaced by compartments, but compartments may assist hypercycles. This problem however raised more objections and Szathmary and Demeter reconsidered whether packing hypercycles into compartments is a necessary intermediate stage of the evolution. They invented a stochastic corrector model (Szathmary and Demeter, 1987) that assumed that replicative templates compete within compartments and selective values of these compartments depend on the internal composition of templates. Numerical simulations showed that when stochastic effects are taken into account, compartmentation is sufficient to integrate information dispersed in competitive replicators without the need of hypercycle organization. Moreover, Zintras et al. (Zintras et al., 2002) showed that compartmentalized hypercycles are more sensitive to the input of deleterious mutations than a simple package of competing genes. However, packages models do not solve the error threshold problem that originally motivated the hypercycle.&quot;

Another issue that I want to raise is whether or not hypercycles have been experimentally realized. The authors write that “In 2012, Vaidya et al. published the first experimental proof for the emergence of a cooperative network among fragments of ribozymes which have the ability to self-assemble, and demonstrated their advantages over self-replicating cycles.” Eörs Szathmáry (2013. On the propagation of a conceptual error concerning hypercycles and cooperation. Journal of Systems Chemistry 4:1) has published a critical appraisal on conceptual errors in the literature concerning hypercycles and molecular cooperation. The authors should read this paper to avoid making the same mistake.
: Indeed, we agree that it should be underlined that Vaidya et al. experiment is not the demonstration of hypercycles, but an example of collectivey autocatalytic set. We made several changes to highlight this.
: Firstly, at the end of the third paragraph of the introduction, we added a sentence &quot;However, even though this experiment proves the existence of a cooperation among the recombinase ribozyme sub-networks, this cooperative network does not form a hypercycle per se, so we still lack the experimental demonstration of hypercycles.&quot; followed by the reference to the commentary by Szathmary (2013; Journal of Systems Chemistry 4:1). Secondly, in the second paragraph of the &quot;Hypercycles and ribozymes&quot; section, after &quot;Forty years after the publication of Manfred Eigen’s primary work dedicated to hypercycles, Vaidya et al. proved experimentally that ribozymes can form catalytic cycles and networks capable of expanding their sizes by incorporating new members.&quot; we added a sentence &quot;However, it is important to notice that this is not a demonstration of a hypercycle in accordance with its definition, but an example of a collectively autocatalytic set.&quot;. Words &quot;autocatalytic set&quot; lead to the appropriate wikipedia article about autocatalytic sets. Thirdly, at the end of the section &quot;Hypercycles and Ribozymes&quot; we expanded the issue and added sentences &quot;Another experiment performed by Mutschler et al. showed that the RNA polymerase ribozyme, which they described, can be synthesized in situ from the ligation of four smaller fragments, akin to a recombination of Azoarcus ribozyme from four inactive oligonucleotide fragments described by Hayden and Lehman. Apart from a substantial contribution of the above experiments to the research on origin of life, it has not proved existence of hypercycles experimentally.&quot; with appropriate citations of H Mutschler, A Wochner, P Holliger (2015) Freeze-thaw cycles as drivers of complex ribozyme assembly. Nat. Chem. 7:502-8 and EJ Hayden, N Lehman (2006) Self-assembly of a group I intron from inactive oligonucleotide fragments. Chem. Biol. 13:909-18. Forthly, at the timeline at the begining we changed &quot;2012 – Vaidya et al. prove experimentally that ribozymes can form catalytic cyles&quot; into &quot;2012 – Vaidya et al. show experimentally that ribozymes can form collectively autocatalytic sets&quot; in order to make the meaning of the experiment more explicit at the first glimpse.

  “Open problems and reformulations”
The authors refer here to Maynard Smith paper raising the problem of parasites. However, I think this is a somehow solved problem and should be discussed in a different context; e.g. in the context of compartments.
: Thank you for this suggestion. We changed the name of the section into &quot;Related problems and reformulations&quot;. Moreover, we wanted to separate the related problems concerning the hypercyclic organization from the hypercycle's description, also regarding the compartmentalization, even though problems with parasites motivated several authors to analyze compartmentalized systems. We would like also to sress that wikipedia pages are not always read from top to bottom so repeating some information in different context might be beneficial. Taking all of these into account, we made following changes:
: We expanded the &quot;Compartmentalization and genome integration&quot; section in the way described above.
: We changed and expanded the second paragraph of the &quot;Related problems and reformulations&quot;:
: &quot;Several researchers proposed a solution to these problems by introducing space into the initial model either explicitily (Boerlijst and Hogeweg, 1991a; Boerlijst and Hogeweg, 1991b; McCaskill et al., 2001; Szabo et al., 2002) or in a form of a spatial segregation within compartmens (Bresch et al, 1980; Szathmary and Demeter, 1987). Bresch et al.(Bresch et al, 1980) proposed a package model as a solution for the parasite problem. Later on Szathmary and Demeter (Szathmary and Demeter, 1987) proposed a stochastic corrector machine model. Both compartmentalized systems proved to be robust against parasites, however, it should be noted, that packages models do not solve the error threshold problem that originally motivated the hypercycle.
  “References”
In some cases authors’ names are written in full whilst in other cases only the initial letter is provided. This should be fixed.
: According to suggestion we fixed the problem with inconsistent citation style.</text>
      <sha1>fxslajna8x338z2s9onv942v09v4hbz</sha1>
    </revision>
    <revision>
      <id>4961</id>
      <parentid>4948</parentid>
      <timestamp>2016-02-13T11:52:15Z</timestamp>
      <contributor>
        <username>Swasik</username>
        <id>68</id>
      </contributor>
      <comment>/* Review by Niles Lehman */</comment>
      <model>wikitext</model>
      <format>text/x-wiki</format>
      <text xml:space="preserve" bytes="24864">==Reviews==

: &lt;b&gt;We would like to thank the Referees for thorough reading of our Hypercycle article and very detailed suggestions regarding its improvement. We have considered all the remarks and we address them below, point-by-point.&lt;/b&gt;

=== Review by Niles Lehman===
This Topic Page is a good overview of the hypercycle concept and is a welcome addition to the Wiki compilation. In fact I searched for a Wiki page on hypercycles almost five years ago and was surprised that one did not exist. It is commendable that the authors have finally added one to our repertoire. 

Overall I feel that this is a nice coverage of the history and features of the hypercycle idea. I only have a few concrete suggestions for improvement.

1. In the first paragraph of the introduction, it might be good to note that the hypercycle conditions are a special case of the replicator equation, an important general idea in molecular evolutionary biology. The authors can then refer to their mathematical treatment below.

: We agree that it should be pointed out that hypercycles are a special case of the replicator equation. Therefore, according to the suggestion we added in the first paragraph an appropriate sentence &quot;The hypercycle is a special case of the replicator equation&quot; followed by the reference to the article of Peter Schuster and Karl Sigmund &quot;Replicator dynamics&quot; (J Theor Biol 1983, 100:533–538). Words &quot;replicator equation&quot; leads to the replicator equation page on wikipedia.

2. In the second paragraph of the introduction, I would say, “The coexistence of many genetically non-identical molecules makes it possible to maintain a high [not “higher”] genetic diversity of the population.”

: According to suggestion, we changed the word &quot;higher&quot; to &quot;high&quot;.

3. In the third paragraph of the introduction, the authors bring up our experiments with a cooperative network of ribozymes (Vaidya et al., 2012). This is great, but it should be made explicit (either here, or in the more detailed description in the “Hypercycles and Ribozymes” section below) that this is not a demonstration of a hypercycle per se. This is because, while we have clear cooperation among recombinase ribozyme sub-networks, we did not see hyperbolic growth. See, and perhaps reference, the commentary by Szathmary (2013; ''Journal of Systems Chemistry'' 4:1) on this point.

: Thank you for pointed out this very important issue. We made several changes concerning this remark in order to make the meanining of the experiment more clear and explicit in contex of the hypercycles. Firstly, at the end of the third paragraph of the introduction, we added a sentence &quot;However, even though this experiment proves the existence of a cooperation among the recombinase ribozyme sub-networks, this cooperative network does not form a hypercycle per se, so we still lack the experimental demonstration of hypercycles.&quot; followed by the reference to the commentary by Szathmary (2013; ''Journal of Systems Chemistry'' 4:1). Secondly, in the second paragraph of the &quot;Hypercycles and ribozymes&quot; section, after &quot;Forty years after the publication of Manfred Eigen’s primary work dedicated to hypercycles, Vaidya et al. proved experimentally that ribozymes can form catalytic cycles and networks capable of expanding their sizes by incorporating new members.&quot; we added a sentence &quot;However, it is important to notice that this is not a demonstration of a hypercycle in accordance with its definition, but an example of a collectively autocatalytic set.&quot;. Words &quot;autocatalytic set&quot; lead to the appropriate wikipedia article about autocatalytic sets. Thirdly, at the end of the section &quot;Hypercycles and Ribozymes&quot; we expanded the issue and added sentences &quot;Another experiment performed by Mutschler et al. showed that the RNA polymerase ribozyme, which they described, can be synthesized in situ from the ligation of four smaller fragments, akin to a recombination of Azoarcus ribozyme from four inactive oligonucleotide fragments described by Hayden and Lehman. Apart from a substantial contribution of the above experiments to the research on origin of life, it has not proved existence of hypercycles experimentally.&quot; with appropriate citations of H Mutschler, A Wochner, P Holliger (2015) Freeze-thaw cycles as drivers of complex ribozyme assembly. Nat. Chem. 7:502-8 and  EJ Hayden, N Lehman (2006) Self-assembly of a group I intron from inactive oligonucleotide fragments. Chem. Biol. 13:909-18. Forthly, at the timeline at the begining we changed &quot;2012 – Vaidya et al. prove experimentally that ribozymes can form catalytic cyles&quot; into &quot;2012 – Vaidya et al. show experimentally that ribozymes can form collectively autocatalytic sets&quot; in order to make the meaning of the experiment more explicit at the first glimpse.

4. In the “Formation of the First Hypercycles” section, the discussion mentions a couple of times that the original postulate by Eigen and Schuster (1979) was that both nucleic acids and proteins were required to establish a hypercycle. A few years later of course (1982) ribozymes were discovered, negating this requirement in a strict sense. While the authors do bring this up later, this present section seems a bit too elaborately focused on this idea, which then is obviated.
: According to suggestions, we changed the “Formation of the First Hypercycles” section: 
: &quot;Eigen made several assumptions about conditions that led to the formation of the first hypercycles.[2] Some of them were the consequence of the lack of knowledge about ribozymes which were discovered few years after the introduction of the hypercycle concept[24][25] and negated Eigen’s assumptions in the strict sense. The primary of them was that the formation of hypercycles had required availability of both types of chains – nucleic acids forming a quasispecies population and proteins with enzymatic functions. Nowadays, taking into account the knowledge about ribozymes, it may be assumed that hypercycle’s members were selected from the quasispecies population and the enzymatic function was performed by RNA. According to the hypercycle theory, the first primitive polymerase emerged precisely from this population. As a consequence, the catalysed replication could exceed the uncatalysed reactions and the system could grow faster. However, this rapid growth was a threat for the emerging system as the whole system could lose control over the relative amount of the RNAs with enzymatic function. The system required more reliable control of its constituents, for example by incorporating the coupling of essential RNAs into a positive feedback loop. Without this feedback loop the replicating system would be lost. These positive feedback loops formed the first hypercycles.

: In the process described above, the fact that the first hypercycles originated from the quasispecies population (a population of similar sequences) created a significant advantage. One possibility of linking different chains I, which is relatively easy to achieve taking into account the quasispecies properties, is that the one chain I improves the synthesis of the similar chain I’. In this way the existence of similar sequences I originating from the same quasispecies population promotes the creation of the linkage between molecules I and I’.&quot;


5. The “Origin of the Translation Code” section is far too in depth and focused on outdated ideas. I would suggest eliminating this as a stand-alone section, and just mention one or two points about the genetic code elsewhere. The code evolution theories mentioned here were those favored by Eigen in the 1970s (e.g., the RNY code), but there are now hundreds of newer theories of how the code was established and later evolved.
: We removed the “Origin of the Translation Code” section. And put few sentences about the RNY and RRY codes at the end of &quot;Hypercycle with translation&quot; section. These are: &quot;Coupling nucleic acids with proteins in such a model of hypercycle with translation demanded the proper model for the origin of translation code as a necessary condition to the origin of hypercycle organization. At the time of hypercycle theory formulation two models for the origin of translation code were proposed by Crick and his collaborators (Crick et al., 1976). These were models stating that the first codons were constructed according to either an RRY or an RNY scheme, where R stands for the purine base, Y for pyrimidine and N for any base, with the latter assumed to be more reliable. Nowadays, it is assumed that hypercycle model could be realized by utilization of ribozymes without the need of hypercycle with translation.&quot;

6. In the “Hypercycles and Ribozymes” section, I would say, “In 2001 a partial RNA polymerase ribozyme was designed via …” (note the “a” and the word “partial”). The 2001 version could only catalyze the polymerization of about 14 nucleotides, even though it was a ribozyme that was about 200 nucleotides long. Similarly, the most “up-to-date” version of this catalyst is described in Mutschler et al. (2015; ''Nature Chemistry'' 7:502-508), and this should be referenced. This molecule is still a “partial” RNA replicase ribozyme because, while it can catalyze polymerization of a template of its own length, it cannot replicate its own sequence. Thus we still don’t have a true replicase ribozyme in hand yet. This molecule is about 200 nt long. {Notably though, Mutschler et al. (2015) showed that it could be synthesized in situ from the ligation of four smaller fragments, akin to our recombination of the Azoarcus ribozyme from four fragments (e.g., Hayden &amp; Lehman 2006; ''Chemistry &amp; Biology'' 13:909-918). Thus there is a further similarity to – but not demonstration of – a hypercyclic system.}
: We changed the &quot;Hypercycles and Ribozymes&quot; section according to suggestions. We added word &quot;a partial&quot; into the sentence “In 2001 a partial RNA polymerase ribozyme was designed via …”. Furthermore, we expanded this section by adding information about the most up-to-date version of this ribozyme with the appropriate reference Mutschler et al. (2015; ''Nature Chemistry'' 7:502-508). We also added the information about a cross-chiral RNA polymerase ribozyme (Szczepanski and Joyce, 2014).
: &quot;In 2001, a partial RNA polymerase ribozyme was designed via a directed evolution (Johnston et al., 2001). However, it was able to catalyze only a polymerization of a chain having size of about 14 nucleotides, even though, it was 200 nucleotides long. The most up-to-date version of this polymerase was shown in 2015 (Mutschler et al., 2015). While it has an ability to catalyze polymerization of longer sequences, even of its own length, it cannot replicate itself. In 2014 a cross-chiral RNA polymerase ribozyme was demonstrated(Szczepanski and Joyce, 2014). It was hypothesized that it offers a new mode of recognition between an enzyme and substrates, which is based on the shape of the substrate, and allows avoiding the Watson-Crick pairing and therefore may provide greater sequences generality.&quot;
: We also pointed out that Mutschler et al. (2015) showed that their polymerase ribozyme could be synthesized in situ from the ligation of four smaller fragments, akin to the recombination of the Azoarcus ribozyme from four fragments (e.g., Hayden &amp; Lehman 2006; ''Chemistry &amp; Biology'' 13:909-918). Moreover, we underlined that, again, this is not a demonstration of a hypercyclic system.
: &quot;Another experiment performed by Mutschler et al. (Mutschler et al., 2015) showed that the RNA polymerase ribozyme, which they described, can be synthesized in situ from the ligation of four smaller fragments, akin to a recombination of Azoarcus ribozyme from four inactive oligonucleotide fragments described by Hayden and Lehman (Hayden and Lehman, 2006). Apart from a substantial contribution of the above experiments to the research on origin of life, it has not proved existence of hypercycles experimentally.&quot;

7. In describing our Azoarcus system, the word “mutant” should be replaced by “genotype” as there is no mutation per se in this system, at least as the term is normally understood.
: According to suggestion, we change the word &quot;mutant&quot; into &quot;genotype&quot;.

8. In the “Hypercycles and Ribozymes” section, there are several missing articles (“a” or “the”); for example it should read, “An RNA ligase in turn could link…”
: Thank you for this remark, we did our best to fix this problem.

=== Review by Mauro Santos===

To have an easy reading and comprehensible review of what hypercycles are or are not is a welcome and much needed contribution. Overall, I think this is a nice input but in my view it needs to elaborate and expand a little bit on some issues. 
 “Error threshold problem”
Because this important problem motivated the hypercycle, it would be probably fine to remind that the genome size n of any organism is roughly the inverse of the mutation rate per site and replication [Drake J.W. Rates of spontaneous mutation among RNA viruses. Proc. Natl. Acad. Sci. USA, 90, 4171–4175 (1993). Drake J.W., Charlesworth B., Charlesworth D., and Crow J.F. Rates of spontaneous mutations. Genetics, 148, 1667–1686 (1998)]. This can be visually appreciated by plotting the data in Drake et al. with genome size in the x-axis and log p (p is the per-digit error rate) in the y-axis. This plot can be seen in Stadler BMR, Stadler PF. 2003. Molecular replicator dynamics. Adv Complex Syst 6:47–77.
: Thank you for pointing this out, we added an appropriate information in the mentioned section:
: &quot;Moreover, it was shown that the genome size of any organism is roughly equal to the inverse of mutation rate per site per replication (Drake, 1993; Drake et al., 1998, Stadler and Stadler, 2003), therefore, high mutation rate imposes a serious limitation to the length of the genome.&quot;

 “Evolutionary dynamics”
I agree that it might be good to note that the hypercycle conditions are a special case of the replicator equation. 
: We added the information that hypercycles are the special case of the replicator equation in the first paragraph of the introduction. 
In the hypercycle theory Eigen and Schuster distinguished between subexponential, exponential and hyperbolic growth. The idea that ‘when one hypercycle wins the selection and dominates the population is very difficult to replace it’ is based on exponential growth. However, Szathmáry (Szathmáry E. and Gladkih I. 1989. Sub-exponential growth and coexistence of nonenzymatically replicating templates. J. theor. Biol., 138, 55–58) pointed out that unconditional coexistence can be obtained with subexponential or parabolic growth. Because a common problem of non-enzymatic artificial replicator systems is product inhibition leading to parabolic instead of exponential or Malthusian growth, a word of caution would be needed.
: According to suggestions, we expanded the section &quot;Evolutionary dynamics&quot; by adding a paragraph:
: &quot;The idea of hypercycle’s robustness described above results from an exponential growth of its constituents caused by catalytic support. However, Szathmary and Gladkih showed that an unconditional coexistence can be obtained even in the case of a non-enzymatic template replication which leads to a subexponential or a parabolic growth (Szathmary and Gladkih, 1989). This could be observed during stages preceding a catalytic replication that are necessary for the formation of hypercycles. The coexistence of various non-enzymatically replicating sequences could help to maintain a sufficient diversity of RNA modules used later to build molecules with catalytic functions.&quot;

 “Compartmentalization and genome integration”
The first to discuss so-called package models where Bresch et al. (Bresch, C., Niesert, U. &amp; Harnasch, D. 1980. Hypercycles, parasites and packages. J. theor. Biol. 85, 399–405). They proposed the package model because problems with hypercycles arise when mutations are taken into account (i.e., parasites or short-cuts). In particular, they worried about the parasite problem originally introduced by Maynard Smith. Another important point is that adaptive evolution requires the package of transmissible information for advantageous mutations in order not to aid less-efficient copies of the gene. 
I don’t agree with the claim that “Such compartmentalization is an evolutionary consequence of hypercyclic organization”. Actually, the point of the stochastic corrector model initially developed by Szathmáry and Demeter was to ask whether or not the package of a truly hypercyclic system into compartments is a necessary intermediate stage of evolution. In essence, one of the main aims of the stochastic corrector model was to solve the parasite problem. Remember that this model was initially published in 1987, some years after Maynard Smith called attention to the parasite problem and a few years before this problem was tackled by Boerlijst and Hogeweg using an explicit spatial model. Actually, Zintzaras et al. (Zintzaras, E., M. Santos and E. Szathmáry. 2002. &quot;Living&quot; under the challenge of information decay: the stochastic corrector model vs. hypercycles. J. theor. Biol. 217: 167-181) showed that compartmentalized hypercycles are more sensitive to the input of deleterious mutations than a simple package of competing genes. However, it should be acknowledged that package models do not solve the error threshold problem that originally motivated the hypercycle.
: Thank you for raising this importaint issue. We revised the problem with a compartmentalzation in the context of hypercycles. Firsly, we removed the sentence &quot;Such compartmentalization is an evolutionary consequence of hypercyclic organization&quot;. Secondly, we expanded the section by adding new paragraph:
: &quot;In the initial works the compartmentation was stated as an evolutionary consequence of the hypercyclic organization. Bresch et al.(Bresch et al., 1980) raised an objection that hypercyclic organization is not necessary if compartments are taken into account. They proposed the so-called package model in which one type of a polymerase is sufficient and copies all polynucleotide chains which contain a special recognition motif. However as pointed by authors, contrary to hypercycles, such packages are vulnerable to deleterious mutations, as well as a fluctuation abyss, resulting in packages that lack one of the essential RNA molecules. Eigen et al. (Eigen et al., 1980) argued that simple package of genes cannot solve the information integration problem and hypercycles cannot be simply replaced by compartments, but compartments may assist hypercycles. This problem however raised more objections and Szathmary and Demeter reconsidered whether packing hypercycles into compartments is a necessary intermediate stage of the evolution. They invented a stochastic corrector model (Szathmary and Demeter, 1987) that assumed that replicative templates compete within compartments and selective values of these compartments depend on the internal composition of templates. Numerical simulations showed that when stochastic effects are taken into account, compartmentation is sufficient to integrate information dispersed in competitive replicators without the need of hypercycle organization. Moreover, Zintras et al. (Zintras et al., 2002) showed that compartmentalized hypercycles are more sensitive to the input of deleterious mutations than a simple package of competing genes. However, packages models do not solve the error threshold problem that originally motivated the hypercycle.&quot;

Another issue that I want to raise is whether or not hypercycles have been experimentally realized. The authors write that “In 2012, Vaidya et al. published the first experimental proof for the emergence of a cooperative network among fragments of ribozymes which have the ability to self-assemble, and demonstrated their advantages over self-replicating cycles.” Eörs Szathmáry (2013. On the propagation of a conceptual error concerning hypercycles and cooperation. Journal of Systems Chemistry 4:1) has published a critical appraisal on conceptual errors in the literature concerning hypercycles and molecular cooperation. The authors should read this paper to avoid making the same mistake.
: Indeed, we agree that it should be underlined that Vaidya et al. experiment is not the demonstration of hypercycles, but an example of collectivey autocatalytic set. We made several changes to highlight this.
: Firstly, at the end of the third paragraph of the introduction, we added a sentence &quot;However, even though this experiment proves the existence of a cooperation among the recombinase ribozyme sub-networks, this cooperative network does not form a hypercycle per se, so we still lack the experimental demonstration of hypercycles.&quot; followed by the reference to the commentary by Szathmary (2013; Journal of Systems Chemistry 4:1). Secondly, in the second paragraph of the &quot;Hypercycles and ribozymes&quot; section, after &quot;Forty years after the publication of Manfred Eigen’s primary work dedicated to hypercycles, Vaidya et al. proved experimentally that ribozymes can form catalytic cycles and networks capable of expanding their sizes by incorporating new members.&quot; we added a sentence &quot;However, it is important to notice that this is not a demonstration of a hypercycle in accordance with its definition, but an example of a collectively autocatalytic set.&quot;. Words &quot;autocatalytic set&quot; lead to the appropriate wikipedia article about autocatalytic sets. Thirdly, at the end of the section &quot;Hypercycles and Ribozymes&quot; we expanded the issue and added sentences &quot;Another experiment performed by Mutschler et al. showed that the RNA polymerase ribozyme, which they described, can be synthesized in situ from the ligation of four smaller fragments, akin to a recombination of Azoarcus ribozyme from four inactive oligonucleotide fragments described by Hayden and Lehman. Apart from a substantial contribution of the above experiments to the research on origin of life, it has not proved existence of hypercycles experimentally.&quot; with appropriate citations of H Mutschler, A Wochner, P Holliger (2015) Freeze-thaw cycles as drivers of complex ribozyme assembly. Nat. Chem. 7:502-8 and EJ Hayden, N Lehman (2006) Self-assembly of a group I intron from inactive oligonucleotide fragments. Chem. Biol. 13:909-18. Forthly, at the timeline at the begining we changed &quot;2012 – Vaidya et al. prove experimentally that ribozymes can form catalytic cyles&quot; into &quot;2012 – Vaidya et al. show experimentally that ribozymes can form collectively autocatalytic sets&quot; in order to make the meaning of the experiment more explicit at the first glimpse.

  “Open problems and reformulations”
The authors refer here to Maynard Smith paper raising the problem of parasites. However, I think this is a somehow solved problem and should be discussed in a different context; e.g. in the context of compartments.
: Thank you for this suggestion. We changed the name of the section into &quot;Related problems and reformulations&quot;. Moreover, we wanted to separate the related problems concerning the hypercyclic organization from the hypercycle's description, also regarding the compartmentalization, even though problems with parasites motivated several authors to analyze compartmentalized systems. We would like also to sress that wikipedia pages are not always read from top to bottom so repeating some information in different context might be beneficial. Taking all of these into account, we made following changes:
: We expanded the &quot;Compartmentalization and genome integration&quot; section in the way described above.
: We changed and expanded the second paragraph of the &quot;Related problems and reformulations&quot;:
: &quot;Several researchers proposed a solution to these problems by introducing space into the initial model either explicitily (Boerlijst and Hogeweg, 1991a; Boerlijst and Hogeweg, 1991b; McCaskill et al., 2001; Szabo et al., 2002) or in a form of a spatial segregation within compartmens (Bresch et al, 1980; Szathmary and Demeter, 1987). Bresch et al.(Bresch et al, 1980) proposed a package model as a solution for the parasite problem. Later on Szathmary and Demeter (Szathmary and Demeter, 1987) proposed a stochastic corrector machine model. Both compartmentalized systems proved to be robust against parasites, however, it should be noted, that packages models do not solve the error threshold problem that originally motivated the hypercycle.
  “References”
In some cases authors’ names are written in full whilst in other cases only the initial letter is provided. This should be fixed.
: According to suggestion we fixed the problem with inconsistent citation style.</text>
      <sha1>7xlcz3640e6yk9leygr0eld795mze56</sha1>
    </revision>
    <revision>
      <id>4962</id>
      <parentid>4961</parentid>
      <timestamp>2016-02-13T12:25:48Z</timestamp>
      <contributor>
        <username>Swasik</username>
        <id>68</id>
      </contributor>
      <comment>/* Reviews */</comment>
      <model>wikitext</model>
      <format>text/x-wiki</format>
      <text xml:space="preserve" bytes="24880">==Reviews==

: &lt;b&gt;We would like to thank the Referees for thorough reading of our Hypercycle article and very detailed suggestions regarding its improvement. We have considered all the remarks and we address them below, point-by-point.&lt;/b&gt;

=== Review by Niles Lehman===
This Topic Page is a good overview of the hypercycle concept and is a welcome addition to the Wiki compilation. In fact I searched for a Wiki page on hypercycles almost five years ago and was surprised that one did not exist. It is commendable that the authors have finally added one to our repertoire. 

Overall I feel that this is a nice coverage of the history and features of the hypercycle idea. I only have a few concrete suggestions for improvement.

1. In the first paragraph of the introduction, it might be good to note that the hypercycle conditions are a special case of the replicator equation, an important general idea in molecular evolutionary biology. The authors can then refer to their mathematical treatment below.

: We agree that it should be pointed out that hypercycles are a special case of the replicator equation. Therefore, according to the suggestion we added in the first paragraph an appropriate sentence &quot;The hypercycle is a special case of the replicator equation&quot; followed by the reference to the article of Peter Schuster and Karl Sigmund &quot;Replicator dynamics&quot; (J Theor Biol 1983, 100:533–538). Words &quot;replicator equation&quot; leads to the replicator equation page on Wikipedia.

2. In the second paragraph of the introduction, I would say, “The coexistence of many genetically non-identical molecules makes it possible to maintain a high [not “higher”] genetic diversity of the population.”

: According to suggestion, we changed the word &quot;higher&quot; to &quot;high&quot;.

3. In the third paragraph of the introduction, the authors bring up our experiments with a cooperative network of ribozymes (Vaidya et al., 2012). This is great, but it should be made explicit (either here, or in the more detailed description in the “Hypercycles and Ribozymes” section below) that this is not a demonstration of a hypercycle per se. This is because, while we have clear cooperation among recombinase ribozyme sub-networks, we did not see hyperbolic growth. See, and perhaps reference, the commentary by Szathmary (2013; ''Journal of Systems Chemistry'' 4:1) on this point.

: Thank you for pointed out this very important issue. We made several changes concerning this remark in order to make the meaning of the experiment more clear and explicit in context of the hypercycles. Firstly, at the end of the third paragraph of the introduction, we added a sentence &quot;However, even though this experiment proves the existence of a cooperation among the recombinase ribozyme sub-networks, this cooperative network does not form a hypercycle per se, so we still lack the experimental demonstration of hypercycles.&quot; followed by the reference to the commentary by Szathmary (2013; ''Journal of Systems Chemistry'' 4:1). Secondly, in the second paragraph of the &quot;Hypercycles and ribozymes&quot; section, after &quot;Forty years after the publication of Manfred Eigen’s primary work dedicated to hypercycles, Vaidya et al. proved experimentally that ribozymes can form catalytic cycles and networks capable of expanding their sizes by incorporating new members.&quot; we added a sentence &quot;However, it is important to notice that this is not a demonstration of a hypercycle in accordance with its definition, but an example of a collectively autocatalytic set.&quot;. Words &quot;autocatalytic set&quot; lead to the appropriate Wikipedia article about autocatalytic sets. Thirdly, at the end of the section &quot;Hypercycles and Ribozymes&quot; we expanded the issue and added sentences &quot;Another experiment performed by Mutschler et al. showed that the RNA polymerase ribozyme, which they described, can be synthesized in situ from the ligation of four smaller fragments, akin to a recombination of Azoarcus ribozyme from four inactive oligonucleotide fragments described by Hayden and Lehman. Apart from a substantial contribution of the above experiments to the research on the origin of life, it has not proved the existence of hypercycles experimentally.&quot; with appropriate citations of ''H Mutschler, A Wochner, P Holliger (2015) Freeze-thaw cycles as drivers of complex ribozyme assembly. Nat. Chem. 7:502-8'' and ''EJ Hayden, N Lehman (2006) Self-assembly of a group I intron from inactive oligonucleotide fragments. Chem. Biol. 13:909-18''. Finally, at the timeline at the beginning we changed &quot;2012 – Vaidya et al. prove experimentally that ribozymes can form catalytic cycles&quot; into &quot;2012 – Vaidya et al. show experimentally that ribozymes can form collectively autocatalytic sets&quot; in order to make the meaning of the experiment more explicit at the first glimpse.

4. In the “Formation of the First Hypercycles” section, the discussion mentions a couple of times that the original postulate by Eigen and Schuster (1979) was that both nucleic acids and proteins were required to establish a hypercycle. A few years later of course (1982) ribozymes were discovered, negating this requirement in a strict sense. While the authors do bring this up later, this present section seems a bit too elaborately focused on this idea, which then is obviated.
: According to suggestions, we changed the “Formation of the First Hypercycles” section: 
: &quot;Eigen made several assumptions about conditions that led to the formation of the first hypercycles.[2] Some of them were the consequence of the lack of knowledge about ribozymes which were discovered few years after the introduction of the hypercycle concept[24][25] and negated Eigen’s assumptions in the strict sense. The primary of them was that the formation of hypercycles had required availability of both types of chains – nucleic acids forming a quasispecies population and proteins with enzymatic functions. Nowadays, taking into account the knowledge about ribozymes, it may be assumed that hypercycle’s members were selected from the quasispecies population and the enzymatic function was performed by RNA. According to the hypercycle theory, the first primitive polymerase emerged precisely from this population. As a consequence, the catalysed replication could exceed the uncatalysed reactions and the system could grow faster. However, this rapid growth was a threat for the emerging system as the whole system could lose control over the relative amount of the RNAs with enzymatic function. The system required more reliable control of its constituents, for example by incorporating the coupling of essential RNAs into a positive feedback loop. Without this feedback loop the replicating system would be lost. These positive feedback loops formed the first hypercycles.

: In the process described above, the fact that the first hypercycles originated from the quasispecies population (a population of similar sequences) created a significant advantage. One possibility of linking different chains I, which is relatively easy to achieve taking into account the quasispecies properties, is that the one chain I improves the synthesis of the similar chain I’. In this way the existence of similar sequences I originating from the same quasispecies population promotes the creation of the linkage between molecules I and I’.&quot;


5. The “Origin of the Translation Code” section is far too in depth and focused on outdated ideas. I would suggest eliminating this as a stand-alone section, and just mention one or two points about the genetic code elsewhere. The code evolution theories mentioned here were those favored by Eigen in the 1970s (e.g., the RNY code), but there are now hundreds of newer theories of how the code was established and later evolved.
: We removed the “Origin of the Translation Code” section. And put few sentences about the RNY and RRY codes at the end of &quot;Hypercycle with translation&quot; section. These are: &quot;Coupling nucleic acids with proteins in such a model of hypercycle with translation demanded the proper model for the origin of translation code as a necessary condition to the origin of hypercycle organization. At the time of hypercycle theory formulation two models for the origin of translation code were proposed by Crick and his collaborators (Crick et al., 1976). These were models stating that the first codons were constructed according to either an RRY or an RNY scheme, where R stands for the purine base, Y for pyrimidine and N for any base, with the latter assumed to be more reliable. Nowadays, it is assumed that hypercycle model could be realized by utilization of ribozymes without the need of hypercycle with translation.&quot;

6. In the “Hypercycles and Ribozymes” section, I would say, “In 2001 a partial RNA polymerase ribozyme was designed via …” (note the “a” and the word “partial”). The 2001 version could only catalyze the polymerization of about 14 nucleotides, even though it was a ribozyme that was about 200 nucleotides long. Similarly, the most “up-to-date” version of this catalyst is described in Mutschler et al. (2015; ''Nature Chemistry'' 7:502-508), and this should be referenced. This molecule is still a “partial” RNA replicase ribozyme because, while it can catalyze polymerization of a template of its own length, it cannot replicate its own sequence. Thus we still don’t have a true replicase ribozyme in hand yet. This molecule is about 200 nt long. {Notably though, Mutschler et al. (2015) showed that it could be synthesized in situ from the ligation of four smaller fragments, akin to our recombination of the Azoarcus ribozyme from four fragments (e.g., Hayden &amp; Lehman 2006; ''Chemistry &amp; Biology'' 13:909-918). Thus there is a further similarity to – but not demonstration of – a hypercyclic system.}
: We changed the &quot;Hypercycles and Ribozymes&quot; section according to suggestions. We added word &quot;a partial&quot; into the sentence “In 2001 a partial RNA polymerase ribozyme was designed via …”. Furthermore, we expanded this section by adding information about the most up-to-date version of this ribozyme with the appropriate reference Mutschler et al. (2015; ''Nature Chemistry'' 7:502-508). We also added the information about a cross-chiral RNA polymerase ribozyme (Szczepanski and Joyce, 2014).
: &quot;In 2001, a partial RNA polymerase ribozyme was designed via a directed evolution (Johnston et al., 2001). However, it was able to catalyze only a polymerization of a chain having size of about 14 nucleotides, even though, it was 200 nucleotides long. The most up-to-date version of this polymerase was shown in 2015 (Mutschler et al., 2015). While it has an ability to catalyze polymerization of longer sequences, even of its own length, it cannot replicate itself. In 2014 a cross-chiral RNA polymerase ribozyme was demonstrated(Szczepanski and Joyce, 2014). It was hypothesized that it offers a new mode of recognition between an enzyme and substrates, which is based on the shape of the substrate, and allows avoiding the Watson-Crick pairing and therefore may provide greater sequences generality.&quot;
: We also pointed out that Mutschler et al. (2015) showed that their polymerase ribozyme could be synthesized in situ from the ligation of four smaller fragments, akin to the recombination of the Azoarcus ribozyme from four fragments (e.g., Hayden &amp; Lehman 2006; ''Chemistry &amp; Biology'' 13:909-918). Moreover, we underlined that, again, this is not a demonstration of a hypercyclic system.
: &quot;Another experiment performed by Mutschler et al. (Mutschler et al., 2015) showed that the RNA polymerase ribozyme, which they described, can be synthesized in situ from the ligation of four smaller fragments, akin to a recombination of Azoarcus ribozyme from four inactive oligonucleotide fragments described by Hayden and Lehman (Hayden and Lehman, 2006). Apart from a substantial contribution of the above experiments to the research on origin of life, it has not proved existence of hypercycles experimentally.&quot;

7. In describing our Azoarcus system, the word “mutant” should be replaced by “genotype” as there is no mutation per se in this system, at least as the term is normally understood.
: According to suggestion, we change the word &quot;mutant&quot; into &quot;genotype&quot;.

8. In the “Hypercycles and Ribozymes” section, there are several missing articles (“a” or “the”); for example it should read, “An RNA ligase in turn could link…”
: Thank you for this remark, we did our best to fix this problem.

=== Review by Mauro Santos===

To have an easy reading and comprehensible review of what hypercycles are or are not is a welcome and much needed contribution. Overall, I think this is a nice input but in my view it needs to elaborate and expand a little bit on some issues. 
 “Error threshold problem”
Because this important problem motivated the hypercycle, it would be probably fine to remind that the genome size n of any organism is roughly the inverse of the mutation rate per site and replication [Drake J.W. Rates of spontaneous mutation among RNA viruses. Proc. Natl. Acad. Sci. USA, 90, 4171–4175 (1993). Drake J.W., Charlesworth B., Charlesworth D., and Crow J.F. Rates of spontaneous mutations. Genetics, 148, 1667–1686 (1998)]. This can be visually appreciated by plotting the data in Drake et al. with genome size in the x-axis and log p (p is the per-digit error rate) in the y-axis. This plot can be seen in Stadler BMR, Stadler PF. 2003. Molecular replicator dynamics. Adv Complex Syst 6:47–77.
: Thank you for pointing this out, we added an appropriate information in the mentioned section:
: &quot;Moreover, it was shown that the genome size of any organism is roughly equal to the inverse of mutation rate per site per replication (Drake, 1993; Drake et al., 1998, Stadler and Stadler, 2003), therefore, high mutation rate imposes a serious limitation to the length of the genome.&quot;

 “Evolutionary dynamics”
I agree that it might be good to note that the hypercycle conditions are a special case of the replicator equation. 
: We added the information that hypercycles are the special case of the replicator equation in the first paragraph of the introduction. 
In the hypercycle theory Eigen and Schuster distinguished between subexponential, exponential and hyperbolic growth. The idea that ‘when one hypercycle wins the selection and dominates the population is very difficult to replace it’ is based on exponential growth. However, Szathmáry (Szathmáry E. and Gladkih I. 1989. Sub-exponential growth and coexistence of nonenzymatically replicating templates. J. theor. Biol., 138, 55–58) pointed out that unconditional coexistence can be obtained with subexponential or parabolic growth. Because a common problem of non-enzymatic artificial replicator systems is product inhibition leading to parabolic instead of exponential or Malthusian growth, a word of caution would be needed.
: According to suggestions, we expanded the section &quot;Evolutionary dynamics&quot; by adding a paragraph:
: &quot;The idea of hypercycle’s robustness described above results from an exponential growth of its constituents caused by catalytic support. However, Szathmary and Gladkih showed that an unconditional coexistence can be obtained even in the case of a non-enzymatic template replication which leads to a subexponential or a parabolic growth (Szathmary and Gladkih, 1989). This could be observed during stages preceding a catalytic replication that are necessary for the formation of hypercycles. The coexistence of various non-enzymatically replicating sequences could help to maintain a sufficient diversity of RNA modules used later to build molecules with catalytic functions.&quot;

 “Compartmentalization and genome integration”
The first to discuss so-called package models where Bresch et al. (Bresch, C., Niesert, U. &amp; Harnasch, D. 1980. Hypercycles, parasites and packages. J. theor. Biol. 85, 399–405). They proposed the package model because problems with hypercycles arise when mutations are taken into account (i.e., parasites or short-cuts). In particular, they worried about the parasite problem originally introduced by Maynard Smith. Another important point is that adaptive evolution requires the package of transmissible information for advantageous mutations in order not to aid less-efficient copies of the gene. 
I don’t agree with the claim that “Such compartmentalization is an evolutionary consequence of hypercyclic organization”. Actually, the point of the stochastic corrector model initially developed by Szathmáry and Demeter was to ask whether or not the package of a truly hypercyclic system into compartments is a necessary intermediate stage of evolution. In essence, one of the main aims of the stochastic corrector model was to solve the parasite problem. Remember that this model was initially published in 1987, some years after Maynard Smith called attention to the parasite problem and a few years before this problem was tackled by Boerlijst and Hogeweg using an explicit spatial model. Actually, Zintzaras et al. (Zintzaras, E., M. Santos and E. Szathmáry. 2002. &quot;Living&quot; under the challenge of information decay: the stochastic corrector model vs. hypercycles. J. theor. Biol. 217: 167-181) showed that compartmentalized hypercycles are more sensitive to the input of deleterious mutations than a simple package of competing genes. However, it should be acknowledged that package models do not solve the error threshold problem that originally motivated the hypercycle.
: Thank you for raising this importaint issue. We revised the problem with a compartmentalzation in the context of hypercycles. Firsly, we removed the sentence &quot;Such compartmentalization is an evolutionary consequence of hypercyclic organization&quot;. Secondly, we expanded the section by adding new paragraph:
: &quot;In the initial works the compartmentation was stated as an evolutionary consequence of the hypercyclic organization. Bresch et al.(Bresch et al., 1980) raised an objection that hypercyclic organization is not necessary if compartments are taken into account. They proposed the so-called package model in which one type of a polymerase is sufficient and copies all polynucleotide chains which contain a special recognition motif. However as pointed by authors, contrary to hypercycles, such packages are vulnerable to deleterious mutations, as well as a fluctuation abyss, resulting in packages that lack one of the essential RNA molecules. Eigen et al. (Eigen et al., 1980) argued that simple package of genes cannot solve the information integration problem and hypercycles cannot be simply replaced by compartments, but compartments may assist hypercycles. This problem however raised more objections and Szathmary and Demeter reconsidered whether packing hypercycles into compartments is a necessary intermediate stage of the evolution. They invented a stochastic corrector model (Szathmary and Demeter, 1987) that assumed that replicative templates compete within compartments and selective values of these compartments depend on the internal composition of templates. Numerical simulations showed that when stochastic effects are taken into account, compartmentation is sufficient to integrate information dispersed in competitive replicators without the need of hypercycle organization. Moreover, Zintras et al. (Zintras et al., 2002) showed that compartmentalized hypercycles are more sensitive to the input of deleterious mutations than a simple package of competing genes. However, packages models do not solve the error threshold problem that originally motivated the hypercycle.&quot;

Another issue that I want to raise is whether or not hypercycles have been experimentally realized. The authors write that “In 2012, Vaidya et al. published the first experimental proof for the emergence of a cooperative network among fragments of ribozymes which have the ability to self-assemble, and demonstrated their advantages over self-replicating cycles.” Eörs Szathmáry (2013. On the propagation of a conceptual error concerning hypercycles and cooperation. Journal of Systems Chemistry 4:1) has published a critical appraisal on conceptual errors in the literature concerning hypercycles and molecular cooperation. The authors should read this paper to avoid making the same mistake.
: Indeed, we agree that it should be underlined that Vaidya et al. experiment is not the demonstration of hypercycles, but an example of collectivey autocatalytic set. We made several changes to highlight this.
: Firstly, at the end of the third paragraph of the introduction, we added a sentence &quot;However, even though this experiment proves the existence of a cooperation among the recombinase ribozyme sub-networks, this cooperative network does not form a hypercycle per se, so we still lack the experimental demonstration of hypercycles.&quot; followed by the reference to the commentary by Szathmary (2013; Journal of Systems Chemistry 4:1). Secondly, in the second paragraph of the &quot;Hypercycles and ribozymes&quot; section, after &quot;Forty years after the publication of Manfred Eigen’s primary work dedicated to hypercycles, Vaidya et al. proved experimentally that ribozymes can form catalytic cycles and networks capable of expanding their sizes by incorporating new members.&quot; we added a sentence &quot;However, it is important to notice that this is not a demonstration of a hypercycle in accordance with its definition, but an example of a collectively autocatalytic set.&quot;. Words &quot;autocatalytic set&quot; lead to the appropriate wikipedia article about autocatalytic sets. Thirdly, at the end of the section &quot;Hypercycles and Ribozymes&quot; we expanded the issue and added sentences &quot;Another experiment performed by Mutschler et al. showed that the RNA polymerase ribozyme, which they described, can be synthesized in situ from the ligation of four smaller fragments, akin to a recombination of Azoarcus ribozyme from four inactive oligonucleotide fragments described by Hayden and Lehman. Apart from a substantial contribution of the above experiments to the research on origin of life, it has not proved existence of hypercycles experimentally.&quot; with appropriate citations of H Mutschler, A Wochner, P Holliger (2015) Freeze-thaw cycles as drivers of complex ribozyme assembly. Nat. Chem. 7:502-8 and EJ Hayden, N Lehman (2006) Self-assembly of a group I intron from inactive oligonucleotide fragments. Chem. Biol. 13:909-18. Forthly, at the timeline at the begining we changed &quot;2012 – Vaidya et al. prove experimentally that ribozymes can form catalytic cyles&quot; into &quot;2012 – Vaidya et al. show experimentally that ribozymes can form collectively autocatalytic sets&quot; in order to make the meaning of the experiment more explicit at the first glimpse.

  “Open problems and reformulations”
The authors refer here to Maynard Smith paper raising the problem of parasites. However, I think this is a somehow solved problem and should be discussed in a different context; e.g. in the context of compartments.
: Thank you for this suggestion. We changed the name of the section into &quot;Related problems and reformulations&quot;. Moreover, we wanted to separate the related problems concerning the hypercyclic organization from the hypercycle's description, also regarding the compartmentalization, even though problems with parasites motivated several authors to analyze compartmentalized systems. We would like also to sress that wikipedia pages are not always read from top to bottom so repeating some information in different context might be beneficial. Taking all of these into account, we made following changes:
: We expanded the &quot;Compartmentalization and genome integration&quot; section in the way described above.
: We changed and expanded the second paragraph of the &quot;Related problems and reformulations&quot;:
: &quot;Several researchers proposed a solution to these problems by introducing space into the initial model either explicitily (Boerlijst and Hogeweg, 1991a; Boerlijst and Hogeweg, 1991b; McCaskill et al., 2001; Szabo et al., 2002) or in a form of a spatial segregation within compartmens (Bresch et al, 1980; Szathmary and Demeter, 1987). Bresch et al.(Bresch et al, 1980) proposed a package model as a solution for the parasite problem. Later on Szathmary and Demeter (Szathmary and Demeter, 1987) proposed a stochastic corrector machine model. Both compartmentalized systems proved to be robust against parasites, however, it should be noted, that packages models do not solve the error threshold problem that originally motivated the hypercycle.
  “References”
In some cases authors’ names are written in full whilst in other cases only the initial letter is provided. This should be fixed.
: According to suggestion we fixed the problem with inconsistent citation style.</text>
      <sha1>bu0i8hwv2b7bjn3h3f1j9hc1idrs6r2</sha1>
    </revision>
    <revision>
      <id>4964</id>
      <parentid>4962</parentid>
      <timestamp>2016-02-14T08:13:08Z</timestamp>
      <contributor>
        <username>Swasik</username>
        <id>68</id>
      </contributor>
      <comment>/* Review by Niles Lehman */</comment>
      <model>wikitext</model>
      <format>text/x-wiki</format>
      <text xml:space="preserve" bytes="24888">==Reviews==

: &lt;b&gt;We would like to thank the Referees for thorough reading of our Hypercycle article and very detailed suggestions regarding its improvement. We have considered all the remarks and we address them below, point-by-point.&lt;/b&gt;

=== Review by Niles Lehman===
This Topic Page is a good overview of the hypercycle concept and is a welcome addition to the Wiki compilation. In fact I searched for a Wiki page on hypercycles almost five years ago and was surprised that one did not exist. It is commendable that the authors have finally added one to our repertoire. 

Overall I feel that this is a nice coverage of the history and features of the hypercycle idea. I only have a few concrete suggestions for improvement.

1. In the first paragraph of the introduction, it might be good to note that the hypercycle conditions are a special case of the replicator equation, an important general idea in molecular evolutionary biology. The authors can then refer to their mathematical treatment below.

: We agree that we should point out that hypercycles are a special case of the replicator equation. Therefore, according to the suggestion, we added in the first paragraph an appropriate sentence ''The hypercycle is a special case of the replicator equation'' followed by the reference to the article of Peter Schuster and Karl Sigmund &quot;Replicator dynamics&quot; (J Theor Biol 1983, 100:533–538). Words &quot;replicator equation&quot; leads to the replicator equation page on Wikipedia.

2. In the second paragraph of the introduction, I would say, “The coexistence of many genetically non-identical molecules makes it possible to maintain a high [not “higher”] genetic diversity of the population.”

: According to suggestion, we changed the word &quot;higher&quot; to &quot;high&quot;.

3. In the third paragraph of the introduction, the authors bring up our experiments with a cooperative network of ribozymes (Vaidya et al., 2012). This is great, but it should be made explicit (either here, or in the more detailed description in the “Hypercycles and Ribozymes” section below) that this is not a demonstration of a hypercycle per se. This is because, while we have clear cooperation among recombinase ribozyme sub-networks, we did not see hyperbolic growth. See, and perhaps reference, the commentary by Szathmary (2013; ''Journal of Systems Chemistry'' 4:1) on this point.

: Thank you for pointing out this important issue. We made several changes concerning this remark to make the meaning of the experiment more clear and explicit in context of the hypercycles. Firstly, at the end of the third paragraph of the introduction, we added a sentence: ''However, even though this experiment proves the existence of cooperation among the recombinase ribozyme sub-networks, this cooperative network does not form a hypercycle per se, so we still lack the experimental demonstration of hypercycles.''. It is followed by the reference to the commentary by Szathmary (2013; ''Journal of Systems Chemistry'' 4:1). Secondly, in the second paragraph of the &quot;Hypercycles and ribozymes&quot; section, after ''Forty years after the publication of Manfred Eigen’s primary work dedicated to hypercycles, Vaidya et al. proved experimentally that ribozymes can form catalytic cycles and networks capable of expanding their sizes by incorporating new members.&quot; we added a sentence &quot;However, it is important to notice that this is not a demonstration of a hypercycle in accordance with its definition, but an example of a collectively autocatalytic set.''. Words &quot;autocatalytic set&quot; lead to the appropriate Wikipedia article about autocatalytic sets. Thirdly, at the end of the section &quot;Hypercycles and Ribozymes&quot; we expanded the issue and added sentences ''Another experiment performed by Mutschler et al. showed that the RNA polymerase ribozyme, which they described, can be synthesized in situ from the ligation of four smaller fragments, akin to a recombination of Azoarcus ribozyme from four inactive oligonucleotide fragments described by Hayden and Lehman. Apart from a substantial contribution of the above experiments to the research on the origin of life, it has not proved the existence of hypercycles experimentally.'' with appropriate citations of ''H Mutschler, A Wochner, P Holliger (2015) Freeze-thaw cycles as drivers of complex ribozyme assembly. Nat. Chem. 7:502-8'' and ''EJ Hayden, N Lehman (2006) Self-assembly of a group I intron from inactive oligonucleotide fragments. Chem. Biol. 13:909-18''. Finally, at the timeline at the beginning we changed &quot;2012 – Vaidya et al. prove experimentally that ribozymes can form catalytic cycles&quot; into &quot;2012 – Vaidya et al. show experimentally that ribozymes can form collectively autocatalytic sets&quot; in order to make the meaning of the experiment more explicit at the first glimpse.

4. In the “Formation of the First Hypercycles” section, the discussion mentions a couple of times that the original postulate by Eigen and Schuster (1979) was that both nucleic acids and proteins were required to establish a hypercycle. A few years later of course (1982) ribozymes were discovered, negating this requirement in a strict sense. While the authors do bring this up later, this present section seems a bit too elaborately focused on this idea, which then is obviated.
: According to suggestions, we changed the “Formation of the First Hypercycles” section as follows: 
: &quot;Eigen made several assumptions about conditions that led to the formation of the first hypercycles.[2] Some of them were the consequence of the lack of knowledge about ribozymes which were discovered few years after the introduction of the hypercycle concept[24][25] and negated Eigen’s assumptions in the strict sense. The primary of them was that the formation of hypercycles had required availability of both types of chains – nucleic acids forming a quasispecies population and proteins with enzymatic functions. Nowadays, taking into account the knowledge about ribozymes, it may be assumed that hypercycle’s members were selected from the quasispecies population and the enzymatic function was performed by RNA. According to the hypercycle theory, the first primitive polymerase emerged precisely from this population. As a consequence, the catalysed replication could exceed the uncatalysed reactions and the system could grow faster. However, this rapid growth was a threat for the emerging system as the whole system could lose control over the relative amount of the RNAs with enzymatic function. The system required more reliable control of its constituents, for example by incorporating the coupling of essential RNAs into a positive feedback loop. Without this feedback loop the replicating system would be lost. These positive feedback loops formed the first hypercycles.

: In the process described above, the fact that the first hypercycles originated from the quasispecies population (a population of similar sequences) created a significant advantage. One possibility of linking different chains I, which is relatively easy to achieve taking into account the quasispecies properties, is that the one chain I improves the synthesis of the similar chain I’. In this way the existence of similar sequences I originating from the same quasispecies population promotes the creation of the linkage between molecules I and I’.&quot;


5. The “Origin of the Translation Code” section is far too in depth and focused on outdated ideas. I would suggest eliminating this as a stand-alone section, and just mention one or two points about the genetic code elsewhere. The code evolution theories mentioned here were those favored by Eigen in the 1970s (e.g., the RNY code), but there are now hundreds of newer theories of how the code was established and later evolved.
: We removed the “Origin of the Translation Code” section. And put few sentences about the RNY and RRY codes at the end of &quot;Hypercycle with translation&quot; section. These are: &quot;Coupling nucleic acids with proteins in such a model of hypercycle with translation demanded the proper model for the origin of translation code as a necessary condition to the origin of hypercycle organization. At the time of hypercycle theory formulation two models for the origin of translation code were proposed by Crick and his collaborators (Crick et al., 1976). These were models stating that the first codons were constructed according to either an RRY or an RNY scheme, where R stands for the purine base, Y for pyrimidine and N for any base, with the latter assumed to be more reliable. Nowadays, it is assumed that hypercycle model could be realized by utilization of ribozymes without the need of hypercycle with translation.&quot;

6. In the “Hypercycles and Ribozymes” section, I would say, “In 2001 a partial RNA polymerase ribozyme was designed via …” (note the “a” and the word “partial”). The 2001 version could only catalyze the polymerization of about 14 nucleotides, even though it was a ribozyme that was about 200 nucleotides long. Similarly, the most “up-to-date” version of this catalyst is described in Mutschler et al. (2015; ''Nature Chemistry'' 7:502-508), and this should be referenced. This molecule is still a “partial” RNA replicase ribozyme because, while it can catalyze polymerization of a template of its own length, it cannot replicate its own sequence. Thus we still don’t have a true replicase ribozyme in hand yet. This molecule is about 200 nt long. {Notably though, Mutschler et al. (2015) showed that it could be synthesized in situ from the ligation of four smaller fragments, akin to our recombination of the Azoarcus ribozyme from four fragments (e.g., Hayden &amp; Lehman 2006; ''Chemistry &amp; Biology'' 13:909-918). Thus there is a further similarity to – but not demonstration of – a hypercyclic system.}
: We changed the &quot;Hypercycles and Ribozymes&quot; section according to suggestions. We added word &quot;a partial&quot; into the sentence “In 2001 a partial RNA polymerase ribozyme was designed via …”. Furthermore, we expanded this section by adding information about the most up-to-date version of this ribozyme with the appropriate reference Mutschler et al. (2015; ''Nature Chemistry'' 7:502-508). We also added the information about a cross-chiral RNA polymerase ribozyme (Szczepanski and Joyce, 2014).
: &quot;In 2001, a partial RNA polymerase ribozyme was designed via a directed evolution (Johnston et al., 2001). However, it was able to catalyze only a polymerization of a chain having size of about 14 nucleotides, even though, it was 200 nucleotides long. The most up-to-date version of this polymerase was shown in 2015 (Mutschler et al., 2015). While it has an ability to catalyze polymerization of longer sequences, even of its own length, it cannot replicate itself. In 2014 a cross-chiral RNA polymerase ribozyme was demonstrated(Szczepanski and Joyce, 2014). It was hypothesized that it offers a new mode of recognition between an enzyme and substrates, which is based on the shape of the substrate, and allows avoiding the Watson-Crick pairing and therefore may provide greater sequences generality.&quot;
: We also pointed out that Mutschler et al. (2015) showed that their polymerase ribozyme could be synthesized in situ from the ligation of four smaller fragments, akin to the recombination of the Azoarcus ribozyme from four fragments (e.g., Hayden &amp; Lehman 2006; ''Chemistry &amp; Biology'' 13:909-918). Moreover, we underlined that, again, this is not a demonstration of a hypercyclic system.
: &quot;Another experiment performed by Mutschler et al. (Mutschler et al., 2015) showed that the RNA polymerase ribozyme, which they described, can be synthesized in situ from the ligation of four smaller fragments, akin to a recombination of Azoarcus ribozyme from four inactive oligonucleotide fragments described by Hayden and Lehman (Hayden and Lehman, 2006). Apart from a substantial contribution of the above experiments to the research on origin of life, it has not proved existence of hypercycles experimentally.&quot;

7. In describing our Azoarcus system, the word “mutant” should be replaced by “genotype” as there is no mutation per se in this system, at least as the term is normally understood.
: According to suggestion, we change the word &quot;mutant&quot; into &quot;genotype&quot;.

8. In the “Hypercycles and Ribozymes” section, there are several missing articles (“a” or “the”); for example it should read, “An RNA ligase in turn could link…”
: Thank you for this remark, we did our best to fix this problem.

=== Review by Mauro Santos===

To have an easy reading and comprehensible review of what hypercycles are or are not is a welcome and much needed contribution. Overall, I think this is a nice input but in my view it needs to elaborate and expand a little bit on some issues. 
 “Error threshold problem”
Because this important problem motivated the hypercycle, it would be probably fine to remind that the genome size n of any organism is roughly the inverse of the mutation rate per site and replication [Drake J.W. Rates of spontaneous mutation among RNA viruses. Proc. Natl. Acad. Sci. USA, 90, 4171–4175 (1993). Drake J.W., Charlesworth B., Charlesworth D., and Crow J.F. Rates of spontaneous mutations. Genetics, 148, 1667–1686 (1998)]. This can be visually appreciated by plotting the data in Drake et al. with genome size in the x-axis and log p (p is the per-digit error rate) in the y-axis. This plot can be seen in Stadler BMR, Stadler PF. 2003. Molecular replicator dynamics. Adv Complex Syst 6:47–77.
: Thank you for pointing this out, we added an appropriate information in the mentioned section:
: &quot;Moreover, it was shown that the genome size of any organism is roughly equal to the inverse of mutation rate per site per replication (Drake, 1993; Drake et al., 1998, Stadler and Stadler, 2003), therefore, high mutation rate imposes a serious limitation to the length of the genome.&quot;

 “Evolutionary dynamics”
I agree that it might be good to note that the hypercycle conditions are a special case of the replicator equation. 
: We added the information that hypercycles are the special case of the replicator equation in the first paragraph of the introduction. 
In the hypercycle theory Eigen and Schuster distinguished between subexponential, exponential and hyperbolic growth. The idea that ‘when one hypercycle wins the selection and dominates the population is very difficult to replace it’ is based on exponential growth. However, Szathmáry (Szathmáry E. and Gladkih I. 1989. Sub-exponential growth and coexistence of nonenzymatically replicating templates. J. theor. Biol., 138, 55–58) pointed out that unconditional coexistence can be obtained with subexponential or parabolic growth. Because a common problem of non-enzymatic artificial replicator systems is product inhibition leading to parabolic instead of exponential or Malthusian growth, a word of caution would be needed.
: According to suggestions, we expanded the section &quot;Evolutionary dynamics&quot; by adding a paragraph:
: &quot;The idea of hypercycle’s robustness described above results from an exponential growth of its constituents caused by catalytic support. However, Szathmary and Gladkih showed that an unconditional coexistence can be obtained even in the case of a non-enzymatic template replication which leads to a subexponential or a parabolic growth (Szathmary and Gladkih, 1989). This could be observed during stages preceding a catalytic replication that are necessary for the formation of hypercycles. The coexistence of various non-enzymatically replicating sequences could help to maintain a sufficient diversity of RNA modules used later to build molecules with catalytic functions.&quot;

 “Compartmentalization and genome integration”
The first to discuss so-called package models where Bresch et al. (Bresch, C., Niesert, U. &amp; Harnasch, D. 1980. Hypercycles, parasites and packages. J. theor. Biol. 85, 399–405). They proposed the package model because problems with hypercycles arise when mutations are taken into account (i.e., parasites or short-cuts). In particular, they worried about the parasite problem originally introduced by Maynard Smith. Another important point is that adaptive evolution requires the package of transmissible information for advantageous mutations in order not to aid less-efficient copies of the gene. 
I don’t agree with the claim that “Such compartmentalization is an evolutionary consequence of hypercyclic organization”. Actually, the point of the stochastic corrector model initially developed by Szathmáry and Demeter was to ask whether or not the package of a truly hypercyclic system into compartments is a necessary intermediate stage of evolution. In essence, one of the main aims of the stochastic corrector model was to solve the parasite problem. Remember that this model was initially published in 1987, some years after Maynard Smith called attention to the parasite problem and a few years before this problem was tackled by Boerlijst and Hogeweg using an explicit spatial model. Actually, Zintzaras et al. (Zintzaras, E., M. Santos and E. Szathmáry. 2002. &quot;Living&quot; under the challenge of information decay: the stochastic corrector model vs. hypercycles. J. theor. Biol. 217: 167-181) showed that compartmentalized hypercycles are more sensitive to the input of deleterious mutations than a simple package of competing genes. However, it should be acknowledged that package models do not solve the error threshold problem that originally motivated the hypercycle.
: Thank you for raising this importaint issue. We revised the problem with a compartmentalzation in the context of hypercycles. Firsly, we removed the sentence &quot;Such compartmentalization is an evolutionary consequence of hypercyclic organization&quot;. Secondly, we expanded the section by adding new paragraph:
: &quot;In the initial works the compartmentation was stated as an evolutionary consequence of the hypercyclic organization. Bresch et al.(Bresch et al., 1980) raised an objection that hypercyclic organization is not necessary if compartments are taken into account. They proposed the so-called package model in which one type of a polymerase is sufficient and copies all polynucleotide chains which contain a special recognition motif. However as pointed by authors, contrary to hypercycles, such packages are vulnerable to deleterious mutations, as well as a fluctuation abyss, resulting in packages that lack one of the essential RNA molecules. Eigen et al. (Eigen et al., 1980) argued that simple package of genes cannot solve the information integration problem and hypercycles cannot be simply replaced by compartments, but compartments may assist hypercycles. This problem however raised more objections and Szathmary and Demeter reconsidered whether packing hypercycles into compartments is a necessary intermediate stage of the evolution. They invented a stochastic corrector model (Szathmary and Demeter, 1987) that assumed that replicative templates compete within compartments and selective values of these compartments depend on the internal composition of templates. Numerical simulations showed that when stochastic effects are taken into account, compartmentation is sufficient to integrate information dispersed in competitive replicators without the need of hypercycle organization. Moreover, Zintras et al. (Zintras et al., 2002) showed that compartmentalized hypercycles are more sensitive to the input of deleterious mutations than a simple package of competing genes. However, packages models do not solve the error threshold problem that originally motivated the hypercycle.&quot;

Another issue that I want to raise is whether or not hypercycles have been experimentally realized. The authors write that “In 2012, Vaidya et al. published the first experimental proof for the emergence of a cooperative network among fragments of ribozymes which have the ability to self-assemble, and demonstrated their advantages over self-replicating cycles.” Eörs Szathmáry (2013. On the propagation of a conceptual error concerning hypercycles and cooperation. Journal of Systems Chemistry 4:1) has published a critical appraisal on conceptual errors in the literature concerning hypercycles and molecular cooperation. The authors should read this paper to avoid making the same mistake.
: Indeed, we agree that it should be underlined that Vaidya et al. experiment is not the demonstration of hypercycles, but an example of collectivey autocatalytic set. We made several changes to highlight this.
: Firstly, at the end of the third paragraph of the introduction, we added a sentence &quot;However, even though this experiment proves the existence of a cooperation among the recombinase ribozyme sub-networks, this cooperative network does not form a hypercycle per se, so we still lack the experimental demonstration of hypercycles.&quot; followed by the reference to the commentary by Szathmary (2013; Journal of Systems Chemistry 4:1). Secondly, in the second paragraph of the &quot;Hypercycles and ribozymes&quot; section, after &quot;Forty years after the publication of Manfred Eigen’s primary work dedicated to hypercycles, Vaidya et al. proved experimentally that ribozymes can form catalytic cycles and networks capable of expanding their sizes by incorporating new members.&quot; we added a sentence &quot;However, it is important to notice that this is not a demonstration of a hypercycle in accordance with its definition, but an example of a collectively autocatalytic set.&quot;. Words &quot;autocatalytic set&quot; lead to the appropriate wikipedia article about autocatalytic sets. Thirdly, at the end of the section &quot;Hypercycles and Ribozymes&quot; we expanded the issue and added sentences &quot;Another experiment performed by Mutschler et al. showed that the RNA polymerase ribozyme, which they described, can be synthesized in situ from the ligation of four smaller fragments, akin to a recombination of Azoarcus ribozyme from four inactive oligonucleotide fragments described by Hayden and Lehman. Apart from a substantial contribution of the above experiments to the research on origin of life, it has not proved existence of hypercycles experimentally.&quot; with appropriate citations of H Mutschler, A Wochner, P Holliger (2015) Freeze-thaw cycles as drivers of complex ribozyme assembly. Nat. Chem. 7:502-8 and EJ Hayden, N Lehman (2006) Self-assembly of a group I intron from inactive oligonucleotide fragments. Chem. Biol. 13:909-18. Forthly, at the timeline at the begining we changed &quot;2012 – Vaidya et al. prove experimentally that ribozymes can form catalytic cyles&quot; into &quot;2012 – Vaidya et al. show experimentally that ribozymes can form collectively autocatalytic sets&quot; in order to make the meaning of the experiment more explicit at the first glimpse.

  “Open problems and reformulations”
The authors refer here to Maynard Smith paper raising the problem of parasites. However, I think this is a somehow solved problem and should be discussed in a different context; e.g. in the context of compartments.
: Thank you for this suggestion. We changed the name of the section into &quot;Related problems and reformulations&quot;. Moreover, we wanted to separate the related problems concerning the hypercyclic organization from the hypercycle's description, also regarding the compartmentalization, even though problems with parasites motivated several authors to analyze compartmentalized systems. We would like also to sress that wikipedia pages are not always read from top to bottom so repeating some information in different context might be beneficial. Taking all of these into account, we made following changes:
: We expanded the &quot;Compartmentalization and genome integration&quot; section in the way described above.
: We changed and expanded the second paragraph of the &quot;Related problems and reformulations&quot;:
: &quot;Several researchers proposed a solution to these problems by introducing space into the initial model either explicitily (Boerlijst and Hogeweg, 1991a; Boerlijst and Hogeweg, 1991b; McCaskill et al., 2001; Szabo et al., 2002) or in a form of a spatial segregation within compartmens (Bresch et al, 1980; Szathmary and Demeter, 1987). Bresch et al.(Bresch et al, 1980) proposed a package model as a solution for the parasite problem. Later on Szathmary and Demeter (Szathmary and Demeter, 1987) proposed a stochastic corrector machine model. Both compartmentalized systems proved to be robust against parasites, however, it should be noted, that packages models do not solve the error threshold problem that originally motivated the hypercycle.
  “References”
In some cases authors’ names are written in full whilst in other cases only the initial letter is provided. This should be fixed.
: According to suggestion we fixed the problem with inconsistent citation style.</text>
      <sha1>dk8w7bt6pcomae0ab3eum5zsfe01gxz</sha1>
    </revision>
    <revision>
      <id>4966</id>
      <parentid>4964</parentid>
      <timestamp>2016-02-14T08:18:56Z</timestamp>
      <contributor>
        <username>Swasik</username>
        <id>68</id>
      </contributor>
      <comment>/* Review by Niles Lehman */</comment>
      <model>wikitext</model>
      <format>text/x-wiki</format>
      <text xml:space="preserve" bytes="24896">==Reviews==

: &lt;b&gt;We would like to thank the Referees for thorough reading of our Hypercycle article and very detailed suggestions regarding its improvement. We have considered all the remarks and we address them below, point-by-point.&lt;/b&gt;

=== Review by Niles Lehman===
This Topic Page is a good overview of the hypercycle concept and is a welcome addition to the Wiki compilation. In fact I searched for a Wiki page on hypercycles almost five years ago and was surprised that one did not exist. It is commendable that the authors have finally added one to our repertoire. 

Overall I feel that this is a nice coverage of the history and features of the hypercycle idea. I only have a few concrete suggestions for improvement.

1. In the first paragraph of the introduction, it might be good to note that the hypercycle conditions are a special case of the replicator equation, an important general idea in molecular evolutionary biology. The authors can then refer to their mathematical treatment below.

: We agree that we should point out that hypercycles are a special case of the replicator equation. Therefore, according to the suggestion, we added in the first paragraph an appropriate sentence ''The hypercycle is a special case of the replicator equation'' followed by the reference to the article of Peter Schuster and Karl Sigmund &quot;Replicator dynamics&quot; (J Theor Biol 1983, 100:533–538). Words &quot;replicator equation&quot; leads to the replicator equation page on Wikipedia.

2. In the second paragraph of the introduction, I would say, “The coexistence of many genetically non-identical molecules makes it possible to maintain a high [not “higher”] genetic diversity of the population.”

: According to suggestion, we changed the word &quot;higher&quot; to &quot;high&quot;.

3. In the third paragraph of the introduction, the authors bring up our experiments with a cooperative network of ribozymes (Vaidya et al., 2012). This is great, but it should be made explicit (either here, or in the more detailed description in the “Hypercycles and Ribozymes” section below) that this is not a demonstration of a hypercycle per se. This is because, while we have clear cooperation among recombinase ribozyme sub-networks, we did not see hyperbolic growth. See, and perhaps reference, the commentary by Szathmary (2013; ''Journal of Systems Chemistry'' 4:1) on this point.

: Thank you for pointing out this important issue. We made several changes concerning this remark to make the meaning of the experiment more clear and explicit in context of the hypercycles. Firstly, at the end of the third paragraph of the introduction, we added a sentence: ''However, even though this experiment proves the existence of cooperation among the recombinase ribozyme sub-networks, this cooperative network does not form a hypercycle per se, so we still lack the experimental demonstration of hypercycles.''. It is followed by the reference to the commentary by Szathmary (2013; ''Journal of Systems Chemistry'' 4:1). Secondly, in the second paragraph of the '''Hypercycles and ribozymes''' section, after ''Forty years after the publication of Manfred Eigen’s primary work dedicated to hypercycles, Vaidya et al. proved experimentally that ribozymes can form catalytic cycles and networks capable of expanding their sizes by incorporating new members.&quot; we added a sentence &quot;However, it is important to notice that this is not a demonstration of a hypercycle in accordance with its definition, but an example of a collectively autocatalytic set.''. Words &quot;autocatalytic set&quot; lead to the appropriate Wikipedia article about autocatalytic sets. Thirdly, at the end of the section &quot;Hypercycles and Ribozymes&quot; we expanded the issue and added sentences ''Another experiment performed by Mutschler et al. showed that the RNA polymerase ribozyme, which they described, can be synthesized in situ from the ligation of four smaller fragments, akin to a recombination of Azoarcus ribozyme from four inactive oligonucleotide fragments described by Hayden and Lehman. Apart from a substantial contribution of the above experiments to the research on the origin of life, it has not proved the existence of hypercycles experimentally.'' with appropriate citations of ''H Mutschler, A Wochner, P Holliger (2015) Freeze-thaw cycles as drivers of complex ribozyme assembly. Nat. Chem. 7:502-8'' and ''EJ Hayden, N Lehman (2006) Self-assembly of a group I intron from inactive oligonucleotide fragments. Chem. Biol. 13:909-18''. Finally, at the timeline at the beginning we changed ''2012 – Vaidya et al. prove experimentally that ribozymes can form catalytic cycles'' into ''2012 – Vaidya et al. show experimentally that ribozymes can form collectively autocatalytic sets'' in order to make the meaning of the experiment more explicit at the first glimpse.

4. In the “Formation of the First Hypercycles” section, the discussion mentions a couple of times that the original postulate by Eigen and Schuster (1979) was that both nucleic acids and proteins were required to establish a hypercycle. A few years later of course (1982) ribozymes were discovered, negating this requirement in a strict sense. While the authors do bring this up later, this present section seems a bit too elaborately focused on this idea, which then is obviated.
: According to suggestions, we changed the “Formation of the First Hypercycles” section as follows: 
: &quot;Eigen made several assumptions about conditions that led to the formation of the first hypercycles.[2] Some of them were the consequence of the lack of knowledge about ribozymes which were discovered few years after the introduction of the hypercycle concept[24][25] and negated Eigen’s assumptions in the strict sense. The primary of them was that the formation of hypercycles had required availability of both types of chains – nucleic acids forming a quasispecies population and proteins with enzymatic functions. Nowadays, taking into account the knowledge about ribozymes, it may be assumed that hypercycle’s members were selected from the quasispecies population and the enzymatic function was performed by RNA. According to the hypercycle theory, the first primitive polymerase emerged precisely from this population. As a consequence, the catalysed replication could exceed the uncatalysed reactions and the system could grow faster. However, this rapid growth was a threat for the emerging system as the whole system could lose control over the relative amount of the RNAs with enzymatic function. The system required more reliable control of its constituents, for example by incorporating the coupling of essential RNAs into a positive feedback loop. Without this feedback loop the replicating system would be lost. These positive feedback loops formed the first hypercycles.

: In the process described above, the fact that the first hypercycles originated from the quasispecies population (a population of similar sequences) created a significant advantage. One possibility of linking different chains I, which is relatively easy to achieve taking into account the quasispecies properties, is that the one chain I improves the synthesis of the similar chain I’. In this way the existence of similar sequences I originating from the same quasispecies population promotes the creation of the linkage between molecules I and I’.&quot;


5. The “Origin of the Translation Code” section is far too in depth and focused on outdated ideas. I would suggest eliminating this as a stand-alone section, and just mention one or two points about the genetic code elsewhere. The code evolution theories mentioned here were those favored by Eigen in the 1970s (e.g., the RNY code), but there are now hundreds of newer theories of how the code was established and later evolved.
: We removed the “Origin of the Translation Code” section. And put few sentences about the RNY and RRY codes at the end of &quot;Hypercycle with translation&quot; section. These are: &quot;Coupling nucleic acids with proteins in such a model of hypercycle with translation demanded the proper model for the origin of translation code as a necessary condition to the origin of hypercycle organization. At the time of hypercycle theory formulation two models for the origin of translation code were proposed by Crick and his collaborators (Crick et al., 1976). These were models stating that the first codons were constructed according to either an RRY or an RNY scheme, where R stands for the purine base, Y for pyrimidine and N for any base, with the latter assumed to be more reliable. Nowadays, it is assumed that hypercycle model could be realized by utilization of ribozymes without the need of hypercycle with translation.&quot;

6. In the “Hypercycles and Ribozymes” section, I would say, “In 2001 a partial RNA polymerase ribozyme was designed via …” (note the “a” and the word “partial”). The 2001 version could only catalyze the polymerization of about 14 nucleotides, even though it was a ribozyme that was about 200 nucleotides long. Similarly, the most “up-to-date” version of this catalyst is described in Mutschler et al. (2015; ''Nature Chemistry'' 7:502-508), and this should be referenced. This molecule is still a “partial” RNA replicase ribozyme because, while it can catalyze polymerization of a template of its own length, it cannot replicate its own sequence. Thus we still don’t have a true replicase ribozyme in hand yet. This molecule is about 200 nt long. {Notably though, Mutschler et al. (2015) showed that it could be synthesized in situ from the ligation of four smaller fragments, akin to our recombination of the Azoarcus ribozyme from four fragments (e.g., Hayden &amp; Lehman 2006; ''Chemistry &amp; Biology'' 13:909-918). Thus there is a further similarity to – but not demonstration of – a hypercyclic system.}
: We changed the &quot;Hypercycles and Ribozymes&quot; section according to suggestions. We added word &quot;a partial&quot; into the sentence “In 2001 a partial RNA polymerase ribozyme was designed via …”. Furthermore, we expanded this section by adding information about the most up-to-date version of this ribozyme with the appropriate reference Mutschler et al. (2015; ''Nature Chemistry'' 7:502-508). We also added the information about a cross-chiral RNA polymerase ribozyme (Szczepanski and Joyce, 2014).
: &quot;In 2001, a partial RNA polymerase ribozyme was designed via a directed evolution (Johnston et al., 2001). However, it was able to catalyze only a polymerization of a chain having size of about 14 nucleotides, even though, it was 200 nucleotides long. The most up-to-date version of this polymerase was shown in 2015 (Mutschler et al., 2015). While it has an ability to catalyze polymerization of longer sequences, even of its own length, it cannot replicate itself. In 2014 a cross-chiral RNA polymerase ribozyme was demonstrated(Szczepanski and Joyce, 2014). It was hypothesized that it offers a new mode of recognition between an enzyme and substrates, which is based on the shape of the substrate, and allows avoiding the Watson-Crick pairing and therefore may provide greater sequences generality.&quot;
: We also pointed out that Mutschler et al. (2015) showed that their polymerase ribozyme could be synthesized in situ from the ligation of four smaller fragments, akin to the recombination of the Azoarcus ribozyme from four fragments (e.g., Hayden &amp; Lehman 2006; ''Chemistry &amp; Biology'' 13:909-918). Moreover, we underlined that, again, this is not a demonstration of a hypercyclic system.
: &quot;Another experiment performed by Mutschler et al. (Mutschler et al., 2015) showed that the RNA polymerase ribozyme, which they described, can be synthesized in situ from the ligation of four smaller fragments, akin to a recombination of Azoarcus ribozyme from four inactive oligonucleotide fragments described by Hayden and Lehman (Hayden and Lehman, 2006). Apart from a substantial contribution of the above experiments to the research on origin of life, it has not proved existence of hypercycles experimentally.&quot;

7. In describing our Azoarcus system, the word “mutant” should be replaced by “genotype” as there is no mutation per se in this system, at least as the term is normally understood.
: According to suggestion, we change the word &quot;mutant&quot; into &quot;genotype&quot;.

8. In the “Hypercycles and Ribozymes” section, there are several missing articles (“a” or “the”); for example it should read, “An RNA ligase in turn could link…”
: Thank you for this remark, we did our best to fix this problem.

=== Review by Mauro Santos===

To have an easy reading and comprehensible review of what hypercycles are or are not is a welcome and much needed contribution. Overall, I think this is a nice input but in my view it needs to elaborate and expand a little bit on some issues. 
 “Error threshold problem”
Because this important problem motivated the hypercycle, it would be probably fine to remind that the genome size n of any organism is roughly the inverse of the mutation rate per site and replication [Drake J.W. Rates of spontaneous mutation among RNA viruses. Proc. Natl. Acad. Sci. USA, 90, 4171–4175 (1993). Drake J.W., Charlesworth B., Charlesworth D., and Crow J.F. Rates of spontaneous mutations. Genetics, 148, 1667–1686 (1998)]. This can be visually appreciated by plotting the data in Drake et al. with genome size in the x-axis and log p (p is the per-digit error rate) in the y-axis. This plot can be seen in Stadler BMR, Stadler PF. 2003. Molecular replicator dynamics. Adv Complex Syst 6:47–77.
: Thank you for pointing this out, we added an appropriate information in the mentioned section:
: &quot;Moreover, it was shown that the genome size of any organism is roughly equal to the inverse of mutation rate per site per replication (Drake, 1993; Drake et al., 1998, Stadler and Stadler, 2003), therefore, high mutation rate imposes a serious limitation to the length of the genome.&quot;

 “Evolutionary dynamics”
I agree that it might be good to note that the hypercycle conditions are a special case of the replicator equation. 
: We added the information that hypercycles are the special case of the replicator equation in the first paragraph of the introduction. 
In the hypercycle theory Eigen and Schuster distinguished between subexponential, exponential and hyperbolic growth. The idea that ‘when one hypercycle wins the selection and dominates the population is very difficult to replace it’ is based on exponential growth. However, Szathmáry (Szathmáry E. and Gladkih I. 1989. Sub-exponential growth and coexistence of nonenzymatically replicating templates. J. theor. Biol., 138, 55–58) pointed out that unconditional coexistence can be obtained with subexponential or parabolic growth. Because a common problem of non-enzymatic artificial replicator systems is product inhibition leading to parabolic instead of exponential or Malthusian growth, a word of caution would be needed.
: According to suggestions, we expanded the section &quot;Evolutionary dynamics&quot; by adding a paragraph:
: &quot;The idea of hypercycle’s robustness described above results from an exponential growth of its constituents caused by catalytic support. However, Szathmary and Gladkih showed that an unconditional coexistence can be obtained even in the case of a non-enzymatic template replication which leads to a subexponential or a parabolic growth (Szathmary and Gladkih, 1989). This could be observed during stages preceding a catalytic replication that are necessary for the formation of hypercycles. The coexistence of various non-enzymatically replicating sequences could help to maintain a sufficient diversity of RNA modules used later to build molecules with catalytic functions.&quot;

 “Compartmentalization and genome integration”
The first to discuss so-called package models where Bresch et al. (Bresch, C., Niesert, U. &amp; Harnasch, D. 1980. Hypercycles, parasites and packages. J. theor. Biol. 85, 399–405). They proposed the package model because problems with hypercycles arise when mutations are taken into account (i.e., parasites or short-cuts). In particular, they worried about the parasite problem originally introduced by Maynard Smith. Another important point is that adaptive evolution requires the package of transmissible information for advantageous mutations in order not to aid less-efficient copies of the gene. 
I don’t agree with the claim that “Such compartmentalization is an evolutionary consequence of hypercyclic organization”. Actually, the point of the stochastic corrector model initially developed by Szathmáry and Demeter was to ask whether or not the package of a truly hypercyclic system into compartments is a necessary intermediate stage of evolution. In essence, one of the main aims of the stochastic corrector model was to solve the parasite problem. Remember that this model was initially published in 1987, some years after Maynard Smith called attention to the parasite problem and a few years before this problem was tackled by Boerlijst and Hogeweg using an explicit spatial model. Actually, Zintzaras et al. (Zintzaras, E., M. Santos and E. Szathmáry. 2002. &quot;Living&quot; under the challenge of information decay: the stochastic corrector model vs. hypercycles. J. theor. Biol. 217: 167-181) showed that compartmentalized hypercycles are more sensitive to the input of deleterious mutations than a simple package of competing genes. However, it should be acknowledged that package models do not solve the error threshold problem that originally motivated the hypercycle.
: Thank you for raising this importaint issue. We revised the problem with a compartmentalzation in the context of hypercycles. Firsly, we removed the sentence &quot;Such compartmentalization is an evolutionary consequence of hypercyclic organization&quot;. Secondly, we expanded the section by adding new paragraph:
: &quot;In the initial works the compartmentation was stated as an evolutionary consequence of the hypercyclic organization. Bresch et al.(Bresch et al., 1980) raised an objection that hypercyclic organization is not necessary if compartments are taken into account. They proposed the so-called package model in which one type of a polymerase is sufficient and copies all polynucleotide chains which contain a special recognition motif. However as pointed by authors, contrary to hypercycles, such packages are vulnerable to deleterious mutations, as well as a fluctuation abyss, resulting in packages that lack one of the essential RNA molecules. Eigen et al. (Eigen et al., 1980) argued that simple package of genes cannot solve the information integration problem and hypercycles cannot be simply replaced by compartments, but compartments may assist hypercycles. This problem however raised more objections and Szathmary and Demeter reconsidered whether packing hypercycles into compartments is a necessary intermediate stage of the evolution. They invented a stochastic corrector model (Szathmary and Demeter, 1987) that assumed that replicative templates compete within compartments and selective values of these compartments depend on the internal composition of templates. Numerical simulations showed that when stochastic effects are taken into account, compartmentation is sufficient to integrate information dispersed in competitive replicators without the need of hypercycle organization. Moreover, Zintras et al. (Zintras et al., 2002) showed that compartmentalized hypercycles are more sensitive to the input of deleterious mutations than a simple package of competing genes. However, packages models do not solve the error threshold problem that originally motivated the hypercycle.&quot;

Another issue that I want to raise is whether or not hypercycles have been experimentally realized. The authors write that “In 2012, Vaidya et al. published the first experimental proof for the emergence of a cooperative network among fragments of ribozymes which have the ability to self-assemble, and demonstrated their advantages over self-replicating cycles.” Eörs Szathmáry (2013. On the propagation of a conceptual error concerning hypercycles and cooperation. Journal of Systems Chemistry 4:1) has published a critical appraisal on conceptual errors in the literature concerning hypercycles and molecular cooperation. The authors should read this paper to avoid making the same mistake.
: Indeed, we agree that it should be underlined that Vaidya et al. experiment is not the demonstration of hypercycles, but an example of collectivey autocatalytic set. We made several changes to highlight this.
: Firstly, at the end of the third paragraph of the introduction, we added a sentence &quot;However, even though this experiment proves the existence of a cooperation among the recombinase ribozyme sub-networks, this cooperative network does not form a hypercycle per se, so we still lack the experimental demonstration of hypercycles.&quot; followed by the reference to the commentary by Szathmary (2013; Journal of Systems Chemistry 4:1). Secondly, in the second paragraph of the &quot;Hypercycles and ribozymes&quot; section, after &quot;Forty years after the publication of Manfred Eigen’s primary work dedicated to hypercycles, Vaidya et al. proved experimentally that ribozymes can form catalytic cycles and networks capable of expanding their sizes by incorporating new members.&quot; we added a sentence &quot;However, it is important to notice that this is not a demonstration of a hypercycle in accordance with its definition, but an example of a collectively autocatalytic set.&quot;. Words &quot;autocatalytic set&quot; lead to the appropriate wikipedia article about autocatalytic sets. Thirdly, at the end of the section &quot;Hypercycles and Ribozymes&quot; we expanded the issue and added sentences &quot;Another experiment performed by Mutschler et al. showed that the RNA polymerase ribozyme, which they described, can be synthesized in situ from the ligation of four smaller fragments, akin to a recombination of Azoarcus ribozyme from four inactive oligonucleotide fragments described by Hayden and Lehman. Apart from a substantial contribution of the above experiments to the research on origin of life, it has not proved existence of hypercycles experimentally.&quot; with appropriate citations of H Mutschler, A Wochner, P Holliger (2015) Freeze-thaw cycles as drivers of complex ribozyme assembly. Nat. Chem. 7:502-8 and EJ Hayden, N Lehman (2006) Self-assembly of a group I intron from inactive oligonucleotide fragments. Chem. Biol. 13:909-18. Forthly, at the timeline at the begining we changed &quot;2012 – Vaidya et al. prove experimentally that ribozymes can form catalytic cyles&quot; into &quot;2012 – Vaidya et al. show experimentally that ribozymes can form collectively autocatalytic sets&quot; in order to make the meaning of the experiment more explicit at the first glimpse.

  “Open problems and reformulations”
The authors refer here to Maynard Smith paper raising the problem of parasites. However, I think this is a somehow solved problem and should be discussed in a different context; e.g. in the context of compartments.
: Thank you for this suggestion. We changed the name of the section into &quot;Related problems and reformulations&quot;. Moreover, we wanted to separate the related problems concerning the hypercyclic organization from the hypercycle's description, also regarding the compartmentalization, even though problems with parasites motivated several authors to analyze compartmentalized systems. We would like also to sress that wikipedia pages are not always read from top to bottom so repeating some information in different context might be beneficial. Taking all of these into account, we made following changes:
: We expanded the &quot;Compartmentalization and genome integration&quot; section in the way described above.
: We changed and expanded the second paragraph of the &quot;Related problems and reformulations&quot;:
: &quot;Several researchers proposed a solution to these problems by introducing space into the initial model either explicitily (Boerlijst and Hogeweg, 1991a; Boerlijst and Hogeweg, 1991b; McCaskill et al., 2001; Szabo et al., 2002) or in a form of a spatial segregation within compartmens (Bresch et al, 1980; Szathmary and Demeter, 1987). Bresch et al.(Bresch et al, 1980) proposed a package model as a solution for the parasite problem. Later on Szathmary and Demeter (Szathmary and Demeter, 1987) proposed a stochastic corrector machine model. Both compartmentalized systems proved to be robust against parasites, however, it should be noted, that packages models do not solve the error threshold problem that originally motivated the hypercycle.
  “References”
In some cases authors’ names are written in full whilst in other cases only the initial letter is provided. This should be fixed.
: According to suggestion we fixed the problem with inconsistent citation style.</text>
      <sha1>79qm3vl4mcpo8cd57oj5uuui9iaiicq</sha1>
    </revision>
    <revision>
      <id>4967</id>
      <parentid>4966</parentid>
      <timestamp>2016-02-14T08:26:14Z</timestamp>
      <contributor>
        <username>Swasik</username>
        <id>68</id>
      </contributor>
      <comment>/* Review by Niles Lehman */</comment>
      <model>wikitext</model>
      <format>text/x-wiki</format>
      <text xml:space="preserve" bytes="24897">==Reviews==

: &lt;b&gt;We would like to thank the Referees for thorough reading of our Hypercycle article and very detailed suggestions regarding its improvement. We have considered all the remarks and we address them below, point-by-point.&lt;/b&gt;

=== Review by Niles Lehman===
This Topic Page is a good overview of the hypercycle concept and is a welcome addition to the Wiki compilation. In fact I searched for a Wiki page on hypercycles almost five years ago and was surprised that one did not exist. It is commendable that the authors have finally added one to our repertoire. 

Overall I feel that this is a nice coverage of the history and features of the hypercycle idea. I only have a few concrete suggestions for improvement.

1. In the first paragraph of the introduction, it might be good to note that the hypercycle conditions are a special case of the replicator equation, an important general idea in molecular evolutionary biology. The authors can then refer to their mathematical treatment below.

: We agree that we should point out that hypercycles are a special case of the replicator equation. Therefore, according to the suggestion, we added in the first paragraph an appropriate sentence ''The hypercycle is a special case of the replicator equation'' followed by the reference to the article ''P Schuster, K Sigmund (1983) Replicator dynamics. J. Theor. Biol. 100:553-538''. Words &quot;replicator equation&quot; leads to the replicator equation page on Wikipedia.

2. In the second paragraph of the introduction, I would say, “The coexistence of many genetically non-identical molecules makes it possible to maintain a high [not “higher”] genetic diversity of the population.”

: According to suggestion, we changed the word &quot;higher&quot; to &quot;high&quot;.

3. In the third paragraph of the introduction, the authors bring up our experiments with a cooperative network of ribozymes (Vaidya et al., 2012). This is great, but it should be made explicit (either here, or in the more detailed description in the “Hypercycles and Ribozymes” section below) that this is not a demonstration of a hypercycle per se. This is because, while we have clear cooperation among recombinase ribozyme sub-networks, we did not see hyperbolic growth. See, and perhaps reference, the commentary by Szathmary (2013; ''Journal of Systems Chemistry'' 4:1) on this point.

: Thank you for pointing out this important issue. We made several changes concerning this remark to make the meaning of the experiment more clear and explicit in context of the hypercycles. Firstly, at the end of the third paragraph of the introduction, we added a sentence: ''However, even though this experiment proves the existence of cooperation among the recombinase ribozyme sub-networks, this cooperative network does not form a hypercycle per se, so we still lack the experimental demonstration of hypercycles.''. It is followed by the reference to the commentary by Szathmary (2013; ''Journal of Systems Chemistry'' 4:1). Secondly, in the second paragraph of the '''Hypercycles and ribozymes''' section, after ''Forty years after the publication of Manfred Eigen’s primary work dedicated to hypercycles, Vaidya et al. proved experimentally that ribozymes can form catalytic cycles and networks capable of expanding their sizes by incorporating new members.'' we added a sentence ''However, it is important to notice that this is not a demonstration of a hypercycle in accordance with its definition, but an example of a collectively autocatalytic set.'' Words &quot;autocatalytic set&quot; lead to the appropriate Wikipedia article about autocatalytic sets. Thirdly, at the end of the section '''Hypercycles and Ribozymes''' we expanded the issue and added sentences ''Another experiment performed by Mutschler et al. showed that the RNA polymerase ribozyme, which they described, can be synthesized in situ from the ligation of four smaller fragments, akin to a recombination of Azoarcus ribozyme from four inactive oligonucleotide fragments described by Hayden and Lehman. Apart from a substantial contribution of the above experiments to the research on the origin of life, it has not proved the existence of hypercycles experimentally.'' with appropriate citations of ''H Mutschler, A Wochner, P Holliger (2015) Freeze-thaw cycles as drivers of complex ribozyme assembly. Nat. Chem. 7:502-8'' and ''EJ Hayden, N Lehman (2006) Self-assembly of a group I intron from inactive oligonucleotide fragments. Chem. Biol. 13:909-18''. Finally, at the timeline at the beginning we changed ''2012 – Vaidya et al. prove experimentally that ribozymes can form catalytic cycles'' into ''2012 – Vaidya et al. show experimentally that ribozymes can form collectively autocatalytic sets'' in order to make the meaning of the experiment more explicit at the first glimpse.

4. In the “Formation of the First Hypercycles” section, the discussion mentions a couple of times that the original postulate by Eigen and Schuster (1979) was that both nucleic acids and proteins were required to establish a hypercycle. A few years later of course (1982) ribozymes were discovered, negating this requirement in a strict sense. While the authors do bring this up later, this present section seems a bit too elaborately focused on this idea, which then is obviated.

: According to suggestions, we changed the “Formation of the First Hypercycles” section as follows:
[truncated: 916,089 more chars]
